# Supplementary material for: Frenkel-defected monolayer MoS2 catalysts for efficient hydrogen evolution
Source: Nat Commun. 2022 Apr 22;13:2193. doi: 10.1038/s41467-022-29929-7 (PMC9033855; doi:10.1038/s41467-022-29929-7)
Supplement: Supplementary file 2 — Source Data [file 41467_2022_29929_MOESM2_ESM.xlsx]

## Sheet: Figure 1e
502.104	1483.55	503.104	1721.14	1502.46	1059.56
500.252	1405.26	501.252	1642.84	1500.82	1064.14
498.399	1336.12	499.399	1556.1	1499.18	1030.34
496.547	1283.2	497.547	1493.69	1497.54	1092.69
494.693	1295.06	495.693	1483.92	1495.9	1106.2
492.84	1197.67	493.84	1491.69	1494.27	1025.12
490.986	1186.62	491.986	1472.48	1492.63	1082.86
489.131	1175.57	490.131	1447.89	1490.99	1029.26
487.276	1113.31	488.276	1439.49	1489.35	1032.09
485.421	1020.09	486.421	1373.14	1487.71	992.25
483.566	1072.4	484.566	1394.4	1486.07	1075.86
481.71	1022.33	482.71	1400.82	1484.43	1037.54
479.853	1042.31	480.853	1365.5	1482.78	1058.65
477.996	1050.16	478.996	1293.85	1481.14	1059.95
476.139	1055.31	477.139	1362.21	1479.5	1032.32
474.281	1002.59	475.281	1320.19	1477.86	1009.27
472.423	1023.9	473.423	1348.16	1476.22	1044.07
470.565	1055.96	471.565	1382.83	1474.57	986.025
468.706	1093.38	469.706	1461.88	1472.93	1063.41
466.846	1152.3	467.846	1639.04	1471.29	1020.59
464.987	1209.85	465.987	1704.55	1469.64	1020.38
463.127	1276.79	464.127	1733.74	1468	1064.26
461.266	1439.09	462.266	1875.79	1466.35	1004.75
459.405	1480.42	460.405	1934.49	1464.71	1051.65
457.544	1566.05	458.544	2126.12	1463.06	970.905
455.682	1702.67	456.682	2112.23	1461.42	1046.66
453.82	1828.49	454.82	2148.01	1459.77	1041.88
451.957	1955.6	452.957	2131.43	1458.12	999.146
450.094	2035.69	451.094	2242.34	1456.48	1064.22
448.231	2155.98	449.231	2228.43	1454.83	1054.89
446.367	2171.6	447.367	2226.6	1453.18	1039.49
444.503	2271.7	445.503	2113.46	1451.54	1016.51
442.638	2157.24	443.638	1990.99	1449.89	1017.82
440.773	2187.6	441.773	1977.15	1448.24	1060.07
438.907	1988.77	439.907	1877.54	1446.59	1026.49
437.042	1894.54	438.042	1811.47	1444.94	1044.47
435.175	1847.24	436.175	1859.3	1443.29	1039.7
433.309	1779.87	434.309	1692.82	1441.64	1060.7
431.441	1763.41	432.441	1660.31	1439.99	992.299
429.574	1673.33	430.574	1736.25	1438.34	1055.71
427.706	1663.6	428.706	1663.6	1436.69	978.254
425.838	1548.15	426.838	1672.6	1435.04	1020.44
423.969	1518.38	424.969	1581.26	1433.39	1000.55
422.1	1487.28	423.1	1638.42	1431.73	991.259
420.23	1496.32	421.23	1626.02	1430.08	1003.16
418.36	1552.14	419.36	1717.91	1428.43	987.818
416.49	1593.23	417.49	1749.61	1426.78	967.949
414.619	1693.1	415.619	1906.91	1425.12	1004.04
412.748	1909.16	413.748	2287.25	1423.47	1006.85
410.876	2337.5	411.876	2798.33	1421.82	1005.13
409.004	3186.32	410.004	3852.69	1420.16	962.603
407.131	4487.36	408.131	5074.82	1418.51	951.825
405.259	6480.61	406.259	6934.46	1416.85	981.836
403.385	9241.68	404.385	9029.48	1415.2	989.181
401.511	10914.1	402.511	8551.17	1413.54	951.226
399.637	8483.91	400.637	5423.84	1411.88	1005.37
397.763	4970.53	398.763	3311.46	1410.23	1005.16
395.888	3090.73	396.888	2510.72	1408.57	935.537
394.012	2276.88	395.012	2106.24	1406.91	953.444
392.137	1932.52	393.137	1920.52	1405.26	986.426
390.26	1825.49	391.26	1852.14	1403.6	999.791
388.384	2091.53	389.384	1948.98	1401.94	978.474
386.507	2984.76	387.507	2452.01	1400.28	951.136
384.629	4214.49	385.629	3298.36	1398.62	987.104
382.751	6932.08	383.751	4706.14	1396.96	959.776
380.873	8330.76	381.873	6841.37	1395.3	982.17
378.995	4680.11	379.995	6013.48	1393.64	1001.54
377.115	2832.46	378.115	3942.03	1391.98	921.527
375.236	2210.66	376.236	3012.73	1390.32	933.377
373.356	2001.39	374.356	2613.11	1388.66	964.788
371.476	2011.59	372.476	2369.23	1387	951.042
369.595	1923.41	370.595	2161.35	1385.34	971.905
367.714	1744.91	368.714	1996.08	1383.68	938.609
365.832	1658.16	366.832	1897.32	1382.02	945.931
363.95	1554.18	364.95	1757.42	1380.35	1013.39
362.068	1502.04	363.068	1699.92	1378.69	965.075
360.185	1394.16	361.185	1584.03	1377.03	963.369
358.301	1315.53	359.301	1484.12	1375.36	907.57
356.418	1311.26	357.418	1489.1	1373.7	949.443
354.534	1334.85	355.534	1460.91	1372.03	955.251
352.649	1245.67	353.649	1431.4	1370.37	962.558
350.764	1263.97	351.764	1431.08	1368.7	984.876
348.879	1263.69	349.879	1410.87	1367.04	917.122
346.993	1242.2	347.993	1466.24	1365.37	937.939
345.107	1277.71	346.107	1379.77	1363.71	960.248
343.22	1224.42	344.22	1376.81	1362.04	961.546
341.333	1213.55	342.333	1352.66	1360.37	932.848
339.446	1186.79	340.446	1409.31	1358.7	926.654
337.558	1194.47	338.558	1325.57	1357.04	941.45
335.67	1203.48	336.67	1313.36	1355.37	941.251
333.781	1134.38	334.781	1240.27	1353.7	908.086
331.892	1142.07	332.892	1299.55	1352.03	957.335
330.002	1207.97	331.002	1286.03	1350.36	925.678
328.112	1153.47	329.112	1261.94	1348.69	938.961
326.222	1178.34	327.222	1245.79	1347.02	938.763
324.331	1143.7	325.331	1234.93	1345.35	937.068
322.44	1122.3	323.44	1237.3	1343.68	980.272
320.548	1213.24	321.548	1292.54	1342.01	905.252
318.656	1202.4	319.656	1294.89	1340.34	930.492
316.764	1147.97	317.764	1286.68	1338.67	940.766
314.871	1208.47	315.871	1267.9	1337	946.549
312.978	1270.26	313.978	1385.14	1335.33	907.479
311.084	1318.83	312.084	1328.07	1333.65	901.308
309.19	1244.62	310.19	1370.01	1331.98	923.534
307.295	1246.99	308.295	1393.46	1330.31	929.316
305.4	1292.88	306.4	1414.26	1328.63	909.701
303.505	1342.72	304.505	1404.71	1326.96	940.871
301.609	1408.35	302.609	1465.06	1325.29	948.139
299.713	1305.21	300.713	1363.22	1323.61	895.69
297.816	1307.55	298.816	1381.37	1321.94	922.366
295.919	1199.2	296.919	1325.71	1320.26	892.328
294.021	1245.05	295.021	1292.48	1318.58	950.322
292.123	1214.48	293.123	1230.28	1316.91	972.495
290.225	1139.14	291.225	1257.67	1315.23	918.605
288.326	1148.11	289.326	1224.47	1313.56	921.393
286.427	1155.75	287.427	1191.29	1311.88	927.161
284.528	1068.63	285.528	1176.55	1310.2	921.004
282.627	1065.77	283.627	1153.92	1308.52	902.93
280.727	1099.73	281.727	1135.25	1306.84	889.333
278.826	1071.87	279.826	1110.01	1305.17	907.017
276.925	1088.72	277.925	1092.67	1303.49	912.782
275.023	1034.58	276.023	1071.39	1301.81	939.386
273.121	1040.93	274.121	1082.98	1300.13	940.676
271.218	1018.36	272.218	1069.6	1298.45	952.382
269.315	985.287	270.315	1093.01	1296.77	900.108
267.412	1044.17	268.412	1112.47	1295.09	889.506
265.508	1034.75	266.508	1126.67	1293.41	905.677
263.604	1025.33	264.604	1121.17	1291.72	930.762
261.699	1034.29	262.699	1089.42	1290.04	875.564
259.794	1031.43	260.794	1125.92	1288.36	885.782
257.888	991.845	258.888	1111.23	1286.68	872.222
255.983	1030.98	256.983	1080.82	1285	924.033
254.076	996.65	255.076	1089.76	1283.31	898.588
252.169	1058.05	253.169	1124.92	1281.63	870.184
250.262	1070.92	251.262	1085.34	1279.94	935.324
248.354	1007.78	249.354	1162.42	1278.26	912.862
246.446	1023.28	247.446	1173.95	1276.58	880.02
244.538	1036.15	245.538	1180.24	1274.89	905.057
242.629	966.509	243.629	1097.47	1273.21	897.449
240.72	1014.74	241.72	1061.88	1271.52	870.564
238.81	1038.08	239.81	1111.38	1269.83	889.655
236.9	1054.86	237.9	1069.26	1268.15	885.02
234.989	1038.92	235.989	1106.96	1266.46	895.207
233.078	1015.14	234.078	1202.21	1264.77	874.273
231.166	1063.31	232.166	1190.18	1263.09	882.977
229.254	1040.84	230.254	1267.06	1261.4	890.196
227.342	1056.3	228.342	1281.16	1259.71	851.505
225.429	1101.81	226.429	1235.13	1258.02	817.271
223.516	1147.3	224.516	1196.96	1256.33	851.144
221.603	1085.64	222.603	1242.41	1254.64	864.283
219.689	1085.4	220.689	1234.3	1252.95	877.417
217.774	1106.05	218.774	1167.43	1251.26	863.918
215.859	1058.81	216.859	1163.25	1249.57	882.962
213.944	1087.29	214.944	1155.16	1247.88	885.732
212.028	1092.26	213.028	1160.12	1246.19	873.718
210.112	1048.97	211.112	1179.43	1244.5	892.747
208.195	1107.43	209.195	1160.91	1242.81	860.048
206.278	1035.46	207.278	1062.84	1241.12	868.73
204.361	1032.62	205.361	1091.29	1239.42	970.467
202.443	976.338	203.443	1074.1	1237.73	909.713
200.525	1064.74	201.525	1062.13	1236.04	893.279
198.606	1031.93	199.606	1033.23	1234.34	860.613
196.687	1057.75	197.687	1036.91	1232.65	906.183
194.767	998.91	195.767	1039.28	1230.96	869.102
192.847	1066.39	193.847	1084.62	1229.26	889.571
190.927	1072.67	191.927	1092.19	1227.57	865.784
189.006	1084.14	190.006	1098.46	1225.87	924.585
187.085	1078.69	188.085	1116.43	1224.18	874.262
185.163	1060.24	186.163	1126.59	1222.48	896.187
183.241	1044.4	184.241	1086.02	1220.78	906.313
181.318	1058.47	182.318	1105.28	1219.09	870.76
179.395	1089.43	180.395	1089.43	1217.39	870.575
177.472	1085.29	178.472	1081.39	1215.69	868.918
175.548	1046.06	176.548	1100.64	1213.99	879.04
173.623	1006.85	174.623	1052.33	1212.29	909.768
171.699	998.837	172.699	1070.27	1210.6	909.575
169.773	957.059	170.773	1033.68	1208.9	853.466
167.848	975.021	168.848	1015.27	1207.2	867.996
165.922	977.4	166.922	1016.34	1205.5	892.817
163.995	1027.79	164.995	1035.58	1203.8	914.686
162.069	984.748	163.069	1030.16	1202.1	882.146
160.141	1023.44	161.141	1032.52	1200.4	867.26
158.213	992.089	159.213	1038.78	1198.7	930.269
156.285	1017.8	157.285	1107.26	1196.99	915.379
154.357	1031.83	155.357	1055.16	1195.29	865.239
152.428	1065.29	153.428	1075.66	1193.59	900.303
150.498	1037.85	151.498	1030.07	1191.89	928.011
148.568	1032.43	149.568	1022.07	1190.19	896.985
146.638	1017.96	147.638	1005.01	1188.48	917.343
144.707	985.359	145.707	1039.74	1186.78	865.788
142.776	1025.27	143.776	970.899	1185.07	905.216
140.844	975.859	141.844	1015.98	1183.37	896.223
138.912	1020.93	139.912	1005.4	1181.67	959.092
136.98	948.255	137.98	1001.3	1179.96	948.625
135.047	940.283	136.047	982.965	1178.25	891.254
133.113	909.039	134.113	955.59	1176.55	923.307
131.18	910.128	132.18	914.007	1174.84	936.299
129.245	886.66	130.245	926.727	1173.14	914.125
127.311	900.676	128.311	909.721	1171.43	853.881
125.376	859.132	126.376	914.685	1169.72	893.236
123.44	910.606	124.44	891.231	1168.01	904.758
121.504	896.197	122.504	931.064	1166.31	869.437
119.568	875.34	120.568	917.945	1164.6	920.471
117.631	890.633	118.631	917.739	1162.89	901.255
115.694	878.819	116.694	898.177	1161.18	879.122
113.756	814.113	114.756	878.623	1159.47	927.196
111.818	811.351	112.818	828.12	1157.76	925.537
109.879	821.486	110.879	794.404	1156.05	874.176
107.94	816.145	108.94	853.535	1154.34	891.528
106.001	809.517	107.001	872.68	1152.63	910.334
104.061	890.527	105.061	912.436	1150.92	891.149
102.121	822.039	103.121	849.097	1149.21	924.553
				1147.49	906.833
				1145.78	919.779
				1144.07	909.366
				1142.36	915.01
				1140.64	932.323
				1138.93	875.235
				1137.21	854.631
				1135.5	887.985
				1133.78	924.241
				1132.07	864.287
				1130.35	888.875
				1128.64	865.376
				1126.92	907.431
				1125.2	905.782
				1123.49	893.941
				1121.77	870.461
				1120.05	913.935
				1118.33	905.01
				1116.62	900.453
				1114.9	929.349
				1113.18	889.891
				1111.46	859.172
				1109.74	874.977
				1108.02	898.041
				1106.3	892.038
				1104.58	864.25
				1102.85	890.205
				1101.13	845.006
				1099.41	836.116
				1097.69	908.502
				1095.96	841.564
				1094.24	847.187
				1092.52	831.052
				1090.79	862.776
				1089.07	864.041
				1087.34	820.374
				1085.62	857.876
				1083.89	892.464
				1082.17	844.473
				1080.44	854.43
				1078.71	873.07
				1076.99	841.037
				1075.26	852.436
				1073.53	821.868
				1071.8	857.858
				1070.08	824.409
				1068.35	847.369
				1066.62	839.96
				1064.89	839.78
				1063.16	869.948
				1061.43	868.317
				1059.7	852.242
				1057.97	883.832
				1056.23	828.776
				1054.5	892.115
				1052.77	828.422
				1051.04	864.318
				1049.3	865.576
				1047.57	871.16
				1045.84	883.952
				1044.1	873.671
				1042.37	939.788
				1040.63	906.442
				1038.9	912.011
				1037.16	936.304
				1035.43	933.223
				1033.69	941.663
				1031.95	973.131
				1030.22	1018.98
				1028.48	991.42
				1026.74	975.383
				1025	1047.09
				1023.27	1049.74
				1021.53	1062.46
				1019.79	1017.67
				1018.05	1039.01
				1016.31	1103.44
				1014.57	1136.24
				1012.83	1192.01
				1011.09	1167.34
				1009.34	1169.97
				1007.6	1194.11
				1005.86	1169.46
				1004.12	1242.38
				1002.37	1302.35
				1000.63	1287.73
				998.887	1308.96
				997.143	1364.59
				995.398	1443.11
				993.653	1474.32
				991.908	1499.79
				990.163	1704.27
				988.417	1781.22
				986.67	1865.3
				984.923	1993.71
				983.176	1960.37
				981.429	1977.12
				979.681	2033.91
				977.933	2019.17
				976.184	2007.3
				974.435	2024.02
				972.686	2092.19
				970.936	2006.01
				969.186	1999.86
				967.435	1946.59
				965.685	1991.87
				963.933	1927.2
				962.182	1941.06
				960.43	1949.2
				958.677	1987.3
				956.925	2032.52
				955.171	1903.74
				953.418	1993.15
				951.664	1904.35
				949.91	1942.42
				948.155	1920.63
				946.4	1962.95
				944.645	2008.1
				942.889	1935.05
				941.133	1943.18
				939.376	1890.1
				937.619	1774.43
				935.862	1667.35
				934.104	1513.38
				932.346	1440.53
				930.588	1308
				928.829	1279.29
				927.07	1152.53
				925.31	1075.56
				923.551	1095.22
				921.79	1011.19
				920.03	1025.17
				918.268	996.556
				916.507	984.987
				914.745	1059.98
				912.983	1008.68
				911.22	982.933
				909.457	964.286
				907.694	985.345
				905.93	1017.73
				904.166	946.658
				902.402	1004.54
				900.637	1015.66
				898.872	975.787
				897.106	995.4
				895.34	939.976
				893.574	1014.79
				891.807	997.586
				890.04	949.271
				888.272	997.156
				886.504	944.62
				884.736	928.864
				882.967	924.424
				881.198	968.033
				879.429	966.411
				877.659	959.14
				875.889	917.977
				874.118	981.318
				872.347	978.283
				870.576	910.326
				868.804	979.272
				867.032	986.114
				865.26	977.439
				863.487	977.228
				861.714	972.787
				859.94	944.387
				858.166	955.457
				856.392	977.793
				854.617	997.303
				852.842	964.696
				851.066	1016.58
				849.29	1017.77
				847.514	1044.29
				845.737	1001.85
				843.96	1029.77
				842.182	1002.83
				840.405	1008.24
				838.626	1006.61
				836.848	1016.23
				835.069	1003.37
				833.289	1052.32
				831.51	1021.19
				829.729	1102.43
				827.949	1096.57
				826.168	1186.18
				824.387	1197.15
				822.605	1227.76
				820.823	1289.22
				819.04	1252.47
				817.257	1299.88
				815.474	1271.56
				813.691	1267.08
				811.907	1224.76
				810.122	1200.68
				808.337	1126.18
				806.552	1120.34
				804.767	1122.89
				802.981	1040.06
				801.194	1041.24
				799.408	1035.41
				797.62	1046.38
				795.833	1093.71
				794.045	1072.5
				792.257	1028.93
				790.468	1060.85
				788.679	1116.52
				786.89	1160.98
				785.1	1183.08
				783.31	1152.1
				781.519	1175.58
				779.728	1221.39
				777.937	1279.74
				776.145	1219.47
				774.353	1279.19
				772.56	1228.7
				770.767	1151.75
				768.974	1138.95
				767.18	1147.07
				765.386	1149.6
				763.592	1174.43
				761.797	1183.93
				760.002	1200.38
				758.206	1258.59
				756.41	1323.74
				754.613	1374.95
				752.817	1409.43
				751.019	1400.78
				749.222	1407.43
				747.424	1441.88
				745.625	1442.96
				743.827	1406.51
				742.027	1408.99
				740.228	1428.13
				738.428	1411.15
				736.628	1326.14
				734.827	1334.18
				733.026	1257.55
				731.224	1278.09
				729.422	1168.21
				727.62	1145.76
				725.817	1105.29
				724.014	1024.64
				722.211	1063.23
				720.407	1063
				718.603	1086.32
				716.798	1059.76
				714.993	1069.23
				713.188	1008.07
				711.382	944.167
				709.576	959.187
				707.769	963.129
				705.962	979.522
				704.155	1004.21
				702.347	991.542
				700.539	1025.89
				698.73	1042.26
				696.921	1000.57
				695.112	1022.46
				693.302	961.454
				691.492	935.004
				689.681	896.138
				687.87	926.314
				686.059	960.617
				684.247	945.229
				682.435	962.958
				680.623	932.404
				678.81	961.16
				676.996	984.388
				675.183	1020.01
				673.369	983.96
				671.554	978.234
				669.739	984.908
				667.924	966.79
				666.108	1005.13
				664.292	934.707
				662.476	930.375
				660.659	890.268
				658.841	917.588
				657.024	946.271
				655.206	907.562
				653.387	911.488
				651.568	926.409
				649.749	978.426
				647.93	965.848
				646.11	975.252
				644.289	1018.99
				642.468	1108.01
				640.647	1129.73
				638.825	1244.76
				637.003	1188.24
				635.181	1316.93
				633.358	1333.1
				631.535	1353.37
				629.711	1277.68
				627.887	1336.34
				626.063	1314.12
				624.238	1342.6
				622.413	1290.26
				620.587	1306.41
				618.761	1276
				616.935	1229.19
				615.108	1239.87
				613.281	1180.76
				611.453	1278.99
				609.625	1218.54
				607.797	1190.93
				605.968	1185.2
				604.139	1247.81
				602.309	1318.59
				600.479	1393.44
				598.649	1487.37
				596.818	1683.68
				594.987	1747.48
				593.155	1756.65
				591.323	1760.36
				589.491	1773.62
				587.658	1733.68
				585.825	1666.47
				583.991	1595.21
				582.157	1607.13
				580.323	1587.7
				578.488	1572.36
				576.653	1563.85
				574.817	1479.06
				572.981	1560.44
				571.144	1507
				569.308	1542.06
				567.47	1507.7
				565.633	1579.48
				563.795	1618.58
				561.956	1573.35
				560.117	1499.59
				558.278	1501.98
				556.439	1450.01
				554.599	1441.54
				552.758	1486.05
				550.917	1379.79
				549.076	1395.78
				547.234	1440.27
				545.392	1400.6
				543.55	1538.69
				541.707	1497.66
				539.864	1569.21
				538.02	1665.14
				536.176	1870.84
				534.331	1970.73
				532.486	2280.61
				530.641	2742.1
				528.795	3711.31
				526.949	6233.37
				525.103	11428.3
				523.256	19292.9
				521.409	31431.9
				519.561	37171.2
				517.713	22417.1
				515.864	10003.8
				514.015	5284.08
				512.166	3384.96
				510.316	2488.16
				508.466	2103.86
				506.615	1791.33
				504.764	1630.21
				502.913	1465.12
				501.061	1421.59
				499.209	1336.25
				497.356	1246.89
				495.503	1241.22
				493.65	1200.48
				491.796	1217.75
				489.942	1166.25
				488.087	1178.12
				486.232	1167.08
				484.377	1139.88
				482.521	1081.7
				480.664	1120.52
				478.808	1090.65
				476.951	1064.83
				475.093	1090.17
				473.235	1150.48
				471.377	1201.35
				469.518	1339.62
				467.659	1565.24
				465.8	1718.16
				463.94	1826.65
				462.079	1990.2
				460.218	2067.68
				458.357	2110.21
				456.496	2187.64
				454.634	2353.64
				452.771	2503.47
				450.908	2547.2
				449.045	2703.63
				447.181	2619.86
				445.317	2442.25
				443.453	2357.24
				441.588	2244.11
				439.723	2124.33
				437.857	2095.72
				435.991	2048.37
				434.124	1950.15
				432.258	1853.3
				430.39	1769.89
				428.522	1748.08
				426.654	1754.39
				424.786	1760.69
				422.917	1694.76
				421.047	1861.55
				419.177	1885.21
				417.307	2054.55
				415.437	2270.6
				413.565	2747.11
				411.694	3724.34
				409.822	5485.11
				407.95	8235.86
				406.077	11970.6
				404.204	14010
				402.33	11187.4
				400.456	6958.55
				398.582	4242.76
				396.707	2960.34
				394.832	2403.75
				392.957	2139.3
				391.08	2102.85
				389.204	2312.89
				387.327	3139.56
				385.45	4818.17
				383.572	7922
				381.694	11358.6
				379.816	9057.7
				377.937	4928.34
				376.057	3167.33
				374.178	2576.13
				372.297	2324.25
				370.417	2075.15
				368.536	1856.72
				366.654	1671.61
				364.773	1676.55
				362.89	1583.21
				361.008	1487.25
				359.125	1363.45
				357.241	1312.71
				355.357	1313.75
				353.473	1324.07
				351.588	1322.45
				349.703	1273.09
				347.817	1248.95
				345.931	1321.57
				344.045	1224.54
				342.158	1189.82
				340.271	1214.72
				338.383	1194.59
				336.495	1173.14
				334.606	1159.64
				332.718	1177.91
				330.828	1180.3
				328.938	1098.02
				327.048	1155.97
				325.158	1110.75
				323.267	1106.54
				321.375	1139.34
				319.483	1103.41
				317.591	1162.62
				315.698	1192.74
				313.805	1168.7
				311.912	1212.01
				310.018	1219.66
				308.123	1189.04
				306.228	1267.94
				304.333	1317.79
				302.438	1300.35
				300.541	1326.43
				298.645	1240.45
				296.748	1211.18
				294.851	1155.57
				292.953	1163.22
				291.055	1087.89
				289.156	1156.12
				287.257	1061.08
				285.358	1150.34
				283.458	1123.77
				281.558	1069.58
				279.657	1061.45
				277.756	1055.95
				275.854	1011.02
				273.952	1039.71
				272.05	956.691
				270.147	974.872
				268.244	985.164
				266.34	1013.84
				264.436	1020.18
				262.532	1010.76
				260.627	933.105
				258.721	1047.05
				256.816	998.28
				254.909	983.632
				253.003	979.48
				251.096	956.976
				249.188	962.006
				247.28	1026
				245.372	965.508
				243.463	953.505
				241.554	1020.08
				239.644	958.318
				237.734	994.753
				235.824	980.138
				233.913	1024.4
				232.002	1043.79
				230.09	1077.56
				228.178	1094.32
				226.265	1099.3
				224.352	1071.62
				222.439	1117.11
				220.525	1056.77
				218.611	1023.88
				216.696	1049.77
				214.781	1031.26
				212.865	1045.39
				210.949	1002.1
				209.033	996.654
				207.116	1061.64
				205.199	981.867
				203.281	984.255
				201.363	969.699
				199.445	974.695
				197.526	997.927
				195.606	997.705
				193.686	998.785
				191.766	1016.79
				189.845	1047.8
				187.924	1020.24
				186.003	1056.44
				184.081	1034.09
				182.158	983.144
				180.236	966.022
				178.312	1012.6
				176.389	1025.37
				174.464	948.485
				172.54	887.22
				170.615	941.568
				168.69	943.954
				166.764	899.607
				164.837	911.087
				162.911	879.742
				160.984	931.436
				159.056	913.071
				157.128	937.504
				155.2	958.036
				153.271	960.415
				151.341	969.271
				149.412	945.735
				147.482	932.571
				145.551	946.607
				143.62	952.869
				141.689	937.123
				139.757	861.857
				137.824	912.122
				135.892	879.581
				133.958	858.693
				132.025	827.47
				130.091	801.433
				128.156	814.177
				126.221	806.242
				124.286	817.688
				122.35	822.671
				120.414	777.295
				118.478	750.012
				116.54	742.101
				114.603	732.902
				112.665	713.388
				110.727	728.705
				108.788	749.173
				106.849	756.741
				104.909	739.816
				102.969	722.898
				101.028	698.259

## Sheet: Figure 1f
1.50071	1	1.49971	1	1.49971	1
1.50079	1.18333	1.49979	1.10363	1.49979	0.98049
1.50088	1.1276	1.49988	1.11381	1.49988	1.04805
1.50096	1.28292	1.49996	1.05665	1.49996	0.96728
1.50105	1.18831	1.50005	0.99434	1.50005	1.05738
1.50113	1.16036	1.50013	1.0356	1.50013	0.99274
1.50121	1.16017	1.50021	1.08202	1.50022	1.0796
1.5013	1.08783	1.5003	1.0042	1.5003	0.99887
1.50138	1.23194	1.50038	1.14895	1.50039	0.9826
1.50147	1.20954	1.50047	1.0608	1.50047	1.02109
1.50155	1.23154	1.50055	0.93128	1.50055	0.92753
1.50164	1.2036	1.50064	1.02425	1.50064	1.0433
1.50172	1.19786	1.50072	1.03442	1.50072	1.04636
1.50181	1.29748	1.50081	1.17905	1.50081	1.0655
1.50189	1.16421	1.50089	1.1892	1.50089	0.95267
1.50198	1.19174	1.50098	1.09596	1.50098	0.97183
1.50206	1.23588	1.50106	1.09061	1.50106	1.05854
1.50215	1.14148	1.50115	1.06976	1.50115	1.02942
1.50223	1.16346	1.50123	1.00758	1.50123	0.98101
1.50232	1.17989	1.50132	1.11591	1.50132	1.00336
1.5024	1.1077	1.5014	1.03825	1.5014	0.94532
1.50249	1.05768	1.50149	1.03292	1.50149	0.93874
1.50257	1.2679	1.50157	1.04308	1.50157	1.11537
1.50266	1.20127	1.50166	1.08937	1.50166	0.977
1.50274	1.20107	1.50174	1.14598	1.50174	1.03147
1.50283	1.23408	1.50183	1.14579	1.50183	1.0313
1.50291	1.21728	1.50191	1.0682	1.50191	1.0504
1.503	1.25581	1.502	1.01644	1.502	0.94746
1.50308	1.12286	1.50208	1.08849	1.50208	0.94088
1.50317	1.2001	1.50217	1.01611	1.50217	0.96963
1.50325	1.37685	1.50225	1.05204	1.50226	0.96305
1.50334	1.09467	1.50234	1.08281	1.50234	1.01104
1.50342	1.2769	1.50242	1.07748	1.50243	1.07506
1.50351	1.25459	1.50251	1.134	1.50251	0.95617
1.5036	1.12176	1.5026	1.10805	1.5026	0.96243
1.50368	1.23208	1.50268	0.90175	1.50268	1.0168
1.50377	1.13797	1.50277	1.19012	1.50277	1.01664
1.50385	1.09913	1.50285	1.01479	1.50285	1.01006
1.50394	1.13208	1.50294	1.06098	1.50294	1.03234
1.50402	1.17055	1.50302	1.00416	1.50302	1.01614
1.50411	1.19244	1.50311	1.05548	1.50311	1.0288
1.50419	1.0101	1.50319	0.99354	1.50319	0.97415
1.50428	1.19757	1.50328	1.00882	1.50328	1.02846
1.50436	1.2029	1.50336	1.12702	1.50336	0.99306
1.50445	1.18615	1.50345	1.02393	1.50345	0.98009
1.50453	1.16941	1.50353	0.97746	1.50353	1.01836
1.50462	1.20231	1.50362	0.9773	1.50362	0.98297
1.5047	1.2738	1.5037	1.07486	1.5037	1.02122
1.50479	1.14128	1.50379	1.05412	1.50379	1.09788
1.50487	1.1907	1.50387	1.03852	1.50388	1.0177
1.50496	1.21256	1.50396	1.08462	1.50396	1.05593
1.50505	1.10766	1.50405	1.11014	1.50405	0.98857
1.50513	1.15156	1.50413	1.09968	1.50413	0.92444
1.50522	1.11832	1.50422	0.98133	1.50422	0.99785
1.5053	1.15669	1.5043	1.04282	1.5043	1.03926
1.50539	1.17302	1.50439	1.04265	1.50439	1.01671
1.50547	1.09575	1.50447	1.08356	1.50447	1.02933
1.50556	1.19467	1.50456	1.06285	1.50456	0.92688
1.50564	1.19998	1.50464	1.06268	1.50464	1.07053
1.50573	1.27683	1.50473	1.04711	1.50473	1.05439
1.50582	1.23811	1.50482	1.05207	1.50482	0.98393
1.5059	1.25991	1.5049	1.04677	1.5049	1.01252
1.50599	1.16069	1.50499	1.10816	1.50499	0.94529
1.50607	1.1495	1.50507	1.05669	1.50507	1.06967
1.50616	1.12182	1.50516	0.99497	1.50516	1.01203
1.50624	1.23161	1.50524	1.09737	1.50524	0.98952
1.50633	1.15444	1.50533	1.05617	1.50533	0.98937
1.50641	1.17074	1.50541	1.05088	1.50542	1.03388
1.5065	1.22001	1.5055	1.15834	1.5055	1.07518
1.50659	1.16487	1.50559	1.07103	1.50559	0.96975
1.50667	1.15369	1.50567	0.97863	1.50567	1.04294
1.50676	1.22491	1.50576	1.09118	1.50576	0.95986
1.50684	1.1698	1.50584	1.08588	1.50584	0.94376
1.50693	1.18059	1.50593	1.0601	1.50593	1.03925
1.50701	1.15294	1.50601	1.21354	1.50602	0.94346
1.5071	1.16923	1.5061	1.02391	1.5061	1.01341
1.50719	1.26234	1.50619	1.04422	1.50619	1.09291
1.50727	1.16336	1.50627	1.07988	1.50627	1.03857
1.50736	1.1083	1.50636	1.00806	1.50636	1.01292
1.50744	1.23978	1.50644	1.04372	1.50644	1.00957
1.50753	1.16279	1.50653	1.12028	1.50653	0.9712
1.50762	1.22841	1.50662	1.01269	1.50662	1.01561
1.5077	1.16242	1.5067	1.04832	1.5067	0.95178
1.50779	1.14578	1.50679	0.951	1.50679	0.99618
1.50787	1.22781	1.50687	1.02753	1.50687	1.06603
1.50796	1.24954	1.50696	1.07848	1.50696	0.93859
1.50804	1.26029	1.50704	0.96587	1.50705	1.0116
1.50813	1.13956	1.50713	1.12412	1.50713	1.05279
1.50822	1.22154	1.50722	1.05241	1.50722	0.9763
1.5083	1.19943	1.5073	1.10332	1.5073	0.94117
1.50839	1.25948	1.50739	1.03675	1.50739	1.03003
1.50847	1.13334	1.50747	1.04679	1.50747	0.99171
1.50856	1.31381	1.50756	1.04662	1.50756	0.98519
1.50865	1.05088	1.50765	1.0975	1.50765	1.05812
1.50873	1.24771	1.50773	1.06159	1.50773	1.00394
1.50882	1.22563	1.50782	1.10735	1.50782	1.01331
1.5089	1.17072	1.5079	1.07655	1.50791	1.00362
1.50899	1.21976	1.50799	1.05597	1.50799	0.97487
1.50908	1.13753	1.50808	1.0456	1.50808	1.01916
1.50916	1.21389	1.50816	1.05053	1.50816	1.08567
1.50925	1.25743	1.50825	0.99937	1.50825	1.04105
1.50934	1.20257	1.50834	1.06039	1.50834	0.99963
1.50942	1.26249	1.50842	1.18765	1.50842	0.98995
1.50951	1.1366	1.50851	1.13649	1.50851	0.96758
1.50959	1.20745	1.50859	1.0242	1.50859	1.02135
1.50968	1.10892	1.50868	1.04951	1.50868	1.0307
1.50977	1.18521	1.50877	1.01878	1.50877	1.05589
1.50985	1.09218	1.50885	1.11538	1.50885	0.97963
1.50994	1.14114	1.50894	1.02354	1.50894	0.99533
1.51002	1.16279	1.50902	1.10483	1.50903	1.02685
1.51011	1.24994	1.50911	1.05884	1.50911	1.02352
1.5102	1.1897	1.5092	1.00777	1.5092	1.01068
1.51028	1.16768	1.50928	1.1043	1.50928	0.99785
1.51037	1.21114	1.50937	1.05324	1.50937	0.96918
1.51046	1.17276	1.50946	1.13446	1.50946	0.95319
1.51054	1.16711	1.50954	1.00712	1.50954	1.02269
1.51063	1.13421	1.50963	1.13918	1.50963	1.00986
1.51072	1.17764	1.50972	1.03221	1.50972	1.06034
1.5108	1.09568	1.5098	0.98121	1.5098	1.04435
1.51089	1.16091	1.50989	1.22504	1.50989	1.04417
1.51097	1.20431	1.50997	1.04696	1.50997	1.02186
1.51106	1.20957	1.51006	1.12809	1.51006	1.06914
1.51115	1.10042	1.51015	1.01613	1.51015	1.0405
1.51123	1.2473	1.51023	1.02105	1.51023	1.04666
1.51132	1.0456	1.51032	1.1631	1.51032	0.98642
1.51141	1.23056	1.51041	0.93439	1.51041	0.96097
1.51149	1.13781	1.51049	1.08148	1.51049	1.13781
1.51158	1.24649	1.51058	1.12699	1.51058	0.97013
1.51167	1.21908	1.51067	1.12174	1.51067	1.0932
1.51175	1.26785	1.51075	1.20783	1.51075	0.92559
1.51184	1.15884	1.51084	1.05033	1.51084	1.07705
1.51193	1.21848	1.51093	1.04002	1.51093	1.00108
1.51201	1.27267	1.51101	0.97898	1.51101	0.98829
1.5121	1.13108	1.5111	0.99911	1.5111	1.09232
1.51219	1.15265	1.51119	0.96852	1.51119	1.02585
1.51227	1.17964	1.51127	1.01906	1.51127	0.98466
1.51236	1.16314	1.51136	1.02396	1.51136	0.94663
1.51245	1.14665	1.51145	1.039	1.51145	1.01904
1.51253	1.09756	1.51153	1.03377	1.51153	1.03149
1.51262	1.13541	1.51162	1.09947	1.51162	0.99033
1.51271	1.28188	1.51171	1.2158	1.51171	1.05638
1.51279	1.14047	1.51179	1.09404	1.51179	1.02784
1.51288	1.27604	1.51188	1.13438	1.51188	1.02767
1.51297	1.33555	1.51197	1.12913	1.51197	1.04642
1.51305	1.30276	1.51205	1.1897	1.51205	1.06516
1.51314	1.09089	1.51214	1.06296	1.51214	1.03977
1.51323	1.25893	1.51223	0.99194	1.51223	0.99235
1.51331	1.2967	1.51231	1.09298	1.51231	0.97959
1.5134	1.31819	1.5124	1.04727	1.5124	1.07076
1.51349	1.16069	1.51249	1.10274	1.51249	1.0328
1.51357	1.19846	1.51257	1.03681	1.51257	0.98226
1.51366	1.15489	1.51266	0.96079	1.51266	1.07968
1.51375	1.24686	1.51275	1.13254	1.51275	0.9725
1.51383	1.12741	1.51283	1.12224	1.51283	0.95031
1.51392	1.20852	1.51292	1.01592	1.51292	0.94386
1.51401	1.27876	1.51301	1.00565	1.51301	1.04752
1.51409	1.1702	1.51309	0.91959	1.51309	1.03477
1.51418	1.12126	1.51318	1.04574	1.51318	1.11322
1.51427	1.24565	1.51327	1.12133	1.51327	1.06273
1.51435	1.25086	1.51335	1.05045	1.51336	0.98397
1.51444	1.29397	1.51344	1.10582	1.51344	1.1001
1.51453	1.15301	1.51353	1.0703	1.51353	1.03707
1.51462	1.10412	1.51362	1.11556	1.51362	1.04319
1.5147	1.1797	1.5137	1.09519	1.5137	0.94249
1.51479	1.24443	1.51379	1.13033	1.51379	1.13708
1.51488	1.12522	1.51388	1.0242	1.51388	1.03012
1.51496	1.26566	1.51396	1.18041	1.51396	0.97029
1.51505	1.28709	1.51405	1.01378	1.51405	1.06746
1.51514	1.24903	1.51414	1.00353	1.51414	0.9637
1.51522	1.25423	1.51422	1.06891	1.51423	1.03886
1.51531	1.27565	1.51431	1.06369	1.51431	1.11715
1.5154	1.15114	1.5144	1.02824	1.5144	1.04794
1.51549	1.25362	1.51449	1.10367	1.51449	0.99444
1.51557	1.2102	1.51457	0.99767	1.51457	1.0476
1.51566	1.19919	1.51466	1.06804	1.51466	1.02234
1.51575	1.29622	1.51475	1.10816	1.51475	1.05666
1.51583	1.28521	1.51483	1.06769	1.51484	1.11606
1.51592	1.20401	1.51492	1.04234	1.51492	1.09707
1.51601	1.247	1.51501	1.11266	1.51501	1.06868
1.5161	1.25759	1.5151	1.07221	1.5151	1.10612
1.51618	1.07391	1.51518	1.1274	1.51518	1.02761
1.51627	1.241	1.51527	1.08192	1.51527	0.98046
1.51636	1.19224	1.51536	1.11193	1.51536	0.93019
1.51645	1.20823	1.51545	1.15703	1.51545	1.01772
1.51653	1.19725	1.51553	1.09145	1.51553	0.99564
1.51662	1.17009	1.51562	1.10636	1.51562	1.02051
1.51671	1.1106	1.51571	1.03076	1.51571	0.9734
1.51679	1.21283	1.51579	1.106	1.5158	1.11093
1.51688	1.15335	1.51588	1.03545	1.51588	1.07008
1.51697	1.14778	1.51597	1.02523	1.51597	1.02298
1.51706	1.24457	1.51606	1.03512	1.51606	0.98527
1.51714	1.1474	1.51614	1.12538	1.51614	0.9945
1.51723	1.21185	1.51623	1.04483	1.51623	1.00684
1.51732	1.1578	1.51632	1.03461	1.51632	1.00043
1.51741	1.22761	1.51641	1.12483	1.51641	0.99401
1.51749	1.25432	1.51649	0.98909	1.51649	1.07199
1.51758	1.21644	1.51658	1.05921	1.51658	1.04994
1.51767	1.27006	1.51667	1.0239	1.51667	1.02477
1.51776	1.173	1.51676	1.04883	1.51676	1.04335
1.51784	1.17819	1.51684	1.149	1.51684	1.06504
1.51793	1.10807	1.51693	1.06353	1.51693	1.02115
1.51802	1.3015	1.51702	1.01822	1.51702	1.02099
1.51811	1.26903	1.51711	1.08826	1.51711	1.01145
1.51819	1.24194	1.51719	1.06803	1.51719	1.00504
1.51828	1.16111	1.51728	1.20322	1.51728	1.04233
1.51837	1.25229	1.51737	1.04763	1.51737	1.07961
1.51846	1.24134	1.51746	1.14269	1.51746	1.02951
1.51854	1.21427	1.51754	1.1876	1.51755	1.03247
1.51863	1.343	1.51763	1.05213	1.51763	1.00735
1.51872	1.21387	1.51772	1.00688	1.51772	0.96353
1.51881	1.23516	1.51781	1.12191	1.51781	1.07249
1.5189	1.13831	1.5179	1.11171	1.5179	1.07544
1.51898	1.18644	1.51798	1.10152	1.51798	1.01293
1.51907	1.22919	1.51807	0.98119	1.51807	1.07196
1.51916	1.16995	1.51816	0.97603	1.51816	1.03129
1.51925	1.24488	1.51825	1.22108	1.51825	1.04358
1.51933	1.1964	1.51833	1.18586	1.51833	1.03407
1.51942	1.30885	1.51842	1.14064	1.51842	1.06193
1.51951	1.18528	1.51851	0.9954	1.51851	1.01816
1.5196	1.34596	1.5186	1.05025	1.5186	1.03979
1.51968	1.27068	1.51868	1.07508	1.51869	0.96491
1.51977	1.1579	1.51877	1.06491	1.51877	1.05502
1.51986	1.24347	1.51886	1.12972	1.51886	1.02062
1.51995	1.23255	1.51895	1.13953	1.51895	1.01111
1.52004	1.26985	1.51904	1.04939	1.51904	1.11982
1.52012	1.29107	1.51912	1.05422	1.51912	0.99834
1.52021	1.30693	1.51921	1.114	1.51921	0.92044
1.5203	1.15141	1.5193	1.04389	1.5193	1.04155
1.52039	1.19942	1.51939	1.15858	1.51939	1.04137
1.52048	1.17781	1.51948	1.01359	1.51948	1.04432
1.52056	1.13479	1.51956	1.16319	1.51956	1.08455
1.52065	1.24165	1.51965	1.07815	1.51965	0.9663
1.52074	1.2575	1.51974	1.13287	1.51974	1.07487
1.52083	1.10214	1.51983	1.01792	1.51983	1.10265
1.52092	1.1929	1.51992	1.17241	1.51992	1.0062
1.521	1.16061	1.52	1.16723	1.52	0.98741
1.52109	1.27272	1.52009	0.9077	1.52009	1.04313
1.52118	1.24578	1.52018	1.23168	1.52018	1.04295
1.52127	1.16539	1.52027	1.10185	1.52027	1.03347
1.52136	1.28814	1.52036	1.04684	1.52036	1.03951
1.52144	1.23983	1.52044	1.05165	1.52044	1.04865
1.52153	1.15948	1.52053	1.10131	1.52053	1.06399
1.52162	1.26614	1.52062	1.12106	1.52062	1.04521
1.52171	1.24456	1.52071	1.09597	1.52071	1.12256
1.5218	1.28709	1.5208	1.06093	1.5208	1.04487
1.52188	1.11067	1.52088	1.10059	1.52089	1.1005
1.52197	1.0571	1.52097	0.98589	1.52097	1.02593
1.52206	1.36653	1.52106	1.09028	1.52106	1.01027
1.52215	1.23822	1.52115	1.18468	1.52115	1.05348
1.52224	1.40877	1.52124	1.08495	1.52124	1.02853
1.52233	1.23248	1.52133	1.0997	1.52133	1.05314
1.52241	1.17893	1.52141	1.1443	1.52141	0.98793
1.5225	1.30675	1.5215	1.08939	1.5215	1.02493
1.52259	1.17855	1.52159	1.03948	1.52159	1.15789
1.52268	1.22101	1.52168	1.11887	1.52168	1.09888
1.52277	1.23147	1.52177	0.97948	1.52177	1.05228
1.52286	1.28457	1.52186	1.13342	1.52186	1.00879
1.52294	1.24706	1.52194	1.15312	1.52194	1.06432
1.52303	1.19357	1.52203	1.11814	1.52203	1.07033
1.52312	1.1401	1.52212	1.15771	1.52212	1.05469
1.52321	1.20916	1.52221	1.0681	1.52221	1.04524
1.5233	1.20364	1.5223	1.1772	1.5223	1.04507
1.52339	1.20877	1.52239	1.10748	1.52239	1.05726
1.52347	1.24584	1.52247	1.17185	1.52247	1.09418
1.52356	1.29887	1.52256	1.2362	1.52256	0.99202
1.52365	1.12834	1.52265	1.06723	1.52265	1.12163
1.52374	1.24523	1.52274	1.21099	1.52274	0.9917
1.52383	1.20779	1.52283	1.12147	1.52283	1.0039
1.52392	1.27143	1.52292	0.9526	1.52292	1.03461
1.52401	1.30845	1.52301	1.08638	1.52301	1.03136
1.52409	1.22315	1.52309	1.01676	1.52309	1.1516
1.52418	1.18573	1.52318	1.05627	1.52318	1.04954
1.52427	1.12706	1.52327	1.01643	1.52327	1.04011
1.52436	1.22255	1.52336	1.1402	1.52336	1.06771
1.52445	1.2383	1.52345	1.22428	1.52345	1.03361
1.52454	1.22747	1.52354	1.18939	1.52354	1.07971
1.52463	1.17414	1.52363	1.07028	1.52363	1.07645
1.52471	1.20582	1.52371	1.27322	1.52371	1.00534
1.5248	1.20031	1.5238	1.12937	1.5238	1.02368
1.52489	1.2957	1.52389	1.10442	1.52389	1.02043
1.52498	1.2477	1.52398	1.10424	1.52398	1.05725
1.52507	1.24219	1.52407	1.03475	1.52407	1.03242
1.52516	1.26853	1.52416	1.10388	1.52416	1.05075
1.52525	1.40099	1.52425	1.17299	1.52425	1.08138
1.52533	1.24159	1.52433	1.09857	1.52434	1.03192
1.52542	1.30504	1.52442	1.21714	1.52442	0.97324
1.52551	1.29422	1.52451	1.04874	1.52451	1.06546
1.5256	1.30992	1.5246	1.08814	1.5246	1.01602
1.52569	1.10291	1.52469	1.05829	1.52469	1.02509
1.52578	1.22997	1.52478	1.21634	1.52478	1.11111
1.52587	1.30398	1.52487	1.02829	1.52487	1.04629
1.52596	1.20307	1.52496	1.03306	1.52496	1.03689
1.52605	1.32475	1.52505	1.09714	1.52505	1.10134
1.52613	1.17619	1.52513	1.10684	1.52513	1.10423
1.52622	1.25545	1.52522	0.97821	1.52522	1.22091
1.52631	1.22347	1.52531	1.10154	1.52531	1.01777
1.5264	1.29741	1.5254	1.12112	1.5254	0.98994
1.52649	1.42427	1.52549	1.22957	1.52549	1.10044
1.52658	1.19111	1.52558	1.18494	1.52558	0.99269
1.52667	1.24914	1.52567	1.14032	1.52567	1.05091
1.52676	1.30186	1.52576	1.09571	1.52576	1.0999
1.52685	1.22757	1.52585	1.03631	1.52585	1.05364
1.52693	1.28027	1.52593	1.12496	1.52593	1.02275
1.52702	1.18485	1.52602	1.15437	1.52602	1.01645
1.52711	1.24812	1.52611	1.16405	1.52611	1.04084
1.5272	1.27964	1.5262	1.17372	1.5262	1.07751
1.52729	1.16841	1.52629	1.17353	1.52629	1.08654
1.52738	1.24751	1.52638	1.16841	1.52638	1.08023
1.52747	1.27373	1.52647	1.20272	1.52647	1.11074
1.52756	1.35807	1.52656	1.17789	1.52656	1.07068
1.52765	1.25218	1.52665	1.02001	1.52665	0.99688
1.52774	1.17802	1.52674	1.11345	1.52674	1.10099
1.52783	1.17783	1.52683	1.09849	1.52683	1.06095
1.52791	1.17764	1.52691	1.02444	1.52691	1.0945
1.528	1.32529	1.527	1.06859	1.527	1.07593
1.52809	1.28284	1.52709	1.21612	1.52709	1.07882
1.52818	1.23512	1.52718	1.10762	1.52718	1.00817
1.52827	1.1927	1.52727	1.08283	1.52727	1.03557
1.52836	1.39302	1.52736	1.03837	1.52736	1.0354
1.52845	1.31365	1.52745	1.0628	1.52745	1.04748
1.52854	1.19739	1.52754	1.11182	1.52754	1.16062
1.52863	1.3185	1.52763	1.11164	1.52763	1.10226
1.52872	1.2761	1.52772	1.19998	1.52772	1.09902
1.52881	1.2179	1.52781	1.11619	1.52781	1.18148
1.5289	1.24406	1.5279	1.12093	1.5279	1.1109
1.52899	1.22804	1.52799	1.16007	1.52799	1.14744
1.52907	1.34377	1.52807	1.18445	1.52808	1.17784
1.52916	1.3014	1.52816	1.11055	1.52816	1.13483
1.52925	1.22744	1.52825	1.12511	1.52825	1.09182
1.52934	1.24304	1.52834	1.06598	1.52834	1.13752
1.52943	1.22177	1.52843	1.05107	1.52843	1.03338
1.52952	1.24264	1.52852	1.15893	1.52852	1.02404
1.52961	1.28981	1.52861	1.09001	1.52861	1.02082
1.5297	1.21065	1.5287	1.21746	1.5287	1.11843
1.52979	1.29992	1.52879	1.10928	1.52879	1.10909
1.52988	1.34706	1.52888	1.05512	1.52888	1.06614
1.52997	1.37315	1.52897	1.23159	1.52897	1.07208
1.53006	1.38345	1.52906	1.08912	1.52906	1.00472
1.53015	1.29381	1.52915	1.03498	1.52915	1.06867
1.53024	1.31989	1.52924	1.2506	1.52924	1.06239
1.53033	1.27236	1.52933	1.06406	1.52933	1.06527
1.53042	1.21432	1.52942	1.16194	1.52942	1.08036
1.53051	1.21938	1.52951	1.17646	1.52951	1.06188
1.5306	1.15087	1.5296	1.03904	1.5296	1.13491
1.53069	1.27153	1.52969	1.13197	1.52969	1.07678
1.53077	1.27657	1.52977	1.0632	1.52978	1.09185
1.53086	1.28162	1.52986	1.1708	1.52986	1.15266
1.53095	1.31292	1.52995	1.1853	1.52995	1.05796
1.53104	1.39147	1.53004	1.1851	1.53004	1.10046
1.53113	1.30724	1.53013	1.22408	1.53013	1.14905
1.53122	1.21254	1.53022	1.17982	1.53022	1.10315
1.53131	1.20185	1.53031	1.12579	1.53031	1.11211
1.5314	1.29086	1.5304	1.15986	1.5304	1.10279
1.53149	1.2854	1.53049	1.10095	1.53049	1.09347
1.53158	1.22224	1.53058	1.12524	1.53058	1.0202
1.53167	1.23778	1.53067	1.10059	1.53067	1.12051
1.53176	1.42636	1.53076	1.24714	1.53076	1.029
1.53185	1.32126	1.53085	1.15402	1.53085	1.11711
1.53194	1.26338	1.53094	1.24184	1.53094	1.12909
1.53203	1.32083	1.53103	1.13409	1.53103	1.12892
1.53212	1.28393	1.53112	1.17301	1.53112	1.05267
1.53221	1.33088	1.53121	1.15816	1.53121	1.06466
1.5323	1.31494	1.5313	1.1482	1.5313	1.06449
1.53239	1.32521	1.53139	1.22617	1.53139	1.09169
1.53248	1.22025	1.53148	1.00129	1.53148	1.08543
1.53257	1.22005	1.53157	1.18182	1.53157	1.05181
1.53266	1.2722	1.53166	1.21092	1.53166	1.09723
1.53275	1.24582	1.53175	1.13749	1.53175	1.0697
1.53284	1.38169	1.53184	1.16172	1.53184	1.06649
1.53293	1.25065	1.53193	1.12248	1.53193	1.09366
1.53302	1.22428	1.53202	1.21013	1.53202	1.10866
1.53311	1.2607	1.53211	1.16115	1.53211	1.12671
1.5332	1.2605	1.5322	1.08291	1.5322	1.15688
1.53329	1.25506	1.53229	1.11199	1.53229	1.05347
1.53338	1.32283	1.53238	1.18008	1.53238	1.13223
1.53347	1.2442	1.53247	1.21402	1.53247	1.1806
1.53356	1.20218	1.53256	1.01883	1.53256	1.05903
1.53365	1.29605	1.53265	1.09177	1.53265	1.10739
1.53374	1.28539	1.53274	1.1452	1.53274	1.05565
1.53383	1.30085	1.53283	1.10116	1.53283	1.07064
1.53392	1.25885	1.53292	1.10585	1.53292	1.15234
1.53401	1.28998	1.53301	1.16899	1.53301	1.06725
1.5341	1.29499	1.5331	1.14932	1.5331	1.06709
1.53419	1.34177	1.53319	1.11505	1.53319	1.15481
1.53428	1.34677	1.53328	1.18789	1.53328	1.10916
1.53437	1.20041	1.53337	1.22177	1.53337	1.03929
1.53446	1.27327	1.53346	1.1291	1.53346	1.06941
1.53455	1.23654	1.53355	1.11919	1.53355	1.1177
1.53464	1.28329	1.53364	1.16766	1.53364	1.00547
1.53473	1.3248	1.53373	1.19179	1.53373	1.06586
1.53482	1.34023	1.53382	1.08459	1.53382	1.04752
1.53491	1.31394	1.53391	1.2303	1.53391	1.03525
1.535	1.31373	1.534	1.128	1.534	1.13495
1.53509	1.27181	1.53409	1.22017	1.53409	1.09543
1.53518	1.25076	1.53418	1.18595	1.53418	1.19509
1.53527	1.17761	1.53427	1.05941	1.53427	1.14044
1.53536	1.4379	1.53436	1.11754	1.53437	1.14328
1.53546	1.23452	1.53446	1.18051	1.53446	1.06144
1.53555	1.20307	1.53455	1.08803	1.53455	1.03708
1.53564	1.33305	1.53464	1.11214	1.53464	1.07319
1.53573	1.32763	1.53473	1.11681	1.53473	1.10022
1.53582	1.34823	1.53482	1.14576	1.53482	1.08795
1.53591	1.30117	1.53491	1.14557	1.53491	1.12403
1.536	1.33218	1.535	1.08714	1.535	1.0876
1.53609	1.29034	1.53509	1.12093	1.53509	1.08137
1.53618	1.25372	1.53518	1.24204	1.53518	1.12348
1.53627	1.30032	1.53527	1.26609	1.53527	1.09612
1.53636	1.31571	1.53536	1.13493	1.53536	1.09594
1.53645	1.14911	1.53545	1.16869	1.53545	1.14707
1.53654	1.34127	1.53554	1.15396	1.53554	1.11369
1.53663	1.26828	1.53563	1.15377	1.53563	1.07428
1.53672	1.24729	1.53572	1.17297	1.53572	1.06203
1.53681	1.2315	1.53581	1.12431	1.53581	1.07996
1.5369	1.26766	1.5359	1.15805	1.5359	1.10694
1.53699	1.36615	1.53599	1.06097	1.53599	1.10072
1.53708	1.40228	1.53608	1.21095	1.53609	1.0342
1.53718	1.16838	1.53618	1.18654	1.53618	1.09132
1.53727	1.30318	1.53627	1.19119	1.53627	1.03989
1.53736	1.3393	1.53636	1.32171	1.53636	1.20849
1.53745	1.32351	1.53645	1.13271	1.53645	1.16008
1.53754	1.28697	1.53654	1.09864	1.53654	1.06349
1.53763	1.17261	1.53663	1.10814	1.53663	1.09042
1.53772	1.27617	1.53672	1.14183	1.53672	1.13241
1.53781	1.26559	1.53681	1.20937	1.53681	1.05393
1.5379	1.21352	1.5369	1.17048	1.5369	1.07784
1.53799	1.18221	1.53699	1.16061	1.53699	1.18303
1.53808	1.29607	1.53708	1.02504	1.53708	1.11361
1.53817	1.3166	1.53717	1.14573	1.53717	1.04121
1.53826	1.33193	1.53726	1.20838	1.53726	1.04405
1.53836	1.2488	1.53736	1.26134	1.53736	1.06794
1.53845	1.32631	1.53745	1.10168	1.53745	1.16702
1.53854	1.36754	1.53754	1.22228	1.53754	1.1127
1.53863	1.29998	1.53763	1.10132	1.53763	1.1486
1.53872	1.33602	1.53772	1.13012	1.53772	1.05822
1.53881	1.39275	1.53781	1.16856	1.53781	1.06706
1.5389	1.27346	1.5379	1.14423	1.5379	1.14804
1.53899	1.30948	1.53799	1.24059	1.53799	1.12982
1.53908	1.30927	1.53808	1.07146	1.53808	1.10559
1.53917	1.46945	1.53817	1.11472	1.53817	1.11142
1.53926	1.24676	1.53826	1.11936	1.53827	1.11425
1.53936	1.28794	1.53836	1.15777	1.53836	1.06301
1.53945	1.41702	1.53845	1.14793	1.53845	1.04783
1.53954	1.37542	1.53854	1.16703	1.53854	1.1107
1.53963	1.29764	1.53863	1.12827	1.53863	1.10151
1.53972	1.24574	1.53872	1.15701	1.53872	1.03231
1.53981	1.28171	1.53881	1.25322	1.53881	1.14916
1.5399	1.24533	1.5389	1.28193	1.5389	1.09197
1.53999	1.35363	1.53899	1.29618	1.53899	1.15778
1.54008	1.36374	1.53908	1.22852	1.53908	1.1216
1.54018	1.44615	1.53918	1.26203	1.53918	1.06445
1.54027	1.28067	1.53927	1.30036	1.53927	1.10325
1.54036	1.29078	1.53936	1.17495	1.53936	1.12405
1.54045	1.35768	1.53945	1.10253	1.53945	1.10888
1.54054	1.29036	1.53954	1.23233	1.53954	1.08772
1.54063	1.3882	1.53963	1.10699	1.53963	1.10552
1.54072	1.2435	1.53972	1.09718	1.53972	1.14129
1.54081	1.33616	1.53981	1.08738	1.53981	0.99135
1.54091	1.20183	1.53991	1.09682	1.53991	1.09599
1.541	1.39761	1.54	1.16398	1.54	1.09582
1.54109	1.26847	1.54009	1.1686	1.54009	1.11659
1.54118	1.33528	1.54018	1.13475	1.54018	1.08049
1.54127	1.27321	1.54027	1.18264	1.54027	1.10127
1.54136	1.36577	1.54036	1.21128	1.54036	1.15195
1.54145	1.39131	1.54045	1.2207	1.54045	1.12185
1.54154	1.26228	1.54054	1.1292	1.54055	1.08277
1.54164	1.33934	1.54064	1.10499	1.54064	1.17531
1.54173	1.28762	1.54073	1.05678	1.54073	1.13924
1.54182	1.28226	1.54082	1.20069	1.54082	1.12111
1.54191	1.39017	1.54091	1.09005	1.54091	1.14185
1.542	1.38479	1.541	1.05146	1.541	1.07292
1.54209	1.3331	1.54109	1.2337	1.54109	1.05781
1.54218	1.33802	1.54118	1.14231	1.54119	1.12336
1.54228	1.27092	1.54128	1.11333	1.54128	1.08434
1.54237	1.36845	1.54137	1.24269	1.54137	1.16182
1.54246	1.23964	1.54146	1.15614	1.54146	1.04517
1.54255	1.25486	1.54155	1.12237	1.54155	1.11665
1.54264	1.28551	1.54164	1.06464	1.54164	1.05677
1.54273	1.3727	1.54173	1.09803	1.54173	1.14614
1.54283	1.35705	1.54183	1.19373	1.54183	1.12805
1.54292	1.42878	1.54192	1.18395	1.54192	1.13382
1.54301	1.32064	1.54201	1.17417	1.54201	1.15751
1.5431	1.28959	1.5421	1.18835	1.5421	1.07082
1.54319	1.23801	1.54219	1.169	1.54219	1.10642
1.54328	1.30458	1.54228	1.21191	1.54228	1.10923
1.54338	1.47897	1.54238	1.07761	1.54238	1.12693
1.54347	1.27335	1.54247	1.15884	1.54247	1.15059
1.54356	1.32447	1.54256	1.16344	1.54256	1.15339
1.54365	1.2678	1.54265	1.21591	1.54265	1.07274
1.54374	1.35483	1.54274	1.19656	1.54274	1.0964
1.54383	1.32382	1.54283	1.09587	1.54283	1.05452
1.54393	1.17996	1.54293	1.04306	1.54293	1.14668
1.54402	1.25158	1.54302	1.11465	1.54302	1.10777
1.54411	1.24111	1.54311	1.10968	1.54311	1.11057
1.5442	1.48704	1.5432	1.1908	1.5432	1.17588
1.54429	1.32274	1.54329	1.15235	1.54329	1.12806
1.54438	1.38916	1.54338	1.17607	1.54339	1.07134
1.54448	1.36331	1.54348	1.22846	1.54348	1.18422
1.54457	1.26572	1.54357	1.13267	1.54357	1.17214
1.54466	1.3936	1.54366	1.24239	1.54366	1.13923
1.54475	1.38825	1.54375	1.0893	1.54375	1.07956
1.54484	1.30607	1.54384	1.19899	1.54384	1.19534
1.54494	1.42876	1.54394	1.19402	1.54394	1.08515
1.54503	1.42853	1.54403	1.18427	1.54403	1.12659
1.54512	1.43341	1.54412	1.13633	1.54412	1.07885
1.54521	1.29498	1.54421	1.25072	1.54421	1.1797
1.5453	1.479	1.5443	1.15028	1.5443	1.12604
1.5454	1.2792	1.5444	1.131	1.5444	1.07832
1.54549	1.3762	1.54449	1.1165	1.54449	1.17021
1.54558	1.3504	1.54458	1.24512	1.54458	1.15221
1.54567	1.24789	1.54467	1.19245	1.54467	1.08966
1.54576	1.30905	1.54476	1.19226	1.54476	1.12214
1.54586	1.35996	1.54486	1.22544	1.54486	1.19616
1.54595	1.3035	1.54495	1.23	1.54495	1.12474
1.54604	1.33907	1.54504	1.18214	1.54504	1.175
1.54613	1.32352	1.54513	1.26773	1.54513	1.13624
1.54622	1.35907	1.54522	1.18651	1.54523	1.13902
1.54632	1.28222	1.54532	1.20061	1.54532	1.18628
1.54641	1.35351	1.54541	1.16231	1.54541	1.18906
1.5465	1.29712	1.5455	1.19069	1.5455	1.16811
1.54659	1.46029	1.54559	1.19526	1.54559	1.14716
1.54669	1.43453	1.54569	1.14745	1.54569	1.12919
1.54678	1.34752	1.54578	1.22819	1.54578	1.16161
1.54687	1.44937	1.54587	1.18039	1.54587	1.22659
1.54696	1.26544	1.54596	1.22779	1.54596	1.11975
1.54705	1.35196	1.54605	1.16097	1.54606	1.12253
1.54715	1.32623	1.54615	1.14175	1.54615	1.1253
1.54724	1.33622	1.54624	1.16535	1.54624	1.21099
1.54733	1.37679	1.54633	1.26978	1.54633	1.06573
1.54742	1.36127	1.54642	1.2886	1.54642	1.1514
1.54752	1.34575	1.54652	1.08871	1.54652	1.13049
1.54761	1.31495	1.54661	1.24539	1.54661	1.14805
1.5477	1.30454	1.5467	1.21192	1.5467	1.13307
1.54779	1.21262	1.54679	1.26874	1.54679	1.16839
1.54789	1.32959	1.54689	1.16401	1.54689	1.18298
1.54798	1.47198	1.54698	1.09732	1.54698	1.14434
1.54807	1.38517	1.54707	1.31086	1.54707	1.16781
1.54816	1.42058	1.54716	1.26316	1.54716	1.1558
1.54826	1.36435	1.54726	1.20123	1.54726	1.13491
1.54835	1.23179	1.54735	1.27224	1.54735	1.17906
1.54844	1.41988	1.54744	1.23881	1.54744	1.18182
1.54853	1.30771	1.54753	1.28606	1.54753	1.14322
1.54863	1.39398	1.54763	1.18621	1.54763	1.17848
1.54872	1.40392	1.54772	1.17178	1.54772	1.17828
1.54881	1.44947	1.54781	1.24748	1.54781	1.10427
1.5489	1.34753	1.5479	1.14768	1.5479	1.15132
1.549	1.34222	1.548	1.15224	1.548	1.10686
1.54909	1.41825	1.54809	1.20894	1.54809	1.11258
1.54918	1.32145	1.54818	1.16608	1.54818	1.0888
1.54927	1.40254	1.54827	1.2512	1.54827	1.14172
1.54937	1.33626	1.54837	1.21782	1.54837	1.14153
1.54946	1.47828	1.54846	1.23657	1.54846	1.11775
1.54955	1.47296	1.54855	1.22216	1.54855	1.10577
1.54964	1.46764	1.54864	1.2409	1.54865	1.08495
1.54974	1.36077	1.54874	1.25491	1.54874	1.1231
1.54983	1.40624	1.54883	1.20262	1.54883	1.17891
1.54992	1.37048	1.54892	1.28763	1.54892	1.16988
1.55002	1.49713	1.54902	1.26849	1.54902	1.17263
1.55011	1.36495	1.54911	1.27301	1.54911	1.08406
1.5502	1.30385	1.5492	1.19237	1.5492	1.0456
1.55029	1.43045	1.54929	1.13067	1.54929	1.08076
1.55039	1.415	1.54939	1.17305	1.54939	1.17774
1.55048	1.43505	1.54948	1.19651	1.54948	1.16872
1.55057	1.40439	1.54957	1.23887	1.54957	1.14793
1.55067	1.52582	1.54967	1.18666	1.54967	1.18305
1.55076	1.31777	1.54976	1.27155	1.54976	1.17109
1.55085	1.39357	1.54985	1.2288	1.54985	1.16796
1.55094	1.36294	1.54994	1.10102	1.54994	1.10894
1.55104	1.32219	1.55004	1.19533	1.55004	1.14404
1.55113	1.37262	1.55013	1.18096	1.55013	1.13797
1.55122	1.48887	1.55022	1.27051	1.55022	1.20541
1.55132	1.40761	1.55032	1.24196	1.55032	1.18758
1.55141	1.30613	1.55041	1.1851	1.55041	1.18444
1.5515	1.33629	1.5505	1.21323	1.5505	1.13722
1.5516	1.34113	1.5506	1.23663	1.5506	1.1958
1.55169	1.44211	1.55069	1.2553	1.55069	1.11335
1.55178	1.28504	1.55078	1.2551	1.55078	1.13961
1.55187	1.38093	1.55087	1.13695	1.55087	1.25688
1.55197	1.41105	1.55097	1.22167	1.55097	1.10106
1.55206	1.34003	1.55106	1.30164	1.55106	1.21537
1.55215	1.37014	1.55115	1.20241	1.55115	1.22104
1.55225	1.36486	1.55125	1.27764	1.55125	1.12986
1.55234	1.36969	1.55134	1.22087	1.55134	1.15609
1.55243	1.46043	1.55143	1.11227	1.55143	1.12656
1.55253	1.3844	1.55153	1.26287	1.55153	1.26424
1.55262	1.36396	1.55162	1.22498	1.55162	1.16431
1.55271	1.1516	1.55171	1.34725	1.55171	1.09668
1.55281	1.30292	1.55181	1.22928	1.55181	1.13168
1.5529	1.39864	1.5519	1.27617	1.5519	1.18426
1.55299	1.50442	1.55199	1.1818	1.55199	1.13131
1.55309	1.39313	1.55209	1.27575	1.55209	1.19853
1.55318	1.37271	1.55218	1.29437	1.55218	1.0782
1.55327	1.32707	1.55227	1.26592	1.55227	1.17762
1.55337	1.41767	1.55237	1.3457	1.55237	1.13935
1.55346	1.46788	1.55246	1.22787	1.55246	1.26509
1.55355	1.23564	1.55255	1.17593	1.55255	1.15655
1.55365	1.37159	1.55265	1.18044	1.55265	1.18271
1.55374	1.35119	1.55274	1.21316	1.55274	1.20885
1.55383	1.25015	1.55283	1.11893	1.55283	1.27304
1.55393	1.36083	1.55293	1.24096	1.55293	1.15286
1.55402	1.42612	1.55302	1.23606	1.55302	1.15559
1.55411	1.45611	1.55311	1.26405	1.55311	1.132
1.55421	1.55159	1.55321	1.23565	1.55321	1.09672
1.5543	1.39519	1.5533	1.1368	1.5533	1.23398
1.55439	1.4705	1.55339	1.23055	1.55339	1.19577
1.55449	1.47026	1.55349	1.23974	1.55349	1.18973
1.55458	1.47002	1.55358	1.18319	1.55358	1.134
1.55467	1.37414	1.55367	1.17361	1.55367	1.12505
1.55477	1.48463	1.55377	1.25321	1.55377	1.18037
1.55486	1.43407	1.55386	1.14976	1.55386	1.10423
1.55495	1.37346	1.55395	1.18711	1.55396	1.06607
1.55505	1.44869	1.55405	1.2995	1.55405	1.18855
1.55514	1.36798	1.55414	1.243	1.55414	1.15916
1.55524	1.43313	1.55424	1.27563	1.55424	1.08015
1.55533	1.45803	1.55433	1.30355	1.55433	1.13251
1.55542	1.36731	1.55442	1.24239	1.55442	1.21988
1.55552	1.48268	1.55452	1.28906	1.55452	1.19633
1.55561	1.45731	1.55461	1.17168	1.55461	1.04442
1.5557	1.2561	1.5547	1.23709	1.5547	1.21052
1.5558	1.50707	1.5548	1.28842	1.5548	1.26573
1.55589	1.41641	1.55489	1.20389	1.55489	1.2247
1.55598	1.37098	1.55498	1.21775	1.55499	1.2245
1.55608	1.60173	1.55508	1.28311	1.55508	1.14851
1.55617	1.43579	1.55517	1.18925	1.55517	1.16872
1.55627	1.45061	1.55527	1.2031	1.55527	1.22681
1.55636	1.49052	1.55536	1.30119	1.55536	1.19165
1.55645	1.46519	1.55545	1.28694	1.55545	1.18271
1.55655	1.35458	1.55555	1.24462	1.55555	1.18834
1.55664	1.17879	1.55564	1.2678	1.55564	1.19397
1.55674	1.54972	1.55574	1.12727	1.55574	1.18504
1.55683	1.32884	1.55583	1.31416	1.55583	1.2256
1.55692	1.52916	1.55592	1.2251	1.55592	1.23413
1.55702	1.3685	1.55602	1.33242	1.55602	1.18154
1.55711	1.44346	1.55611	1.21067	1.55611	1.22208
1.55721	1.44322	1.55621	1.24319	1.55621	1.11715
1.5573	1.36783	1.5563	1.25233	1.5563	1.14605
1.55739	1.43272	1.55639	1.2895	1.55639	1.21857
1.55749	1.37739	1.55649	1.2706	1.55649	1.21547
1.55758	1.42224	1.55658	1.21901	1.55658	1.13386
1.55767	1.52214	1.55667	1.20013	1.55668	1.25285
1.55777	1.46683	1.55677	1.28398	1.55677	1.15674
1.55786	1.51163	1.55686	1.1904	1.55686	1.15073
1.55796	1.41129	1.55696	1.19021	1.55696	1.14474
1.55805	1.50113	1.55705	1.23201	1.55705	1.16198
1.55815	1.41083	1.55715	1.26914	1.55715	1.18212
1.55824	1.35057	1.55724	1.31091	1.55724	1.13255
1.55833	1.41036	1.55733	1.17543	1.55733	1.23399
1.55843	1.35013	1.55743	1.29649	1.55743	1.22798
1.55852	1.3949	1.55752	1.24032	1.55752	1.19585
1.55862	1.46965	1.55762	1.1562	1.55762	1.20727
1.55871	1.37445	1.55771	1.22593	1.55771	1.17224
1.5588	1.46917	1.5578	1.26301	1.55781	1.21556
1.5589	1.39898	1.5579	1.3094	1.5579	1.17766
1.55899	1.40374	1.55799	1.2626	1.55799	1.23256
1.55909	1.4185	1.55809	1.26705	1.55809	1.18887
1.55918	1.59804	1.55818	1.22027	1.55818	1.21187
1.55928	1.49292	1.55828	1.20609	1.55828	1.20587
1.55937	1.52263	1.55837	1.21521	1.55837	1.16799
1.55946	1.3976	1.55846	1.2569	1.55846	1.1765
1.55956	1.31253	1.55856	1.21015	1.55856	1.21397
1.55965	1.54184	1.55865	1.2751	1.55865	1.23405
1.55975	1.42684	1.55875	1.22371	1.55875	1.1846
1.55984	1.46152	1.55884	1.26073	1.55884	1.1931
1.55994	1.52612	1.55894	1.33959	1.55894	1.19579
1.56003	1.53084	1.55903	1.31612	1.55903	1.16665
1.56013	1.50567	1.55913	1.46935	1.55913	1.22435
1.56022	1.45557	1.55922	1.27849	1.55922	1.14312
1.56031	1.49521	1.55931	1.31082	1.55931	1.1979
1.56041	1.55973	1.55941	1.24089	1.55941	1.14274
1.5605	1.39008	1.5595	1.3615	1.5595	1.16569
1.5606	1.46458	1.5596	1.27301	1.5596	1.17128
1.56069	1.44441	1.55969	1.26351	1.55969	1.22314
1.56079	1.51389	1.55979	1.36548	1.55979	1.2027
1.56088	1.429	1.55988	1.21201	1.55988	1.19383
1.56098	1.50842	1.55998	1.2861	1.55998	1.18496
1.56107	1.3688	1.56007	1.21625	1.56007	1.21078
1.56116	1.28895	1.56016	1.29031	1.56017	1.14701
1.56126	1.5823	1.56026	1.28082	1.56026	1.13815
1.56135	1.4925	1.56035	1.33165	1.56035	1.25061
1.56145	1.46738	1.56045	1.34071	1.56045	1.17532
1.56154	1.5119	1.56054	1.4147	1.56054	1.24153
1.56164	1.51662	1.56064	1.24751	1.56064	1.16916
1.56173	1.38711	1.56073	1.28904	1.56073	1.19495
1.56183	1.48133	1.56083	1.3491	1.56083	1.22361
1.56192	1.38665	1.56092	1.34887	1.56092	1.26091
1.56202	1.39139	1.56102	1.20035	1.56102	1.17705
1.56211	1.5899	1.56111	1.32989	1.56111	1.15089
1.56221	1.36113	1.56121	1.28334	1.56121	1.19973
1.5623	1.49997	1.5613	1.22291	1.5613	1.24855
1.5624	1.38054	1.5614	1.17176	1.5614	1.2224
1.56249	1.45479	1.56149	1.37069	1.56149	1.21066
1.56259	1.52406	1.56159	1.24083	1.56159	1.14994
1.56268	1.50891	1.56168	1.18507	1.56168	1.1411
1.56278	1.37963	1.56178	1.48572	1.56178	1.19566
1.56287	1.48857	1.56187	1.305	1.56187	1.2646
1.56297	1.41887	1.56197	1.19374	1.56197	1.24135
1.56306	1.39383	1.56206	1.3277	1.56206	1.13171
1.56316	1.54239	1.56216	1.29048	1.56216	1.11425
1.56325	1.50742	1.56225	1.32264	1.56225	1.1774
1.56335	1.5865	1.56235	1.27618	1.56235	1.2175
1.56344	1.42265	1.56244	1.4008	1.56244	1.11946
1.56354	1.49676	1.56254	1.33123	1.56254	1.1797
1.56363	1.47669	1.56263	1.22934	1.56263	1.27732
1.56373	1.5904	1.56273	1.39086	1.56273	1.16205
1.56382	1.58024	1.56282	1.26127	1.56282	1.20213
1.56392	1.44625	1.56292	1.30264	1.56292	1.18755
1.56401	1.37173	1.56301	1.34861	1.56301	1.14135
1.56411	1.42597	1.56311	1.33453	1.56311	1.20153
1.5642	1.42573	1.5632	1.34816	1.5632	1.20421
1.5643	1.41065	1.5633	1.24638	1.5633	1.18101
1.56439	1.58363	1.56339	1.31079	1.56339	1.18082
1.56449	1.50419	1.56349	1.36134	1.56349	1.1519
1.56458	1.42974	1.56358	1.25038	1.56358	1.23787
1.56468	1.44434	1.56368	1.35628	1.56368	1.2348
1.56477	1.49356	1.56377	1.34683	1.56377	1.20014
1.56487	1.48837	1.56387	1.29127	1.56387	1.17985
1.56496	1.37441	1.56396	1.21728	1.56396	1.23131
1.56506	1.52741	1.56406	1.28162	1.56406	1.27129
1.56515	1.39867	1.56415	1.3736	1.56415	1.185
1.56525	1.48244	1.56425	1.20746	1.56425	1.18767
1.56534	1.5316	1.56434	1.28099	1.56434	1.21616
1.56544	1.59556	1.56444	1.18863	1.56444	1.2217
1.56553	1.54098	1.56453	1.32663	1.56453	1.24157
1.56563	1.58022	1.56463	1.28496	1.56463	1.27003
1.56572	1.42197	1.56472	1.40908	1.56472	1.19243
1.56582	1.42174	1.56482	1.35359	1.56482	1.22376
1.56591	1.45112	1.56491	1.19226	1.56492	1.20063
1.56601	1.57425	1.56501	1.33934	1.56501	1.30358
1.56611	1.45557	1.56511	1.40354	1.56511	1.27758
1.5662	1.4504	1.5652	1.31129	1.5652	1.22009
1.5663	1.55867	1.5653	1.36628	1.5653	1.25997
1.56639	1.33649	1.56539	1.28786	1.56539	1.23686
1.56649	1.42996	1.56549	1.26925	1.56549	1.23952
1.56658	1.44944	1.56558	1.3794	1.56558	1.1649
1.56668	1.47878	1.56568	1.324	1.56568	1.27631
1.56677	1.5081	1.56577	1.2962	1.56577	1.14735
1.56687	1.41916	1.56587	1.26842	1.56587	1.2387
1.56697	1.48297	1.56597	1.4566	1.56597	1.17557
1.56706	1.48273	1.56606	1.29097	1.56606	1.27547
1.56716	1.5268	1.56616	1.38262	1.56616	1.22379
1.56725	1.44284	1.56625	1.27217	1.56625	1.18356
1.56735	1.51646	1.56635	1.29033	1.56635	1.16336
1.56744	1.50144	1.56644	1.23502	1.56644	1.16031
1.56754	1.58486	1.56654	1.34958	1.56654	1.24299
1.56763	1.51078	1.56663	1.26674	1.56664	1.18279
1.56773	1.58434	1.56673	1.38584	1.56673	1.274
1.56783	1.52012	1.56683	1.33973	1.56683	1.22524
1.56792	1.50512	1.56692	1.38539	1.56692	1.2336
1.56802	1.45569	1.56702	1.25673	1.56702	1.25053
1.56811	1.48987	1.56711	1.28863	1.56711	1.29314
1.56821	1.52404	1.56721	1.31134	1.56721	1.31861
1.5683	1.54345	1.5673	1.33404	1.56731	1.25561
1.5684	1.53827	1.5674	1.36132	1.5674	1.21546
1.5685	1.54294	1.5675	1.31985	1.5675	1.30084
1.56859	1.48864	1.56759	1.28298	1.56759	1.23218
1.56869	1.53751	1.56769	1.35607	1.56769	1.31753
1.56878	1.47833	1.56778	1.32378	1.56778	1.21181
1.56888	1.64013	1.56788	1.36936	1.56788	1.26577
1.56898	1.54166	1.56798	1.27755	1.56798	1.25131
1.56907	1.4825	1.56807	1.31855	1.56807	1.21406
1.56917	1.59023	1.56817	1.37784	1.56817	1.2338
1.56926	1.64396	1.56826	1.44626	1.56826	1.25069
1.56936	1.57008	1.56836	1.3545	1.56836	1.24194
1.56946	1.57963	1.56846	1.2765	1.56846	1.18762
1.56955	1.4077	1.56855	1.3632	1.56855	1.23584
1.56965	1.52516	1.56865	1.33096	1.56865	1.24132
1.56974	1.45137	1.56874	1.24843	1.56874	1.28951
1.56984	1.51976	1.56884	1.33052	1.56884	1.24092
1.56994	1.55383	1.56894	1.30744	1.56894	1.22648
1.57003	1.57807	1.56903	1.38493	1.56903	1.32586
1.57013	1.69542	1.56913	1.26131	1.56913	1.36831
1.57022	1.64614	1.56922	1.27938	1.56922	1.3368
1.57032	1.47932	1.56932	1.24719	1.56932	1.24273
1.57042	1.57703	1.56942	1.3155	1.56942	1.30792
1.57051	1.46414	1.56951	1.26961	1.56951	1.26507
1.57061	1.48348	1.56961	1.54794	1.56961	1.24211
1.5707	1.58604	1.5697	1.33767	1.5697	1.24191
1.5708	1.51725	1.5698	1.34658	1.5698	1.28433
1.5709	1.48764	1.5699	1.38744	1.5699	1.30116
1.57099	1.56078	1.56999	1.37352	1.56999	1.24129
1.57109	1.54585	1.57009	1.41892	1.57009	1.25529
1.57119	1.65321	1.57019	1.31832	1.57019	1.18977
1.57128	1.6725	1.57028	1.33179	1.57028	1.19526
1.57138	1.54998	1.57038	1.31789	1.57038	1.24615
1.57147	1.68661	1.57047	1.35415	1.57047	1.31122
1.57157	1.5788	1.57057	1.37671	1.57057	1.32236
1.57167	1.56387	1.57067	1.3537	1.57067	1.19446
1.57176	1.52453	1.57076	1.38993	1.57076	1.23398
1.57186	1.5145	1.57086	1.33502	1.57086	1.23661
1.57196	1.48494	1.57096	1.27558	1.57096	1.17685
1.57205	1.64098	1.57105	1.25259	1.57105	1.19368
1.57215	1.59187	1.57115	1.25694	1.57115	1.17363
1.57225	1.49885	1.57125	1.37967	1.57125	1.31516
1.57234	1.75244	1.57134	1.34758	1.57134	1.2866
1.57244	1.63013	1.57144	1.4384	1.57144	1.27789
1.57253	1.44931	1.57153	1.34258	1.57154	1.18136
1.57263	1.60032	1.57163	1.37421	1.57163	1.21798
1.57273	1.66347	1.57173	1.35124	1.57173	1.26309
1.57282	1.58516	1.57182	1.36921	1.57182	1.2997
1.57292	1.66291	1.57192	1.24618	1.57192	1.24569
1.57302	1.64801	1.57202	1.3824	1.57202	1.30209
1.57311	1.599	1.57211	1.33216	1.57211	1.22264
1.57321	1.58411	1.57221	1.43648	1.57221	1.27337
1.57331	1.57896	1.57231	1.3908	1.57231	1.20242
1.5734	1.67616	1.5724	1.42239	1.5724	1.22486
1.5735	1.57845	1.5725	1.33127	1.5725	1.30102
1.5736	1.60254	1.5726	1.45371	1.5726	1.2386
1.57369	1.53897	1.57269	1.32175	1.57269	1.2808
1.57379	1.6361	1.57279	1.28974	1.57279	1.20991
1.57389	1.6553	1.57289	1.3758	1.57289	1.23798
1.57398	1.61122	1.57298	1.40735	1.57298	1.25755
1.57408	1.63528	1.57308	1.36627	1.57308	1.23474
1.57418	1.4647	1.57318	1.43865	1.57318	1.20911
1.57427	1.62016	1.57327	1.32951	1.57327	1.23998
1.57437	1.63934	1.57337	1.293	1.57337	1.28779
1.57447	1.78497	1.57347	1.33361	1.57347	1.34687
1.57456	1.65339	1.57356	1.44224	1.57357	1.27324
1.57466	1.64338	1.57366	1.4284	1.57366	1.27304
1.57476	1.55562	1.57376	1.46443	1.57376	1.26435
1.57486	1.65257	1.57386	1.40979	1.57386	1.26415
1.57495	1.63285	1.57395	1.40049	1.57395	1.28087
1.57505	1.66173	1.57405	1.3776	1.57405	1.2186
1.57515	1.56429	1.57415	1.39097	1.57415	1.22404
1.57524	1.43289	1.57424	1.34543	1.57424	1.23793
1.57534	1.8746	1.57434	1.36786	1.57434	1.28284
1.57544	1.75775	1.57444	1.34499	1.57444	1.18396
1.57553	1.66522	1.57453	1.37646	1.57453	1.25987
1.57563	1.54843	1.57463	1.39434	1.57463	1.21457
1.57573	1.5579	1.57473	1.3579	1.57473	1.34679
1.57582	1.62556	1.57482	1.3622	1.57483	1.21417
1.57592	1.60103	1.57492	1.39818	1.57492	1.18298
1.57602	1.69294	1.57502	1.40699	1.57502	1.25038
1.57612	1.59081	1.57512	1.38414	1.57512	1.28396
1.57621	1.67783	1.57521	1.49697	1.57521	1.26967
1.57631	1.60968	1.57531	1.3656	1.57531	1.27227
1.57641	1.65304	1.57541	1.3925	1.57541	1.31709
1.5765	1.6673	1.5755	1.46007	1.5755	1.25497
1.5766	1.63311	1.5756	1.39655	1.5756	1.28008
1.5767	1.6716	1.5757	1.3195	1.5757	1.32206
1.5768	1.45817	1.5758	1.43223	1.5758	1.27403
1.57689	1.71463	1.57589	1.47265	1.57589	1.2204
1.57699	1.55454	1.57599	1.33691	1.57599	1.23144
1.57709	1.54944	1.57609	1.53539	1.57609	1.30432
1.57718	1.61697	1.57618	1.30938	1.57619	1.29286
1.57728	1.57313	1.57628	1.46265	1.57628	1.30108
1.57738	1.68418	1.57638	1.35408	1.57638	1.36549
1.57748	1.49035	1.57648	1.27263	1.57648	1.35121
1.57757	1.67878	1.57657	1.31302	1.57657	1.34537
1.57767	1.63496	1.57667	1.45266	1.57667	1.27494
1.57777	1.60085	1.57677	1.42084	1.57677	1.31965
1.57787	1.59575	1.57687	1.52434	1.57687	1.2689
1.57796	1.62448	1.57696	1.31666	1.57696	1.27711
1.57806	1.70157	1.57706	1.47875	1.57706	1.24042
1.57816	1.68679	1.57716	1.40187	1.57716	1.29352
1.57826	1.61402	1.57726	1.56389	1.57726	1.26526
1.57835	1.5606	1.57735	1.43746	1.57735	1.28468
1.57845	1.77773	1.57745	1.32459	1.57745	1.33495
1.57855	1.57457	1.57755	1.29283	1.57755	1.26743
1.57865	1.64192	1.57765	1.41873	1.57765	1.36815
1.57874	1.62716	1.57774	1.441	1.57774	1.36793
1.57884	1.54483	1.57784	1.4903	1.57784	1.30604
1.57894	1.55422	1.57794	1.33699	1.57794	1.28901
1.57904	1.66979	1.57804	1.35928	1.57804	1.27479
1.57913	1.77567	1.57813	1.38155	1.57813	1.24376
1.57923	1.65476	1.57823	1.41282	1.57823	1.25196
1.57933	1.58214	1.57833	1.43957	1.57833	1.34416
1.57943	1.66385	1.57843	1.46633	1.57843	1.31034
1.57952	1.66358	1.57852	1.37614	1.57852	1.36051
1.57962	1.61028	1.57862	1.42087	1.57862	1.25113
1.57972	1.74498	1.57872	1.44762	1.57872	1.31529
1.57982	1.60492	1.57882	1.45187	1.57882	1.35983
1.57991	1.5902	1.57891	1.37523	1.57891	1.39598
1.58001	1.63329	1.57901	1.41994	1.57901	1.33701
1.58011	1.74382	1.57911	1.43767	1.57911	1.37035
1.58021	1.64721	1.57921	1.4554	1.57921	1.28064
1.58031	1.62286	1.57931	1.54947	1.57931	1.3
1.5804	1.63222	1.5794	1.61208	1.5794	1.25785
1.5805	1.7523	1.5795	1.43671	1.5795	1.26882
1.5806	1.79533	1.5796	1.5083	1.5796	1.33848
1.5807	1.6266	1.5797	1.4497	1.5797	1.31031
1.58079	1.7033	1.57979	1.44946	1.57979	1.39949
1.58089	1.61162	1.57989	1.41781	1.57989	1.31546
1.58099	1.78931	1.57999	1.41757	1.57999	1.28732
1.58109	1.66399	1.58009	1.32764	1.58009	1.29269
1.58119	1.69256	1.58019	1.3319	1.58019	1.37901
1.58128	1.71152	1.58028	1.3541	1.58028	1.38995
1.58138	1.71123	1.58038	1.36733	1.58038	1.36182
1.58148	1.55234	1.58048	1.36262	1.58048	1.24719
1.58158	1.61455	1.58058	1.5058	1.58058	1.32789
1.58168	1.67675	1.58068	1.44282	1.58068	1.39182
1.58177	1.7197	1.58077	1.36194	1.58077	1.28004
1.58187	1.75303	1.58087	1.48713	1.58087	1.27703
1.58197	1.77195	1.58097	1.37492	1.58097	1.25731
1.58207	1.74285	1.58107	1.41052	1.58107	1.34909
1.58217	1.65615	1.58117	1.58489	1.58117	1.24296
1.58226	1.63668	1.58126	1.40557	1.58126	1.29291
1.58236	1.69879	1.58136	1.49932	1.58136	1.38184
1.58246	1.68892	1.58146	1.40958	1.58146	1.20056
1.58256	1.77978	1.58156	1.4004	1.58156	1.32847
1.58266	1.77469	1.58166	1.47622	1.58166	1.23636
1.58275	1.71205	1.58175	1.49386	1.58175	1.37536
1.58285	1.69259	1.58185	1.44889	1.58185	1.30276
1.58295	1.77381	1.58195	1.43076	1.58195	1.34429
1.58305	1.716	1.58205	1.44841	1.58205	1.3552
1.58315	1.71571	1.58215	1.3856	1.58215	1.35775
1.58325	1.75376	1.58225	1.34068	1.58225	1.31858
1.58334	1.78701	1.58234	1.55492	1.58234	1.32393
1.58344	1.77233	1.58244	1.46979	1.58244	1.3098
1.58354	1.77683	1.58254	1.59908	1.58254	1.3652
1.58364	1.72387	1.58264	1.4291	1.58264	1.33995
1.58374	1.69485	1.58274	1.49138	1.58274	1.3703
1.58384	1.74723	1.58284	1.53131	1.58284	1.31727
1.58393	1.79001	1.58293	1.39715	1.58293	1.31705
1.58403	1.74665	1.58303	1.5442	1.58303	1.34461
1.58413	1.65544	1.58313	1.53501	1.58313	1.34995
1.58423	1.66474	1.58323	1.4143	1.58323	1.27473
1.58433	1.82709	1.58333	1.48098	1.58333	1.35782
1.58443	1.76939	1.58343	1.44059	1.58343	1.3104
1.58452	1.69259	1.58352	1.52508	1.58352	1.30463
1.58462	1.75924	1.58362	1.41336	1.58362	1.32663
1.58472	1.79241	1.58372	1.49782	1.58372	1.33195
1.58482	1.72043	1.58382	1.44854	1.58382	1.3678
1.58492	1.64847	1.58392	1.50177	1.58392	1.35925
1.58502	1.83452	1.58402	1.54164	1.58402	1.24531
1.58512	1.72912	1.58412	1.52801	1.58412	1.28115
1.58521	1.83868	1.58421	1.49213	1.58421	1.35857
1.58531	1.71422	1.58431	1.50523	1.58431	1.39161
1.58541	1.80942	1.58441	1.42929	1.58441	1.40801
1.58551	1.76617	1.58451	1.38899	1.58451	1.31356
1.58561	1.73723	1.58461	1.39766	1.58461	1.32719
1.58571	1.75604	1.58471	1.34402	1.58471	1.29096
1.58581	1.78436	1.58481	1.50843	1.58481	1.35445
1.5859	1.71729	1.5849	1.49483	1.58491	1.34869
1.586	1.80285	1.585	1.41898	1.585	1.37615
1.5861	1.74533	1.5851	1.37871	1.5851	1.40914
1.5862	1.71167	1.5852	1.50744	1.5852	1.34524
1.5863	1.78766	1.5853	1.60055	1.5853	1.44742
1.5864	1.82073	1.5854	1.56473	1.5854	1.41398
1.5865	1.76324	1.5855	1.48891	1.5855	1.31968
1.5866	1.73912	1.5856	1.45755	1.5856	1.32222
1.58669	1.73883	1.58569	1.46619	1.5857	1.32753
1.58679	1.66232	1.58579	1.51482	1.58579	1.38815
1.58689	1.743	1.58589	1.55009	1.58589	1.38239
1.58699	1.6094	1.58599	1.53652	1.58599	1.34346
1.58709	1.7329	1.58609	1.51406	1.58609	1.32388
1.58719	1.77546	1.58619	1.47385	1.58619	1.35683
1.58729	1.79421	1.58629	1.35821	1.58629	1.33726
1.58739	1.76059	1.58639	1.55769	1.58639	1.34809
1.58749	1.73176	1.58649	1.49087	1.58649	1.34787
1.58758	1.75525	1.58658	1.54386	1.58659	1.32555
1.58768	1.79776	1.58668	1.47264	1.58668	1.35846
1.58778	1.76418	1.58678	1.49456	1.58678	1.33339
1.58788	1.79717	1.58688	1.53865	1.58688	1.27244
1.58798	1.79686	1.58698	1.52509	1.58698	1.34123
1.58808	1.7728	1.58708	1.46279	1.58708	1.30513
1.58818	1.7535	1.58718	1.58221	1.58718	1.36285
1.58828	1.73896	1.58728	1.50219	1.58728	1.39296
1.58838	1.72441	1.58738	1.50636	1.58738	1.43962
1.58848	1.81913	1.58748	1.56813	1.58748	1.35941
1.58858	1.76184	1.58758	1.47929	1.58758	1.36194
1.58867	1.77104	1.58767	1.50561	1.58768	1.36447
1.58877	1.73277	1.58777	1.44392	1.58777	1.36975
1.58887	1.82741	1.58787	1.49624	1.58787	1.31993
1.58897	1.80812	1.58797	1.50024	1.58797	1.36379
1.58907	1.84577	1.58807	1.60197	1.58807	1.3801
1.58917	1.70315	1.58817	1.49108	1.58817	1.25867
1.58927	1.7835	1.58827	1.39794	1.58827	1.36035
1.58937	1.72156	1.58837	1.44194	1.58837	1.36564
1.58947	1.75919	1.58847	1.54341	1.58847	1.32962
1.58957	1.80631	1.58857	1.51662	1.58857	1.2716
1.58967	1.83446	1.58867	1.50753	1.58867	1.36496
1.58977	1.7915	1.58877	1.55148	1.58877	1.34272
1.58987	1.87176	1.58887	1.51145	1.58887	1.40302
1.58997	1.80511	1.58897	1.57748	1.58897	1.29001
1.59006	1.92324	1.58906	1.64789	1.58907	1.4438
1.59016	1.72874	1.58916	1.50628	1.58916	1.39407
1.59026	1.69056	1.58926	1.55461	1.58926	1.38559
1.59036	1.81339	1.58936	1.4307	1.58936	1.44308
1.59046	1.93142	1.58946	1.51877	1.58946	1.32467
1.59056	1.76545	1.58956	1.53176	1.58956	1.33819
1.59066	1.76515	1.58966	1.48295	1.58966	1.37368
1.59076	1.80271	1.58976	1.56655	1.58976	1.36246
1.59086	1.80715	1.58986	1.51335	1.58986	1.41442
1.59096	1.89198	1.58996	1.62779	1.58996	1.30159
1.59106	1.79235	1.59006	1.65399	1.59006	1.38375
1.59116	1.90554	1.59016	1.6096	1.59016	1.44666
1.59126	1.81539	1.59026	1.60934	1.59026	1.26527
1.59136	1.64493	1.59036	1.60025	1.59036	1.39952
1.59146	1.81479	1.59046	1.56473	1.59046	1.33343
1.59156	1.88537	1.59056	1.59531	1.59056	1.40728
1.59166	1.85671	1.59066	1.63911	1.59066	1.3467
1.59176	1.88475	1.59076	1.57716	1.59076	1.3602
1.59186	1.82776	1.59086	1.62976	1.59086	1.32158
1.59196	1.88411	1.59096	1.52819	1.59096	1.35152
1.59206	1.84603	1.59106	1.53675	1.59106	1.3787
1.59216	1.77019	1.59116	1.61133	1.59116	1.39765
1.59226	1.90677	1.59126	1.59786	1.59126	1.444
1.59236	1.6941	1.59136	1.61961	1.59136	1.33418
1.59245	1.92029	1.59145	1.52253	1.59146	1.36683
1.59255	1.81618	1.59155	1.59266	1.59156	1.38577
1.59265	1.89606	1.59165	1.44283	1.59166	1.38006
1.59275	1.87217	1.59175	1.51297	1.59175	1.40447
1.59285	1.81529	1.59185	1.56109	1.59185	1.31664
1.59295	1.83383	1.59195	1.58721	1.59195	1.42864
1.59305	1.8571	1.59205	1.60013	1.59205	1.28611
1.59315	1.78139	1.59215	1.59547	1.59215	1.33514
1.59325	1.91774	1.59225	1.48094	1.59225	1.43613
1.59335	1.79021	1.59235	1.67402	1.59235	1.30187
1.59345	1.86057	1.59245	1.56392	1.59245	1.3919
1.59355	1.86497	1.59255	1.50217	1.59255	1.378
1.59365	1.80344	1.59265	1.59414	1.59265	1.32582
1.59375	1.87847	1.59275	1.53679	1.59275	1.43494
1.59385	2.05233	1.59285	1.47507	1.59285	1.36638
1.59395	1.87785	1.59295	1.63285	1.59295	1.36341
1.59405	1.75519	1.59305	1.5843	1.59305	1.41783
1.59415	1.82546	1.59315	1.5972	1.59315	1.40667
1.59425	1.80165	1.59325	1.62764	1.59325	1.43647
1.59435	1.85779	1.59335	1.58789	1.59335	1.38708
1.59445	1.90449	1.59345	1.57447	1.59345	1.35409
1.59455	1.89477	1.59355	1.61367	1.59355	1.403
1.59465	1.84746	1.59365	1.63971	1.59365	1.44643
1.59475	1.79074	1.59375	1.57807	1.59376	1.39435
1.59485	1.70116	1.59385	1.61286	1.59386	1.42958
1.59495	1.89822	1.59395	1.57316	1.59396	1.38297
1.59506	1.86502	1.59406	1.63424	1.59406	1.45365
1.59516	1.86	1.59416	1.6252	1.59416	1.40432
1.59526	1.8503	1.59426	1.5242	1.59426	1.43681
1.59536	1.88756	1.59436	1.54583	1.59436	1.34933
1.59546	1.79335	1.59446	1.55871	1.59446	1.4118
1.59556	1.84468	1.59456	1.52781	1.59456	1.46061
1.59566	1.80213	1.59466	1.61072	1.59466	1.46037
1.59576	1.84876	1.59476	1.6367	1.59476	1.3893
1.59586	1.84845	1.59486	1.65831	1.59486	1.42175
1.59596	1.93258	1.59496	1.57491	1.59496	1.36977
1.59606	1.89474	1.59506	1.57028	1.59506	1.42672
1.59616	1.81002	1.59516	1.54378	1.59516	1.37204
1.59626	1.90347	1.59526	1.46044	1.59526	1.39903
1.59636	1.80004	1.59536	1.60884	1.59536	1.39063
1.59646	1.89816	1.59546	1.58671	1.59546	1.36863
1.59656	1.96344	1.59556	1.53838	1.59556	1.37929
1.59666	1.92564	1.59566	1.65173	1.59566	1.36274
1.59676	1.97216	1.59576	1.55971	1.59576	1.41145
1.59686	1.86878	1.59586	1.65554	1.59586	1.34052
1.59696	1.92936	1.59596	1.664	1.59596	1.42458
1.59706	1.93839	1.59606	1.58513	1.59606	1.48687
1.59716	1.92872	1.59616	1.61979	1.59616	1.46759
1.59726	1.90967	1.59626	1.5715	1.59626	1.46463
1.59736	1.9	1.59636	1.6629	1.59637	1.34756
1.59747	1.92307	1.59647	1.5448	1.59647	1.42339
1.59757	1.83386	1.59657	1.59253	1.59657	1.42316
1.59767	1.89436	1.59667	1.50502	1.59667	1.40391
1.59777	1.8426	1.59677	1.53965	1.59677	1.54215
1.59787	2.00128	1.59687	1.56121	1.59687	1.40072
1.59797	1.94951	1.59697	1.66559	1.59697	1.49006
1.59807	1.98191	1.59707	1.56505	1.59707	1.34599
1.59817	1.9255	1.59717	1.66067	1.59717	1.39731
1.59827	1.90648	1.59727	1.75191	1.59727	1.3374
1.59837	1.83142	1.59737	1.67319	1.59737	1.39956
1.59847	1.95257	1.59747	1.5945	1.59747	1.49966
1.59857	1.98025	1.59757	1.6073	1.59757	1.43163
1.59867	1.95657	1.59767	1.48509	1.59767	1.44765
1.59877	1.91891	1.59777	1.5458	1.59778	1.43115
1.59888	2.01194	1.59788	1.64568	1.59788	1.45531
1.59898	1.84825	1.59798	1.74987	1.59798	1.46319
1.59908	2.00194	1.59808	1.61901	1.59808	1.39521
1.59918	2.06226	1.59818	1.62309	1.59818	1.35707
1.59928	1.9173	1.59828	1.5184	1.59828	1.51391
1.59938	2.01959	1.59838	1.67475	1.59838	1.4595
1.59948	1.86537	1.59848	1.62228	1.59848	1.47551
1.59958	1.92567	1.59858	1.71333	1.59858	1.38863
1.59968	1.96264	1.59868	1.5913	1.59868	1.44524
1.59978	2.03223	1.59878	1.70841	1.59878	1.45041
1.59989	1.97131	1.59889	1.68205	1.59889	1.37712
1.59999	1.97564	1.59899	1.57313	1.59899	1.36878
1.60009	1.9753	1.59909	1.50335	1.59909	1.41182
1.60019	1.86318	1.59919	1.64211	1.59919	1.4224
1.60029	2.00725	1.59929	1.57233	1.59929	1.42217
1.60039	1.99294	1.59939	1.61985	1.59939	1.40841
1.60049	1.97864	1.59949	1.56748	1.59949	1.45412
1.60059	2.01555	1.59959	1.67574	1.59959	1.39983
1.60069	1.90352	1.59969	1.60602	1.59969	1.49687
1.6008	1.9032	1.5998	1.56668	1.5998	1.49121
1.6009	1.90753	1.5999	1.5968	1.5999	1.50177
1.601	1.92582	1.6	1.67896	1.6	1.44751
1.6011	1.9255	1.6001	1.60061	1.6001	1.36087
1.6012	1.85542	1.6002	1.66972	1.6002	1.36873
1.6013	1.91555	1.6003	1.65644	1.6003	1.41709
1.6014	1.98032	1.6004	1.70385	1.6004	1.46543
1.6015	1.96139	1.6005	1.69056	1.6005	1.49217
1.60161	2.00289	1.60061	1.56893	1.60061	1.40559
1.60171	1.89105	1.60071	1.55134	1.60071	1.44582
1.60181	2.04403	1.60081	1.60739	1.60081	1.44827
1.60191	1.89506	1.60091	1.81073	1.60091	1.48848
1.60201	1.97369	1.60101	1.71514	1.60101	1.37769
1.60211	2.0755	1.60111	1.56328	1.60111	1.48529
1.60221	2.07517	1.60121	1.61931	1.60121	1.47426
1.60231	1.92164	1.60131	1.69696	1.60132	1.44436
1.60242	1.94453	1.60142	1.63608	1.60142	1.45221
1.60252	1.88851	1.60152	1.72236	1.60152	1.53009
1.60262	1.98563	1.60162	1.63121	1.60162	1.4598
1.60272	1.94354	1.60172	1.72178	1.60172	1.42186
1.60282	1.9896	1.60182	1.73016	1.60182	1.42162
1.60292	1.93826	1.60192	1.69527	1.60192	1.43754
1.60303	1.95185	1.60203	1.68633	1.60203	1.39423
1.60313	2.07204	1.60213	1.62553	1.60213	1.44513
1.60323	1.99754	1.60223	1.60796	1.60223	1.45565
1.60333	2.02965	1.60233	1.68549	1.60233	1.47693
1.60343	2.02467	1.60243	1.74137	1.60243	1.50089
1.60353	2.07529	1.60253	1.72381	1.60253	1.48181
1.60364	2.07494	1.60264	1.5853	1.60264	1.45737
1.60374	2.05144	1.60274	1.65413	1.60274	1.49207
1.60384	1.93536	1.60284	1.64954	1.60284	1.48107
1.60394	2.04613	1.60294	1.66222	1.60294	1.46201
1.60404	2.04116	1.60304	1.59718	1.60304	1.44027
1.60414	2.02693	1.60314	1.69619	1.60314	1.43197
1.60425	2.0266	1.60325	1.69158	1.60325	1.46397
1.60435	1.90135	1.60335	1.69562	1.60335	1.47983
1.60445	2.03516	1.60345	1.71259	1.60345	1.5682
1.60455	2.13195	1.60355	1.60016	1.60355	1.48739
1.60465	2.05298	1.60365	1.71201	1.60365	1.5113
1.60475	1.88159	1.60375	1.6643	1.60375	1.46006
1.60486	1.95061	1.60386	1.81491	1.60386	1.45444
1.60496	2.15825	1.60396	1.56461	1.60396	1.50249
1.60506	1.98229	1.60406	1.73673	1.60406	1.5398
1.60516	1.99582	1.60416	1.79244	1.60416	1.48053
1.60526	2.2126	1.60426	1.79645	1.60426	1.51783
1.60537	1.97669	1.60437	1.71001	1.60437	1.53098
1.60547	2.04561	1.60447	1.80016	1.60447	1.54949
1.60557	2.10067	1.60457	1.77833	1.60457	1.53315
1.60567	2.04031	1.60467	1.79526	1.60467	1.49269
1.60577	2.1692	1.60477	1.77774	1.60477	1.38527
1.60588	2.00272	1.60488	1.77744	1.60488	1.44129
1.60598	2.11773	1.60498	1.69539	1.60498	1.48659
1.60608	2.10815	1.60508	1.73813	1.60508	1.48098
1.60618	2.02477	1.60518	1.75074	1.60518	1.48342
1.60628	2.14894	1.60528	1.60422	1.60528	1.53939
1.60639	2.07482	1.60539	1.73295	1.60539	1.43741
1.60649	2.06525	1.60549	1.67676	1.60549	1.50676
1.60659	2.12482	1.60559	1.74956	1.60559	1.4958
1.60669	2.07837	1.60569	1.65901	1.60569	1.55173
1.60679	2.0596	1.60579	1.68882	1.6058	1.42308
1.6069	2.0224	1.6059	1.73579	1.6059	1.50843
1.607	2.14182	1.606	1.69255	1.606	1.46004
1.6071	2.1691	1.6061	1.73521	1.6061	1.50791
1.6072	2.09967	1.6062	1.78217	1.6062	1.4943
1.60731	2.17297	1.60631	1.72176	1.60631	1.48603
1.60741	2.07594	1.60641	1.71718	1.60641	1.49914
1.60751	1.96054	1.60651	1.69113	1.60651	1.50157
1.60761	2.02003	1.60661	1.78526	1.60661	1.4933
1.60771	2.0611	1.60671	1.74205	1.60672	1.49839
1.60782	2.09756	1.60682	1.82328	1.60682	1.51417
1.60792	1.96842	1.60692	1.63853	1.60692	1.47653
1.60802	2.14744	1.60702	1.68971	1.60702	1.43624
1.60812	2.04133	1.60712	1.69801	1.60713	1.46269
1.60823	2.1789	1.60723	1.78775	1.60723	1.55585
1.60833	2.14176	1.60733	1.76602	1.60733	1.57427
1.60843	2.146	1.60743	1.73144	1.60743	1.50464
1.60853	2.1778	1.60753	1.72259	1.60753	1.58974
1.60864	2.22337	1.60764	1.78227	1.60764	1.50413
1.60874	2.16788	1.60774	1.8805	1.60774	1.55722
1.60884	2.10322	1.60784	1.78597	1.60784	1.45298
1.60894	2.07073	1.60794	1.65291	1.60794	1.50071
1.60905	2.17139	1.60805	1.74683	1.60805	1.4818
1.60915	2.19856	1.60815	1.8664	1.60815	1.5535
1.60925	2.12936	1.60825	1.81045	1.60825	1.53992
1.60935	2.03723	1.60835	1.7973	1.60836	1.55032
1.60946	2.03231	1.60846	1.80984	1.60846	1.52076
1.60956	2.06407	1.60856	1.78387	1.60856	1.52317
1.60966	1.99036	1.60866	1.73652	1.60866	1.59747
1.60977	2.17801	1.60877	1.71484	1.60877	1.56526
1.60987	2.0447	1.60887	1.68035	1.60887	1.45054
1.60997	2.19562	1.60897	1.66725	1.60897	1.4849
1.61007	2.11276	1.60907	1.6798	1.60907	1.48199
1.61018	2.12614	1.60918	1.68379	1.60918	1.51898
1.61028	2.09372	1.60928	1.74759	1.60928	1.50276
1.61038	2.09795	1.60938	1.70459	1.60938	1.54773
1.61048	2.12508	1.60948	1.73419	1.60949	1.52354
1.61059	2.23004	1.60959	1.78515	1.60959	1.49403
1.61069	2.06484	1.60969	1.75496	1.60969	1.4805
1.61079	2.12402	1.60979	1.73759	1.60979	1.50682
1.6109	2.18315	1.6099	1.81413	1.6099	1.56503
1.611	2.2194	1.61	1.86078	1.61	1.49304
1.6111	2.2785	1.6101	1.81352	1.6101	1.59107
1.6112	2.16834	1.6102	1.78763	1.61021	1.63329
1.61131	2.14053	1.61031	1.82145	1.61031	1.56929
1.61141	2.25449	1.61041	1.82114	1.61041	1.57168
1.61151	2.08951	1.61051	1.77819	1.61051	1.60858
1.61162	2.23544	1.61062	1.92285	1.61062	1.54992
1.61172	2.32649	1.61072	1.70939	1.61072	1.57089
1.61182	2.24841	1.61082	1.89238	1.61082	1.51226
1.61193	2.22976	1.61093	1.76849	1.61093	1.58628
1.61203	2.14715	1.61103	1.78523	1.61103	1.59397
1.61213	2.1879	1.61113	1.73381	1.61113	1.60961
1.61223	2.30171	1.61123	1.82296	1.61124	1.51125
1.61234	2.21	1.61134	1.82266	1.61134	1.57727
1.61244	2.17311	1.61144	1.89473	1.61144	1.53194
1.61254	2.29141	1.61154	1.80502	1.61154	1.62178
1.61265	2.28646	1.61165	1.82174	1.61165	1.56057
1.61275	2.10356	1.61175	1.95337	1.61175	1.55501
1.61285	2.24465	1.61185	1.76156	1.61185	1.52827
1.61296	2.23514	1.61196	1.72297	1.61196	1.53596
1.61306	2.22565	1.61206	1.6844	1.61206	1.58071
1.61316	2.2116	1.61216	1.84147	1.61216	1.55662
1.61327	2.21579	1.61227	1.90495	1.61227	1.53782
1.61337	2.32937	1.61237	1.8281	1.61237	1.49787
1.61347	2.21504	1.61247	1.73428	1.61247	1.6114
1.61358	2.1691	1.61258	1.86574	1.61258	1.57145
1.61368	2.27352	1.61268	1.77619	1.61268	1.59764
1.61378	2.1866	1.61278	1.72491	1.61278	1.50745
1.61389	2.30009	1.61289	1.80108	1.61289	1.57594
1.61399	2.20862	1.61299	1.75832	1.61299	1.52544
1.61409	2.21737	1.61309	1.7665	1.61309	1.57277
1.6142	2.13504	1.6132	1.74074	1.6132	1.56458
1.6143	2.32131	1.6133	1.81261	1.6133	1.4639
1.6144	2.34366	1.6134	1.95236	1.6134	1.50328
1.61451	2.16128	1.61351	1.90961	1.61351	1.55851
1.61461	2.2155	1.61361	1.77775	1.61361	1.57145
1.61471	2.13781	1.61371	1.77746	1.61371	1.60024
1.61482	2.28297	1.61382	1.67536	1.61382	1.62108
1.61492	2.22803	1.61392	1.85744	1.61392	1.59442
1.61502	2.16401	1.61402	1.81048	1.61403	1.53081
1.61513	2.35455	1.61413	1.83562	1.61413	1.60972
1.61523	2.27689	1.61423	1.8014	1.61423	1.60153
1.61534	2.27651	1.61434	1.79686	1.61434	1.52212
1.61544	2.3034	1.61444	1.88978	1.61444	1.5667
1.61554	2.25303	1.61454	1.91488	1.61454	1.54798
1.61565	2.28446	1.61465	1.83831	1.61465	1.6031
1.61575	2.24775	1.61475	1.76601	1.61475	1.56592
1.61585	2.30185	1.61485	1.85887	1.61485	1.5472
1.61596	2.24245	1.61496	1.80774	1.61496	1.51796
1.61606	2.35554	1.61506	1.95559	1.61506	1.59147
1.61616	2.30976	1.61516	2.01028	1.61517	1.61492
1.61627	2.47725	1.61527	1.90839	1.61527	1.50929
1.61637	2.27723	1.61537	1.75153	1.61537	1.48269
1.61648	2.30859	1.61548	1.84007	1.61548	1.59831
1.61658	2.1631	1.61558	1.88206	1.61558	1.61646
1.61668	2.3305	1.61568	1.88174	1.61568	1.55828
1.61679	2.33463	1.61579	1.91102	1.61579	1.57645
1.61689	2.25719	1.61589	1.85575	1.61589	1.59197
1.617	2.10726	1.616	1.86812	1.616	1.50751
1.6171	2.38783	1.6161	2.01147	1.6161	1.54146
1.6172	2.33306	1.6162	1.93508	1.6162	1.61747
1.61731	2.25115	1.61631	1.89675	1.61631	1.59353
1.61741	2.34587	1.61641	1.91754	1.61641	1.49861
1.61752	2.39528	1.61652	1.8581	1.61652	1.5746
1.61762	2.23643	1.61662	1.9549	1.61662	1.56908
1.61772	2.31752	1.61672	1.96301	1.61672	1.55304
1.61783	2.30809	1.61683	1.82762	1.61683	1.58431
1.61793	2.33484	1.61693	1.86106	1.61693	1.54201
1.61804	2.29826	1.61704	1.92826	1.61704	1.60742
1.61814	2.14861	1.61714	2.00388	1.61714	1.62553
1.61824	2.30653	1.61724	2.02041	1.61724	1.48084
1.61835	2.3378	1.61735	1.98212	1.61735	1.5436
1.61845	2.26055	1.61745	1.9101	1.61745	1.55909
1.61856	2.38674	1.61756	1.96459	1.61756	1.58769
1.61866	2.2869	1.61766	1.83359	1.61766	1.60579
1.61876	2.3769	1.61776	2.03979	1.61776	1.61864
1.61887	2.28162	1.61787	1.98467	1.61787	1.54492
1.61897	2.29028	1.61797	2.02225	1.61797	1.60761
1.61908	2.44797	1.61808	1.96294	1.61808	1.60996
1.61918	2.31207	1.61818	1.90364	1.61818	1.67523
1.61929	2.39748	1.61829	1.86963	1.61829	1.58845
1.61939	2.38805	1.61839	1.90301	1.61839	1.6406
1.61949	2.42827	1.61849	1.75536	1.61849	1.65867
1.6196	2.43237	1.6186	1.9697	1.6186	1.58765
1.6197	2.43196	1.6187	1.93149	1.6187	1.51665
1.61981	2.28719	1.61881	1.9396	1.61881	1.6264
1.61991	2.38604	1.61891	1.94767	1.61891	1.64707
1.62002	2.38112	1.61902	1.87585	1.61902	1.52898
1.62012	2.38073	1.61912	1.88815	1.61912	1.62034
1.62022	2.39836	1.61922	1.98874	1.61923	1.62269
1.62033	2.42951	1.61933	1.90432	1.61933	1.61718
1.62043	2.53275	1.61943	1.95025	1.61943	1.65877
1.62054	2.4377	1.61954	1.91209	1.61954	1.67941
1.62064	2.3562	1.61964	1.84454	1.61964	1.69221
1.62075	2.33779	1.61975	2.04168	1.61975	1.58471
1.62085	2.45448	1.61985	1.93213	1.61985	1.63413
1.62096	2.27846	1.61996	1.9864	1.61996	1.63384
1.62106	2.44466	1.62006	1.92308	1.62006	1.6388
1.62117	2.34971	1.62017	1.96055	1.62017	1.56535
1.62127	2.42584	1.62027	1.93083	1.62027	1.57815
1.62137	2.48392	1.62037	1.85497	1.62038	1.68239
1.62148	2.40702	1.62048	1.9092	1.62048	1.55673
1.62158	2.47409	1.62058	2.0641	1.62058	1.64264
1.62169	2.4197	1.62069	1.90017	1.62069	1.67109
1.62179	2.45078	1.62079	1.87888	1.62079	1.64732
1.6219	2.44586	1.6209	1.93727	1.6209	1.59744
1.622	2.37353	1.621	1.93275	1.621	1.62588
1.62211	2.45403	1.62111	1.98691	1.62111	1.60996
1.62221	2.47608	1.62121	1.95725	1.62121	1.70881
1.62232	2.45321	1.62132	1.96529	1.62132	1.68766
1.62242	2.34497	1.62142	1.99429	1.62142	1.64043
1.62253	2.40296	1.62153	1.98977	1.62153	1.58279
1.62263	2.42502	1.62163	1.99363	1.62163	1.65292
1.62274	2.55932	1.62174	2.01842	1.62174	1.65264
1.62284	2.54542	1.62184	2.09344	1.62184	1.58982
1.62295	2.3834	1.62195	1.94239	1.62195	1.64948
1.62305	2.39197	1.62205	1.97554	1.62205	1.55541
1.62316	2.46785	1.62216	1.99194	1.62216	1.6359
1.62326	2.45397	1.62226	2.02089	1.62226	1.62781
1.62337	2.5343	1.62237	2.00382	1.62237	1.72909
1.62347	2.54733	1.62247	1.9742	1.62247	1.57779
1.62358	2.4617	1.62258	1.99061	1.62258	1.59575
1.62368	2.47473	1.62268	1.94427	1.62268	1.71261
1.62379	2.44294	1.62279	1.98575	1.62279	1.62123
1.62389	2.39323	1.62289	2.11082	1.62289	1.70162
1.624	2.42868	1.623	2.00598	1.623	1.61028
1.6241	2.42379	1.6231	2.05996	1.6231	1.62041
1.62421	2.62495	1.62321	1.98442	1.62321	1.59674
1.62431	2.54838	1.62331	2.18876	1.62331	1.64587
1.62442	2.3733	1.62342	1.99627	1.62342	1.65339
1.62452	2.5699	1.62352	1.96671	1.62352	1.65051
1.62463	2.50679	1.62363	1.96638	1.62363	1.67362
1.62473	2.67197	1.62373	2.04536	1.62373	1.67594
1.62484	2.52385	1.62384	2.11178	1.62384	1.67306
1.62494	2.48316	1.62394	2.07805	1.62394	1.71174
1.62505	2.41116	1.62405	1.96923	1.62405	1.74781
1.62515	2.33025	1.62415	2.03981	1.62415	1.72674
1.62526	2.58476	1.62426	2.02278	1.62426	1.63559
1.62536	2.58432	1.62436	2.02244	1.62436	1.62752
1.62547	2.49001	1.62447	2.04712	1.62447	1.66618
1.62557	2.48065	1.62457	2.07594	1.62457	1.61141
1.62568	2.51152	1.62468	1.92972	1.62468	1.6734
1.62578	2.47535	1.62478	1.98357	1.62479	1.53564
1.62589	2.59554	1.62489	2.07906	1.62489	1.65727
1.626	2.55045	1.625	2.15786	1.625	1.66996
1.6261	2.61254	1.6251	2.05338	1.6251	1.66449
1.62621	2.55405	1.62521	1.95308	1.62521	1.7031
1.62631	2.48219	1.62531	2.06101	1.62531	1.71059
1.62642	2.49516	1.62542	2.13143	1.62542	1.67143
1.62652	2.57953	1.62552	2.03951	1.62552	1.59342
1.62663	2.49432	1.62563	1.99755	1.62563	1.68381
1.62673	2.59651	1.62573	2.12619	1.62573	1.62914
1.62684	2.56485	1.62584	2.0676	1.62584	1.73245
1.62695	2.49306	1.62595	1.97158	1.62595	1.68297
1.62705	2.67992	1.62605	2.04194	1.62605	1.69304
1.62716	2.4075	1.62616	2.06655	1.62616	1.57628
1.62726	2.4918	1.62626	2.0371	1.62626	1.65365
1.62737	2.62953	1.62637	1.92037	1.62637	1.63525
1.62747	2.72712	1.62647	2.07382	1.62647	1.61429
1.62758	2.69994	1.62658	2.03192	1.62658	1.64505
1.62768	2.64158	1.62668	2.03988	1.62669	1.69649
1.62779	2.67231	1.62679	2.19322	1.62679	1.6988
1.6279	2.6585	1.6269	2.11395	1.6269	1.63905
1.628	2.53784	1.627	2.09283	1.627	1.6853
1.62811	2.59527	1.62711	2.08417	1.62711	1.66434
1.62821	2.54142	1.62721	2.15024	1.62721	1.71315
1.62832	2.5499	1.62732	2.10837	1.62732	1.7387
1.62842	2.60286	1.62742	2.03747	1.62743	1.65316
1.62853	2.50011	1.62753	2.09106	1.62753	1.66322
1.62864	2.54416	1.62764	2.14878	1.62764	1.60354
1.62874	2.68159	1.62774	2.0323	1.62774	1.77884
1.62885	2.65891	1.62785	2.04853	1.62785	1.65205
1.62895	2.64067	1.62795	2.16843	1.62795	1.69822
1.62906	2.60022	1.62806	2.0437	1.62806	1.6902
1.62917	2.57757	1.62817	2.10967	1.62817	1.67959
1.62927	2.54159	1.62827	2.09688	1.62827	1.77475
1.62938	2.68332	1.62838	2.07995	1.62838	1.70739
1.62948	2.76282	1.62848	2.13761	1.62848	1.76642
1.62959	2.70906	1.62859	2.17452	1.62859	1.71198
1.6297	2.57984	1.6287	2.06648	1.6287	1.6627
1.6298	2.61936	1.6288	2.1448	1.6288	1.69851
1.62991	2.72989	1.62891	2.16928	1.62891	1.69307
1.63001	2.63178	1.62901	2.22685	1.62901	1.76751
1.63012	2.53372	1.62912	2.21407	1.62912	1.84449
1.63023	2.68414	1.62923	2.14749	1.62923	1.68706
1.63033	2.73691	1.62933	2.02716	1.62933	1.76146
1.63044	2.56791	1.62944	2.13435	1.62944	1.6041
1.63054	2.53201	1.62954	2.2498	1.62955	1.63472
1.63065	2.65129	1.62965	2.29077	1.62965	1.64732
1.63076	2.56662	1.62976	2.10847	1.62976	1.70623
1.63086	2.68586	1.62986	2.13705	1.62986	1.70851
1.63097	2.61892	1.62997	2.13669	1.62997	1.71336
1.63108	2.58746	1.63008	2.16112	1.63008	1.5999
1.63118	2.6712	1.63018	2.07399	1.63018	1.65364
1.63129	2.6176	1.63029	2.16039	1.63029	1.74079
1.63139	2.70129	1.63039	2.18893	1.6304	1.65051
1.6315	2.70969	1.6305	2.12249	1.6305	1.78903
1.63161	2.59414	1.63061	2.18819	1.63061	1.78616
1.63171	2.76189	1.63071	2.15893	1.63071	1.7319
1.63182	2.64636	1.63082	2.22048	1.63082	1.78813
1.63193	2.47778	1.63093	2.12932	1.63093	1.76728
1.63203	2.46852	1.63103	2.20734	1.63103	1.74643
1.63214	2.7733	1.63114	2.09971	1.63114	1.80006
1.63225	2.69322	1.63125	2.04574	1.63125	1.79462
1.63235	2.79447	1.63135	2.20623	1.63135	1.69421
1.63246	2.71885	1.63146	2.22647	1.63146	1.69649
1.63257	2.70511	1.63157	2.05707	1.63157	1.70134
1.63267	2.7356	1.63167	2.17625	1.63167	1.68821
1.63278	2.82351	1.63178	2.24182	1.63178	1.75463
1.63289	2.58005	1.63189	2.19613	1.63189	1.72099
1.63299	2.66354	1.63199	2.11335	1.63199	1.66941
1.6331	2.68517	1.6321	2.17479	1.6321	1.71271
1.63321	2.80393	1.63221	2.13735	1.63221	1.84316
1.63331	2.73282	1.63231	2.14935	1.63231	1.64037
1.63342	2.67056	1.63242	2.14898	1.63242	1.76054
1.63352	2.57744	1.63252	2.11157	1.63253	1.67056
1.63363	2.8241	1.63263	2.19764	1.63263	1.70358
1.63374	2.74863	1.63274	2.14378	1.63274	1.65207
1.63385	2.78786	1.63285	2.18455	1.63285	1.67227
1.63395	2.85796	1.63295	2.17185	1.63295	1.73601
1.63406	2.72077	1.63306	2.06043	1.63306	1.74083
1.63417	2.90108	1.63317	2.22868	1.63317	1.69447
1.63427	2.83006	1.63327	2.23653	1.63327	1.65067
1.63438	2.70176	1.63338	2.24848	1.63338	1.83206
1.63449	2.71011	1.63349	2.31797	1.63349	1.72175
1.63459	2.70085	1.63359	2.21484	1.63359	1.75983
1.6347	2.91624	1.6337	2.14052	1.6337	1.65211
1.63481	2.7572	1.63381	2.25928	1.63381	1.80781
1.63491	2.70829	1.63391	2.23015	1.63391	1.69501
1.63502	2.81791	1.63402	2.42689	1.63402	1.72284
1.63513	2.89666	1.63413	2.24171	1.63413	1.70722
1.63523	2.85216	1.63423	2.17155	1.63423	1.81426
1.63534	2.77687	1.63434	2.17529	1.63434	1.76285
1.63545	2.88639	1.63445	2.22005	1.63445	1.77788
1.63556	2.80673	1.63456	2.23199	1.63456	1.84909
1.63566	2.82385	1.63466	2.28495	1.63466	1.81302
1.63577	2.94211	1.63477	2.25994	1.63477	1.74379
1.63588	2.77451	1.63488	2.24316	1.63488	1.7486
1.63598	2.80043	1.63498	2.16078	1.63498	1.8019
1.63609	2.95819	1.63509	2.27929	1.63509	1.68676
1.6362	2.95769	1.6352	2.19284	1.6352	1.71455
1.6363	2.81659	1.6353	2.22934	1.63531	1.7168
1.63641	2.8161	1.63541	2.11425	1.63541	1.76498
1.63652	2.78489	1.63552	2.14256	1.63552	1.82332
1.63663	2.85468	1.63563	2.24051	1.63563	1.83577
1.63673	2.84541	1.63573	2.24831	1.63573	1.8533
1.63684	2.8581	1.63584	2.21518	1.63584	1.77142
1.63695	2.78299	1.63595	2.21481	1.63595	1.7227
1.63706	2.96246	1.63606	2.32495	1.63606	1.83452
1.63716	2.8742	1.63616	2.31227	1.63616	1.76542
1.63727	2.93075	1.63627	2.20141	1.63627	1.83136
1.63738	2.92587	1.63638	2.37695	1.63638	1.70371
1.63748	2.91222	1.63648	2.3561	1.63649	1.74925
1.63759	2.85034	1.63659	2.17574	1.63659	1.85843
1.6377	2.82793	1.6367	2.30214	1.6367	1.80975
1.63781	2.88882	1.63681	2.32628	1.63681	1.86034
1.63791	2.80067	1.63691	2.32998	1.63691	1.77097
1.63802	2.85717	1.63702	2.28871	1.63702	1.81392
1.63813	2.95745	1.63713	2.41091	1.63713	1.75257
1.63824	3.11465	1.63724	2.2144	1.63724	1.7777
1.63834	2.91703	1.63734	2.39783	1.63734	1.82825
1.63845	2.79392	1.63745	2.33617	1.63745	1.84066
1.63856	2.97735	1.63756	2.36436	1.63756	1.82001
1.63867	2.90242	1.63767	2.27006	1.63767	1.8197
1.63877	2.84941	1.63777	2.32274	1.63777	1.81431
1.63888	2.98897	1.63788	2.39581	1.63788	1.814
1.63899	2.88782	1.63799	2.35052	1.63799	1.8518
1.6391	2.93545	1.6381	2.26443	1.6381	1.84387
1.6392	3.00932	1.6382	2.39051	1.63821	1.82832
1.63931	2.9257	1.63831	2.37787	1.63831	1.74423
1.63942	2.97768	1.63842	2.32445	1.63842	1.76931
1.63953	2.90286	1.63853	2.33222	1.63853	1.79947
1.63964	2.98105	1.63864	2.37259	1.63864	1.80424
1.63974	2.87128	1.63874	2.38034	1.63874	1.83692
1.63985	2.90139	1.63885	2.38401	1.63885	1.7808
1.63996	2.96642	1.63896	2.38768	1.63896	1.77288
1.64007	3.04892	1.63907	2.28951	1.63907	1.82331
1.64017	2.95669	1.63917	2.25653	1.63917	1.86103
1.64028	2.97801	1.63928	2.33352	1.63928	1.81509
1.64039	2.89019	1.63939	2.47971	1.63939	1.75394
1.6405	2.93336	1.6395	2.52	1.6395	1.80433
1.64061	3.00706	1.63961	2.33641	1.63961	1.87497
1.64071	2.89745	1.63971	2.31974	1.63971	1.73279
1.64082	2.97985	1.63982	2.51058	1.63982	1.79581
1.64093	3.03607	1.63993	2.33115	1.63993	1.84616
1.64104	3.04427	1.64004	2.37143	1.64004	1.7952
1.64115	3.1048	1.64015	2.46457	1.64015	1.74933
1.64125	2.92116	1.64025	2.38283	1.64025	1.75916
1.64136	3.03836	1.64036	2.45154	1.64036	1.87781
1.64147	2.98991	1.64047	2.36576	1.64047	1.81423
1.64158	3.06784	1.64058	2.31253	1.64058	1.88729
1.64169	2.94097	1.64069	2.42184	1.64069	1.85409
1.64179	3.08421	1.64079	2.37269	1.64079	1.82343
1.6419	3.10982	1.6409	2.26667	1.6409	1.77507
1.64201	3.03092	1.64101	2.29471	1.64101	1.8759
1.64212	3.08701	1.64112	2.473	1.64112	1.85536
1.64223	3.06471	1.64123	2.41574	1.64123	1.96624
1.64233	3.17301	1.64133	2.30978	1.64133	1.95834
1.64244	3.07673	1.64144	2.41897	1.64144	1.86199
1.64255	2.95438	1.64155	2.32928	1.64155	1.93999
1.64266	3.06699	1.64166	2.49119	1.64166	1.77044
1.64277	3.20999	1.64177	2.36094	1.64177	1.81307
1.64288	3.02246	1.64188	2.46195	1.64188	1.79004
1.64298	3.19152	1.64198	2.45342	1.64198	1.78216
1.64309	3.00839	1.64209	2.33542	1.64209	1.85253
1.6432	3.08177	1.6422	2.42016	1.6422	1.91783
1.64331	3.02041	1.64231	2.43595	1.64231	1.88722
1.64342	3.08941	1.64242	2.42339	1.64242	1.74816
1.64353	3.18882	1.64253	2.52428	1.64253	1.85883
1.64363	3.14483	1.64263	2.37395	1.64263	1.86105
1.64374	3.07481	1.64274	2.45455	1.64274	1.83552
1.64385	3.096	1.64285	2.47438	1.64285	1.88814
1.64396	3.00865	1.64296	2.3768	1.64296	1.79205
1.64407	3.121	1.64307	2.48569	1.64307	1.93034
1.64418	3.07706	1.64318	2.38813	1.64318	1.81915
1.64428	3.30219	1.64328	2.52127	1.64328	1.83396
1.64439	3.0847	1.64339	2.43183	1.64339	1.82105
1.6445	3.04513	1.6435	2.50019	1.6435	1.89881
1.64461	3.14438	1.64361	2.44719	1.64361	1.94885
1.64472	2.99641	1.64372	2.47508	1.64372	1.92082
1.64483	3.29071	1.64383	2.43826	1.64383	1.91043
1.64494	3.12977	1.64394	2.31656	1.64394	1.90507
1.64504	3.08156	1.64404	2.39297	1.64404	1.86701
1.64515	3.24137	1.64415	2.47339	1.64415	1.92455
1.64526	3.2105	1.64426	2.53358	1.64426	1.89656
1.64537	3.21428	1.64437	2.52507	1.64437	1.9239
1.64548	3.17043	1.64448	2.50041	1.64448	1.91603
1.64559	3.21318	1.64459	2.50806	1.64459	1.87799
1.6457	3.0611	1.6447	2.51167	1.6447	1.92795
1.64581	3.26404	1.64481	2.42242	1.64481	1.96281
1.64591	3.08171	1.64491	2.41798	1.64491	1.86949
1.64602	3.15042	1.64502	2.45792	1.64502	1.84657
1.64613	3.28834	1.64513	2.34049	1.64513	1.8136
1.64624	3.24452	1.64524	2.54989	1.64524	1.87859
1.64635	3.17477	1.64535	2.58979	1.64535	1.86069
1.64646	3.27801	1.64546	2.70228	1.64546	1.88046
1.64657	3.21261	1.64557	2.58892	1.64557	1.88015
1.64668	3.24232	1.64568	2.50381	1.64568	1.925
1.64678	3.18126	1.64578	2.4671	1.64579	1.88202
1.64689	3.03377	1.64589	2.56342	1.64589	1.88169
1.647	3.17585	1.646	2.55089	1.646	1.81866
1.64711	3.24876	1.64611	2.59478	1.64611	1.93372
1.64722	3.13157	1.64622	2.45737	1.64622	1.97854
1.64733	3.26493	1.64633	2.64222	1.64633	1.93056
1.64744	3.19529	1.64644	2.47264	1.64644	1.92521
1.64755	3.16883	1.64655	2.56886	1.64655	1.9675
1.64766	3.25463	1.64666	2.51609	1.64666	1.9396
1.64777	3.28428	1.64677	2.49553	1.64677	1.96432
1.64787	3.11113	1.64687	2.54742	1.64688	1.95397
1.64798	3.12785	1.64698	2.54296	1.64698	1.91607
1.64809	3.20497	1.64709	2.59484	1.64709	1.8331
1.6482	3.35537	1.6472	2.48177	1.6472	1.93044
1.64831	3.25131	1.64731	2.46124	1.64731	1.97517
1.64842	3.25939	1.64742	2.58547	1.64742	1.96733
1.64853	3.20709	1.64753	2.54884	1.64753	1.89692
1.64864	3.27552	1.64764	2.67704	1.64764	1.88659
1.64875	3.34821	1.64775	2.64041	1.64775	1.86375
1.64886	3.23562	1.64786	2.59576	1.64786	1.88595
1.64897	3.36	1.64797	2.63549	1.64797	1.78559
1.64908	3.49725	1.64808	2.48643	1.64808	1.97533
1.64919	3.29856	1.64819	2.56231	1.64819	1.99999
1.6493	3.36258	1.6483	2.52974	1.6483	1.96965
1.6494	3.30175	1.6484	2.55342	1.6484	1.99431
1.64951	3.3184	1.64851	2.62524	1.64851	1.9365
1.64962	3.47706	1.64862	2.64083	1.64862	1.99363
1.64973	3.41623	1.64873	2.45179	1.64873	1.8709
1.64984	3.37264	1.64884	2.65599	1.64884	1.948
1.64995	3.35485	1.64895	2.65153	1.64895	1.94767
1.65006	3.37148	1.64906	2.55482	1.64906	1.94234
1.65017	3.35371	1.64917	2.52632	1.64917	1.94201
1.65028	3.36175	1.64928	2.5339	1.64928	1.9317
1.65039	3.30529	1.64939	2.60964	1.64939	1.90392
1.6505	3.30473	1.6495	2.6132	1.6495	1.92855
1.65061	3.3901	1.64961	2.60875	1.64961	2.07539
1.65072	3.39383	1.64972	2.58826	1.64972	1.96281
1.65083	3.44908	1.64983	2.52773	1.64983	2.08964
1.65094	3.43561	1.64994	2.64746	1.64994	1.94718
1.65105	3.37062	1.65005	2.69507	1.65005	2.09642
1.65116	3.33141	1.65016	2.54647	1.65016	1.96396
1.65127	3.45533	1.65027	2.6341	1.65027	1.88389
1.65138	3.45043	1.65038	2.73773	1.65038	2.01063
1.65149	3.38549	1.65049	2.58519	1.65049	1.95798
1.6516	3.47929	1.6506	2.71679	1.6506	1.97757
1.65171	3.44867	1.65071	2.71632	1.65071	1.95233
1.65182	3.43951	1.65082	2.69186	1.65082	2.08645
1.65192	3.39604	1.65092	2.58343	1.65093	2.01141
1.65203	3.41691	1.65103	2.84288	1.65104	1.97124
1.65214	3.41632	1.65114	2.74246	1.65115	1.93856
1.65225	3.45432	1.65125	2.68204	1.65126	1.94819
1.65236	3.47086	1.65136	2.70156	1.65136	2.03741
1.65247	3.48314	1.65147	2.66914	1.65147	1.95
1.65258	3.58963	1.65158	2.63672	1.65158	2.06407
1.65269	3.46054	1.65169	2.60831	1.65169	2.01399
1.6528	3.55414	1.6518	2.70771	1.6518	2.00122
1.65291	3.40798	1.65191	2.77512	1.65191	1.98845
1.65302	3.54438	1.65202	2.55907	1.65202	2.00054
1.65313	3.53949	1.65213	2.76221	1.65213	2.00268
1.65324	3.40624	1.65224	2.70187	1.65224	1.97501
1.65335	3.58963	1.65235	2.71338	1.65235	1.99703
1.65346	3.52913	1.65246	2.67302	1.65246	2.06622
1.65357	3.53709	1.65257	2.68055	1.65257	2.03111
1.65368	3.28846	1.65268	2.68806	1.65268	2.03324
1.65379	3.58718	1.65279	2.62381	1.65279	2.02546
1.6539	3.56092	1.6529	2.76689	1.65291	2.16161
1.65401	3.55604	1.65301	2.60696	1.65302	2.02228
1.65412	3.39732	1.65312	2.82174	1.65313	2.04674
1.65424	3.56765	1.65324	2.76148	1.65324	2.05632
1.65435	3.67383	1.65335	2.66938	1.65335	2.05101
1.65446	3.54081	1.65346	2.74063	1.65346	1.96387
1.65457	3.68966	1.65357	2.60475	1.65357	1.95362
1.65468	3.56949	1.65368	2.69191	1.65368	1.96568
1.65479	3.47923	1.65379	2.74321	1.65379	2.04713
1.6549	3.60668	1.6539	2.80245	1.6539	2.0567
1.65501	3.54632	1.65401	2.68258	1.65401	2.039
1.65512	3.74199	1.65412	2.67018	1.65412	2.03618
1.65523	3.60485	1.65423	2.66177	1.65423	2.03583
1.65534	3.52319	1.65434	2.70507	1.65434	2.04292
1.65545	3.5567	1.65445	2.66881	1.65445	2.0698
1.65556	3.71386	1.65456	2.72006	1.65456	2.06945
1.65567	3.69191	1.65467	2.77923	1.65467	2.05672
1.65578	3.44406	1.65478	2.71516	1.65478	2.08112
1.65589	3.6182	1.65489	2.8538	1.65489	1.97932
1.656	3.45141	1.655	2.75396	1.655	2.08288
1.65611	3.61271	1.65511	2.71376	1.65511	2.1122
1.65622	3.6632	1.65522	2.70932	1.65522	2.02777
1.65633	3.66258	1.65533	2.79625	1.65533	2.09171
1.65644	3.59809	1.65544	2.83549	1.65544	2.02212
1.65655	3.5549	1.65555	2.68014	1.65555	2.0984
1.65666	3.7501	1.65566	2.75116	1.65566	2.07086
1.65677	3.71115	1.65577	2.85785	1.65578	2.08286
1.65689	3.65946	1.65589	2.7899	1.65589	2.07262
1.657	3.71414	1.656	2.78545	1.656	2.03028
1.65711	3.73477	1.65611	2.84449	1.65611	2.01018
1.65722	3.883	1.65622	2.7607	1.65622	2.08885
1.65733	3.75476	1.65633	2.82765	1.65633	2.14528
1.65744	3.74562	1.65644	2.8113	1.65644	2.0906
1.65755	3.70248	1.65655	3.00509	1.65655	2.0631
1.65766	3.79534	1.65666	2.76675	1.65666	1.9986
1.65777	3.61197	1.65677	2.94859	1.65677	2.03279
1.65788	3.64959	1.65688	2.80939	1.65688	2.00038
1.65799	3.83588	1.65699	2.81288	1.65699	2.06416
1.6581	3.78851	1.6571	2.82825	1.6571	2.11066
1.65821	3.68594	1.65721	2.80003	1.65721	2.20398
1.65833	3.8042	1.65733	2.90647	1.65733	2.10254
1.65844	3.68044	1.65744	3.0089	1.65744	2.05536
1.65855	3.66707	1.65755	2.79465	1.65755	2.04762
1.65866	3.68767	1.65766	2.81	1.65766	2.00785
1.65877	3.73371	1.65777	2.86096	1.65777	2.0617
1.65888	3.7458	1.65788	2.82881	1.65788	2.17217
1.65899	3.71972	1.65799	2.90745	1.65799	2.17672
1.6591	3.87174	1.6581	2.8951	1.6581	2.13942
1.65921	3.69724	1.65821	2.94601	1.65821	2.07998
1.65932	3.80683	1.65832	2.80316	1.65832	2.15592
1.65944	3.64089	1.65844	2.86989	1.65844	2.0645
1.65955	3.78435	1.65855	2.71526	1.65855	2.15765
1.65966	3.9659	1.65866	2.91633	1.65866	2.12283
1.65977	3.73646	1.65877	2.9909	1.65877	2.08067
1.65988	3.76971	1.65888	2.95878	1.65888	2.11474
1.65999	3.8707	1.65899	2.98197	1.65899	2.2078
1.6601	3.72607	1.6591	2.82745	1.6591	2.12876
1.66021	3.82281	1.65921	2.86251	1.65921	2.10136
1.66032	3.80522	1.65932	2.85808	1.65933	2.0494
1.66044	3.70723	1.65944	2.86154	1.65944	2.07853
1.66055	3.80393	1.65955	2.90051	1.65955	2.11011
1.66066	3.95557	1.65966	2.9592	1.65966	2.11467
1.66077	3.90837	1.65977	2.95869	1.65977	2.14623
1.66088	3.86963	1.65988	3.01735	1.65988	2.10167
1.66099	3.73366	1.65999	2.92218	1.65999	2.05957
1.6611	3.89792	1.6601	2.89803	1.6601	2.22122
1.66122	3.81271	1.66022	2.92513	1.66022	2.24783
1.66133	3.79515	1.66033	3.09806	1.66033	2.16647
1.66144	3.8283	1.66044	2.90837	1.66044	2.15384
1.66155	3.89946	1.66055	2.86846	1.66055	2.08725
1.66166	3.84811	1.66066	3.02162	1.66066	2.19234
1.66177	3.83479	1.66077	2.97384	1.66077	2.1699
1.66188	3.71168	1.66088	3.04816	1.66088	2.17933
1.662	3.98124	1.661	2.95707	1.661	2.18386
1.66211	3.989	1.66111	2.93295	1.66111	2.15899
1.66222	4.0474	1.66122	3.03085	1.66122	2.18311
1.66233	3.97498	1.66133	3.01065	1.66133	2.1362
1.66244	3.92368	1.66144	3.06523	1.66144	2.09419
1.66255	4.04955	1.66155	2.96635	1.66155	2.24323
1.66266	3.91389	1.66166	3.01304	1.66167	2.18897
1.66278	4.01022	1.66178	3.07938	1.66178	2.16656
1.66289	3.98001	1.66189	2.94517	1.66189	2.07563
1.663	3.90768	1.662	3.0233	1.662	2.16582
1.66311	3.91122	1.66211	3.06208	1.66211	2.10428
1.66322	3.92319	1.66222	2.9633	1.66222	2.07946
1.66333	3.90568	1.66233	2.99817	1.66234	2.07665
1.66345	3.94713	1.66245	2.87978	1.66245	2.19858
1.66356	4.08966	1.66256	3.05606	1.66256	2.25444
1.66367	3.9921	1.66267	3.03983	1.66267	2.31762
1.66378	3.92406	1.66278	2.88223	1.66278	2.26834
1.66389	4.12965	1.66289	3.05449	1.66289	2.22396
1.66401	3.76278	1.66301	3.03435	1.66301	2.21381
1.66412	3.99778	1.66312	2.95925	1.66312	2.20121
1.66423	4.056	1.66323	3.05685	1.66323	2.23259
1.66434	4.09738	1.66334	3.06025	1.66334	2.2957
1.66445	4.14715	1.66345	3.03619	1.66345	2.13903
1.66457	4.00346	1.66357	2.98468	1.66357	2.23876
1.66468	3.95653	1.66368	3.05476	1.66368	2.29209
1.66479	3.97266	1.66379	3.0307	1.66379	2.29902
1.6649	4.05184	1.6639	2.97139	1.6639	2.27178
1.66501	4.17302	1.66401	3.08455	1.66401	2.26164
1.66513	4.28575	1.66413	3.17807	1.66413	2.18563
1.66524	3.92794	1.66424	3.07565	1.66424	2.18526
1.66535	3.98607	1.66435	2.99287	1.66435	2.2873
1.66546	4.03998	1.66446	3.00801	1.66446	2.20889
1.66557	4.04349	1.66457	2.90177	1.66457	2.2792
1.66569	4.07639	1.66469	3.15185	1.66469	2.15451
1.6658	4.17223	1.6648	3.13957	1.6648	2.17608
1.66591	4.06659	1.66491	3.0177	1.66491	2.20006
1.66602	3.91484	1.66502	2.97805	1.66502	2.17046
1.66613	4.04423	1.66513	3.20448	1.66514	2.20906
1.66625	4.13161	1.66525	3.11396	1.66525	2.18676
1.66636	4.16447	1.66536	3.07431	1.66536	2.28377
1.66647	3.94151	1.66547	3.06987	1.66547	2.27121
1.66658	4.09596	1.66558	3.17491	1.66558	2.30003
1.6667	4.2755	1.6657	3.07663	1.6657	2.2388
1.66681	4.19513	1.66581	3.09956	1.66581	2.20192
1.66692	4.13995	1.66592	3.19673	1.66592	2.28669
1.66703	4.1141	1.66603	3.09459	1.66603	2.25711
1.66715	4.08407	1.66615	3.18782	1.66615	2.31265
1.66726	4.21321	1.66626	3.13649	1.66626	2.24174
1.66737	4.06174	1.66637	3.10472	1.66637	2.26324
1.66748	4.24945	1.66648	3.1159	1.66648	2.24098
1.6676	4.2529	1.6666	3.05681	1.6666	2.20414
1.66771	4.17265	1.66671	3.14606	1.66671	2.29366
1.66782	4.22215	1.66682	3.04405	1.66682	2.24226
1.66793	4.10429	1.66693	3.17229	1.66693	2.30988
1.66805	4.12868	1.66705	3.17175	1.66705	2.3022
1.66816	4.21998	1.66716	3.10489	1.66716	2.22411
1.66827	4.098	1.66727	3.06926	1.66727	2.31112
1.66838	4.10983	1.66738	3.15842	1.66738	2.36169
1.6685	4.23871	1.6675	3.15789	1.6675	2.31518
1.66861	4.38844	1.66761	3.19242	1.66761	2.30508
1.66872	4.41277	1.66772	3.03209	1.66772	2.2683
1.66883	4.21565	1.66783	3.04326	1.66783	2.29944
1.66895	4.31936	1.66795	3.13624	1.66795	2.21659
1.66906	4.27685	1.66806	3.24087	1.66806	2.39322
1.66917	4.4348	1.66817	3.14685	1.66817	2.32977
1.66928	4.37141	1.66828	3.19693	1.66829	2.33664
1.6694	4.25378	1.6684	3.13409	1.6684	2.31201
1.66951	4.40331	1.66851	3.17248	1.66851	2.31888
1.66962	4.13965	1.66862	3.17582	1.66862	2.38874
1.66974	4.47272	1.66874	3.13247	1.66874	2.25995
1.66985	4.25504	1.66885	3.3109	1.66885	2.36128
1.66996	4.25431	1.66896	3.14307	1.66896	2.24707
1.67007	4.2494	1.66907	3.20866	1.66908	2.34595
1.67019	4.21116	1.66919	3.0059	1.66919	2.3286
1.6703	4.32715	1.6693	3.28531	1.6693	2.41048
1.67041	4.27639	1.66941	3.37804	1.66941	2.38346
1.67053	4.3465	1.66953	3.27641	1.66953	2.33466
1.67064	4.32076	1.66964	3.2875	1.66964	2.38264
1.67075	4.37418	1.66975	3.25586	1.66975	2.28066
1.67087	4.3651	1.66987	3.35631	1.66987	2.28993
1.67098	4.38934	1.66998	3.20425	1.66998	2.36449
1.67109	4.2595	1.67009	3.2503	1.67009	2.30124
1.6712	4.38367	1.6702	3.38175	1.67021	2.36368
1.67132	4.35378	1.67032	3.23754	1.67032	2.29561
1.67143	4.40298	1.67043	3.30685	1.67043	2.3677
1.67154	4.33981	1.67054	3.22091	1.67054	2.46151
1.67166	4.50546	1.67066	3.31735	1.67066	2.42486
1.67177	4.39655	1.67077	3.40601	1.67077	2.34475
1.67188	4.30429	1.67088	3.37051	1.67088	2.42885
1.672	4.38256	1.671	3.42423	1.671	2.35602
1.67211	4.38597	1.67111	3.29569	1.67111	2.46664
1.67222	4.46003	1.67122	3.268	1.67122	2.3359
1.67234	4.55485	1.67134	3.22867	1.67134	2.36928
1.67245	4.25906	1.67145	3.49163	1.67145	2.43883
1.67256	4.66962	1.67156	3.30119	1.67156	2.3347
1.67268	4.5982	1.67168	3.14953	1.67168	2.39699
1.67279	4.40636	1.67179	3.24969	1.67179	2.51231
1.6729	4.60908	1.6719	3.32272	1.6719	2.45403
1.67302	4.58338	1.67202	3.37635	1.67202	2.41022
1.67313	4.52447	1.67213	3.34867	1.67213	2.3833
1.67324	4.44069	1.67224	3.32487	1.67224	2.4889
1.67336	4.56857	1.67236	3.43654	1.67236	2.43308
1.67347	4.48896	1.67247	3.36243	1.67247	2.4182
1.67358	4.61678	1.67258	3.47404	1.67258	2.48762
1.6737	4.50816	1.6727	3.36128	1.6727	2.47034
1.67381	4.52397	1.67281	3.3491	1.67281	2.49881
1.67392	4.58538	1.67292	3.44518	1.67293	2.45746
1.67404	4.42294	1.67304	3.46006	1.67304	2.39929
1.67415	4.60039	1.67315	3.47493	1.67315	2.43737
1.67427	4.61617	1.67327	3.33133	1.67327	2.38643
1.67438	4.5408	1.67338	3.42736	1.67338	2.48945
1.67449	4.5483	1.67349	3.37268	1.67349	2.48662
1.67461	4.53096	1.67361	3.36825	1.67361	2.43089
1.67472	4.60472	1.67372	3.34064	1.67372	2.38479
1.67483	4.70329	1.67383	3.41729	1.67383	2.5286
1.67495	4.5783	1.67395	3.37423	1.67395	2.48971
1.67506	4.63959	1.67406	3.58595	1.67406	2.49409
1.67518	4.585	1.67418	3.3808	1.67418	2.38795
1.67529	4.6049	1.67429	3.43808	1.67429	2.56049
1.6754	4.63721	1.6744	3.44908	1.6744	2.43517
1.67552	4.45442	1.67452	3.48706	1.67452	2.46356
1.67563	4.70177	1.67463	3.50959	1.67463	2.40793
1.67574	4.67615	1.67474	3.40103	1.67474	2.47712
1.67586	4.60921	1.67486	3.43514	1.67486	2.52469
1.67597	4.62908	1.67497	3.3112	1.67497	2.39468
1.67609	4.64481	1.67509	3.42624	1.67509	2.43506
1.6762	4.73078	1.6752	3.44493	1.6752	2.60495
1.67631	4.77954	1.67531	3.57147	1.67531	2.44142
1.67643	4.78698	1.67543	3.37441	1.67543	2.40263
1.67654	4.61685	1.67554	3.36998	1.67554	2.50052
1.67666	4.65321	1.67566	3.53883	1.67566	2.44974
1.67677	4.69782	1.67577	3.46892	1.67577	2.52122
1.67688	4.67638	1.67588	3.64924	1.67588	2.50642
1.677	4.73335	1.676	3.49852	1.676	2.5467
1.67711	4.78618	1.67611	3.55179	1.67611	2.53909
1.67723	4.91736	1.67623	3.47038	1.67623	2.51949
1.67734	4.66491	1.67634	3.53134	1.67634	2.52864
1.67745	4.78783	1.67645	3.52688	1.67646	2.55932
1.67757	4.66743	1.67657	3.36476	1.67657	2.46074
1.67768	4.83565	1.67668	3.58718	1.67668	2.47946
1.6778	4.82658	1.6768	3.49046	1.6768	2.44315
1.67791	4.65678	1.67691	3.38224	1.67691	2.55038
1.67803	4.72191	1.67703	3.54307	1.67703	2.58583
1.67814	4.95591	1.67714	3.5194	1.67714	2.58777
1.67825	4.79854	1.67725	3.57641	1.67725	2.52276
1.67837	4.66594	1.67737	3.51435	1.67737	2.56536
1.67848	4.87101	1.67748	3.60207	1.67748	2.62468
1.6786	4.76314	1.6776	3.62832	1.6776	2.53103
1.67871	4.74997	1.67771	3.57779	1.67771	2.56882
1.67883	4.93846	1.67783	3.48506	1.67783	2.63767
1.67894	4.78124	1.67794	3.67634	1.67794	2.57511
1.67905	4.87093	1.67805	3.52223	1.67806	2.5675
1.67917	4.89478	1.67817	3.60986	1.67817	2.45721
1.67928	4.85691	1.67828	3.55171	1.67828	2.57855
1.6794	4.81496	1.6784	3.51274	1.6784	2.53514
1.67951	4.92924	1.67851	3.58882	1.67851	2.58243
1.67963	5.08871	1.67863	3.57287	1.67863	2.64643
1.67974	4.88234	1.67874	3.63741	1.67874	2.61257
1.67986	4.73358	1.67886	3.60996	1.67886	2.63359
1.67997	4.98338	1.67897	3.5442	1.67897	2.48287
1.68009	4.90037	1.67909	3.70066	1.67909	2.53968
1.6802	4.83791	1.6792	3.62342	1.6792	2.50347
1.68032	5.05882	1.67932	3.74918	1.67932	2.58409
1.68043	5.03332	1.67943	3.59921	1.67943	2.54551
1.68054	4.89698	1.67954	3.57178	1.67955	2.57844
1.68066	5.02337	1.67966	3.66304	1.67966	2.54464
1.68077	4.89941	1.67977	3.64709	1.67977	2.56087
1.68089	4.91498	1.67989	3.64264	1.67989	2.52232
1.681	4.99616	1.68	3.61523	1.68	2.60286
1.68112	5.0117	1.68012	3.64138	1.68012	2.62145
1.68123	4.99855	1.68023	3.59486	1.68023	2.65672
1.68135	5.02638	1.68035	3.70131	1.68035	2.57057
1.68146	4.96813	1.68046	3.80006	1.68046	2.6082
1.68158	4.93858	1.68058	3.68856	1.68058	2.66962
1.68169	5.16721	1.68069	3.76819	1.68069	2.65488
1.68181	5.03932	1.68081	3.54974	1.68081	2.59258
1.68192	4.93603	1.68092	3.54148	1.68092	2.673
1.68204	5.09491	1.68104	3.80825	1.68104	2.61071
1.68215	5.06947	1.68115	3.55936	1.68115	2.59362
1.68227	5.25693	1.68127	3.73058	1.68127	2.6122
1.68238	5.11274	1.68138	3.875	1.68138	2.62362
1.6825	4.97271	1.6815	3.75983	1.6815	2.6398
1.68261	5.11508	1.68161	3.75536	1.68161	2.74388
1.68273	5.00373	1.68173	3.78142	1.68173	2.66027
1.68284	5.01105	1.68184	3.83419	1.68184	2.63844
1.68296	5.26785	1.68196	3.81065	1.68196	2.50739
1.68307	5.05839	1.68207	3.79853	1.68207	2.70163
1.68319	4.88172	1.68219	3.76738	1.68219	2.64895
1.6833	5.07301	1.6823	3.74766	1.6823	2.64375
1.68342	4.9209	1.68242	3.85375	1.68242	2.71684
1.68353	5.1448	1.68253	3.70827	1.68253	2.60962
1.68365	5.04178	1.68265	3.90577	1.68265	2.82739
1.68376	5.00414	1.68276	3.91272	1.68276	2.71544
1.68388	5.16665	1.68288	3.90442	1.68288	2.73394
1.68399	5.09634	1.68299	3.77808	1.683	2.68843
1.68411	5.2302	1.68311	3.84977	1.68311	2.65715
1.68423	5.14764	1.68323	3.86433	1.68323	2.62351
1.68434	5.16309	1.68334	3.71902	1.68334	2.64912
1.68446	5.27238	1.68346	3.82114	1.68346	2.72685
1.68457	5.16131	1.68357	3.67587	1.68357	2.7169
1.68469	5.23384	1.68369	3.76275	1.68369	2.71643
1.6848	5.40833	1.6838	3.83437	1.6838	2.73253
1.68492	5.27282	1.68392	3.75765	1.68392	2.66104
1.68503	5.32084	1.68403	3.86347	1.68403	2.76947
1.68515	5.16909	1.68415	3.84379	1.68415	2.72639
1.68526	5.29862	1.68426	3.82034	1.68426	2.74248
1.68538	5.10618	1.68438	3.67525	1.68438	2.69942
1.6855	5.19086	1.6845	3.89881	1.6845	2.72971
1.68561	5.26736	1.68461	3.88293	1.68461	2.76472
1.68573	5.2461	1.68473	3.92406	1.68473	2.8068
1.68584	5.20854	1.68484	3.93477	1.68484	2.79922
1.68596	5.37865	1.68496	3.89233	1.68496	2.73255
1.68607	5.36144	1.68507	3.79294	1.68507	2.78407
1.68619	5.31574	1.68519	3.97069	1.68519	2.85212
1.6863	5.30262	1.6853	3.72711	1.68531	2.71224
1.68642	5.22846	1.68542	3.95415	1.68542	2.73775
1.68654	5.40248	1.68554	3.83585	1.68554	2.77507
1.68665	5.33647	1.68565	3.92622	1.68565	2.90683
1.68677	5.40469	1.68577	4.01657	1.68577	2.7812
1.68688	5.3631	1.68588	3.90213	1.68588	2.67686
1.687	5.5695	1.686	3.95832	1.686	2.67875
1.68711	5.46286	1.68611	3.88561	1.68612	2.82931
1.68723	5.33187	1.68623	4.02139	1.68623	2.78163
1.68735	5.37159	1.68635	3.84637	1.68635	2.84957
1.68746	5.49659	1.68646	3.96695	1.68646	2.80426
1.68758	5.45909	1.68658	3.80338	1.68658	2.77548
1.68769	5.515	1.68669	3.89361	1.68669	2.8363
1.68781	5.33539	1.68681	4.04821	1.68681	2.82402
1.68793	5.41567	1.68693	3.93393	1.68693	2.71984
1.68804	5.63797	1.68704	3.98624	1.68704	2.78064
1.68816	5.55989	1.68716	3.97042	1.68716	2.81078
1.68827	5.48183	1.68727	3.98109	1.68727	2.84799
1.68839	5.54581	1.68739	4.04094	1.68739	2.79803
1.68851	5.61379	1.68751	3.90405	1.68751	2.87055
1.68862	5.5155	1.68762	4.02441	1.68762	2.83003
1.68874	5.3929	1.68774	4.01237	1.68774	2.8625
1.68885	5.47305	1.68785	4.07596	1.68786	2.8573
1.68897	5.54912	1.68797	3.90513	1.68797	2.79091
1.68909	5.43063	1.68809	3.96494	1.68809	2.91043
1.6892	5.52694	1.6882	3.96046	1.6882	2.90992
1.68932	5.57866	1.68832	4.02024	1.68832	2.93764
1.68944	5.53718	1.68844	4.07621	1.68844	2.8172
1.68955	5.59292	1.68855	4.02641	1.68855	2.79791
1.68967	5.68509	1.68867	3.95018	1.68867	2.81153
1.68978	5.70435	1.68878	3.9797	1.68879	2.92621
1.6899	5.7317	1.6889	3.86953	1.6889	2.99385
1.69002	5.75499	1.68902	4.00853	1.68902	2.90405
1.69013	5.69331	1.68913	3.92104	1.68913	2.95289
1.69025	5.45362	1.68925	4.0411	1.68925	2.92184
1.69037	5.66706	1.68937	3.96495	1.68937	2.93777
1.69048	5.46792	1.68948	4.05856	1.68948	2.85979
1.6906	5.71767	1.6896	3.95603	1.6896	2.8452
1.69072	5.61157	1.68972	4.17027	1.68972	2.8987
1.69083	5.77633	1.68983	4.01499	1.68983	2.97329
1.69095	5.72683	1.68995	4.13868	1.68995	2.86954
1.69106	5.83494	1.69006	3.96083	1.69007	3.0098
1.69118	5.59152	1.69018	3.96769	1.69018	2.96706
1.6913	5.75617	1.6903	4.18927	1.6903	2.95013
1.69141	5.76731	1.69041	4.26765	1.69042	2.9801
1.69153	5.82688	1.69053	4.21042	1.69053	3.03115
1.69165	5.7532	1.69065	4.1871	1.69065	2.94156
1.69176	5.76431	1.69076	4.23155	1.69077	2.95277
1.69188	5.67452	1.69088	4.20072	1.69088	3.03896
1.692	5.72197	1.691	4.24139	1.691	2.9869
1.69211	5.9227	1.69111	4.13905	1.69112	3.00746
1.69223	5.92974	1.69123	4.23616	1.69123	2.97181
1.69235	5.93678	1.69135	4.13385	1.69135	2.92681
1.69246	5.83898	1.69146	3.99776	1.69147	3.0972
1.69258	5.98713	1.69158	4.17003	1.69158	3.03346
1.6927	5.6999	1.6917	4.29713	1.6917	2.95805
1.69282	5.82788	1.69182	4.33022	1.69182	2.96222
1.69293	5.69792	1.69193	4.228	1.69193	3.04827
1.69305	5.68082	1.69205	4.05066	1.69205	3.05008
1.69317	5.90542	1.69217	4.26786	1.69217	3.101
1.69328	5.79566	1.69228	4.29342	1.69228	3.00693
1.6934	5.97184	1.6924	4.17625	1.6924	3.0298
1.69352	5.83391	1.69252	4.34074	1.69252	3.0316
1.69363	5.95367	1.69263	4.27618	1.69263	3.0007
1.69375	6.08948	1.69275	4.17784	1.69275	2.92074
1.69387	5.90735	1.69287	4.25218	1.69287	2.98097
1.69398	5.7816	1.69298	4.41279	1.69298	3.09491
1.6941	5.94553	1.6931	4.35199	1.6931	3.06868
1.69422	6.07722	1.69322	4.28748	1.69322	2.99343
1.69434	6.10432	1.69334	4.23048	1.69334	3.04427
1.69445	5.95048	1.69345	4.33849	1.69345	3.07876
1.69457	5.93337	1.69357	4.36398	1.69357	2.98721
1.69469	5.94038	1.69369	4.20205	1.69369	3.07536
1.6948	5.96748	1.6938	4.27252	1.6938	3.14715
1.69492	6.08296	1.69392	4.2568	1.69392	3.01831
1.69504	6.06985	1.69404	4.18488	1.69404	3.1274
1.69516	5.90815	1.69416	4.17291	1.69416	3.12919
1.69527	6.0276	1.69427	4.40439	1.69427	3.04705
1.69539	6.26746	1.69439	4.22015	1.69439	3.14209
1.69551	6.08172	1.69451	4.38041	1.69451	3.12524
1.69562	5.98032	1.69462	4.18499	1.69463	3.1014
1.69574	6.32841	1.69474	4.51736	1.69474	3.08455
1.69586	6.18287	1.69486	4.36315	1.69486	3.14458
1.69598	6.16175	1.69498	4.35866	1.69498	3.11376
1.69609	6.08848	1.69509	4.42898	1.69509	3.09925
1.69621	6.23581	1.69521	4.29731	1.69521	3.18019
1.69633	6.01821	1.69533	4.41622	1.69533	3.21223
1.69645	6.1655	1.69545	4.42667	1.69545	3.14651
1.69656	6.0522	1.69556	4.44087	1.69556	3.17156
1.69668	6.15935	1.69568	4.53353	1.69568	3.16403
1.6968	6.25845	1.6958	4.54769	1.6958	3.08207
1.69692	6.03302	1.69592	4.41987	1.69592	3.00944
1.69703	6.22423	1.69603	4.55359	1.69603	3.10193
1.69715	6.30325	1.69615	4.36978	1.69615	3.20136
1.69727	6.25411	1.69627	4.39517	1.69627	3.17989
1.69739	6.13293	1.69639	4.35708	1.69639	3.22116
1.6975	6.10786	1.6965	4.4907	1.6965	3.22061
1.69762	6.31889	1.69662	4.5571	1.69662	3.21076
1.69774	6.14575	1.69674	4.46302	1.69674	3.29382
1.69786	6.18468	1.69686	4.47345	1.69686	3.23519
1.69797	6.31561	1.69697	4.59577	1.69698	3.22999
1.69809	6.19054	1.69709	4.56513	1.69709	3.30372
1.69821	6.37339	1.69721	4.48603	1.69721	3.17316
1.69833	6.27234	1.69733	4.48899	1.69733	3.29097
1.69845	6.29125	1.69745	4.39129	1.69745	3.28344
1.69856	6.34609	1.69756	4.42779	1.69756	3.15063
1.69868	6.31702	1.69768	4.56118	1.69768	3.17327
1.6988	6.4118	1.6978	4.44117	1.6978	3.14722
1.69892	6.41469	1.69792	4.71233	1.69792	3.24174
1.69904	6.30575	1.69804	4.67426	1.69804	3.22031
1.69915	6.54423	1.69815	4.49844	1.69815	3.2522
1.69927	6.31953	1.69827	4.59073	1.69827	3.28177
1.69939	6.49007	1.69839	4.59739	1.69839	3.27425
1.69951	6.28541	1.69851	4.55193	1.69851	3.2899
1.69962	6.51176	1.69862	4.67765	1.69863	3.3426
1.69974	6.4867	1.69874	4.59127	1.69874	3.23317
1.69986	6.22232	1.69886	4.34495	1.69886	3.26271
1.69998	6.32094	1.69898	4.70125	1.69898	3.14871
1.7001	6.46736	1.6991	4.54425	1.6991	3.19908
1.70022	6.60178	1.69922	4.65129	1.69922	3.33276
1.70033	6.53687	1.69933	4.37168	1.69933	3.30904
1.70045	6.50784	1.69945	4.40436	1.69945	3.30153
1.70057	6.37123	1.69957	4.70833	1.69957	3.25701
1.70069	6.48567	1.69969	4.65921	1.69969	3.35126
1.70081	6.4009	1.69981	4.72526	1.69981	3.27669
1.70092	6.56705	1.69992	4.68359	1.69992	3.27381
1.70104	6.54202	1.70004	4.59365	1.70004	3.23625
1.70116	6.73993	1.70016	4.76736	1.70016	3.24263
1.70128	6.50392	1.70028	4.5438	1.70028	3.32294
1.7014	6.43513	1.7004	4.69148	1.7004	3.42633
[truncated: 3,563 more rows]

## Sheet: Figure 3c
0.1545	0.70026	0.144	0.64926	0.144	0.39281	0.0876	3.95
0.1535	0.66786	0.143	0.58972	0.143	0.37339	0.0866	4.55
0.1525	0.64845	0.142	0.54701	0.142	0.36174	0.0856	3.2
0.1515	0.63464	0.141	0.51336	0.141	0.34492	0.0846	4.05
0.1505	0.62428	0.14	0.46547	0.14	0.33327	0.0836	3.9
0.1495	0.61243	0.139	0.44087	0.139	0.32162	0.0826	3.6
0.1485	0.60207	0.138	0.40852	0.138	0.30221	0.0816	3.4
0.1475	0.59171	0.137	0.40334	0.137	0.29444	0.0806	3.5
0.1465	0.58283	0.136	0.38651	0.136	0.28667	0.0796	2.6
0.1455	0.57461	0.135	0.36322	0.135	0.27632	0.0786	3.15
0.1445	0.56803	0.134	0.33733	0.134	0.27502	0.0776	2.75
0.1435	0.55882	0.133	0.32956	0.133	0.26596	0.0766	2.85
0.1425	0.55158	0.132	0.33992	0.132	0.26338	0.0756	2.45
0.1415	0.54352	0.131	0.34121	0.131	0.24914	0.0746	1.9
0.1405	0.53859	0.13	0.32568	0.13	0.24655	0.0736	1.75
0.1395	0.52855	0.129	0.30368	0.129	0.24137	0.0726	1.5
0.1385	0.5228	0.128	0.29462	0.128	0.23878	0.0716	1.1
0.1375	0.51819	0.127	0.31532	0.127	0.22972	0.0706	1.25
0.1365	0.5103	0.126	0.29979	0.126	0.22325	0.0696	-0.4
0.1355	0.50355	0.125	0.2972	0.125	0.21031	0.0686	-1.45
0.1345	0.49664	0.124	0.29332	0.124	0.20254	0.0676	-0.05
0.1335	0.49105	0.123	0.30756	0.123	0.19478	0.0666	-0.7
0.1325	0.48562	0.122	0.29462	0.122	0.20772	0.0656	-1.9
0.1315	0.48086	0.121	0.29462	0.121	0.19995	0.0646	-3.55
0.1305	0.47576	0.12	0.2985	0.12	0.1883	0.0636	-5.15
0.1545	0.70026	0.119	0.28556	0.119	0.18572	0.0626	-4.1
0.1535	0.66786	0.118	0.27779	0.118	0.17277	0.0616	-4.8
0.1525	0.64845	0.117	0.27391	0.117	0.17277	0.0606	-5.95
0.1515	0.63464	0.116	0.28814	0.116	0.1676	0.0596	-10.65
0.1505	0.62428	0.115	0.28167	0.115	0.18183	0.0586	-14.3
0.1495	0.61243	0.114	0.28944	0.114	0.17536	0.0576	-12.5
0.1485	0.60207	0.113	0.27908	0.113	0.16242	0.0566	-15.025
0.1475	0.59171	0.112	0.28685	0.112	0.15983	0.0556	-18.27
0.1465	0.58283	0.111	0.27908	0.111	0.16242	0.0546	-27.025
0.1455	0.57461	0.11	0.27261	0.11	0.16112	0.0536	-36.22
0.1445	0.56803	0.109	0.27908	0.109	0.15724	0.0526	-34.745
0.1435	0.55882	0.108	0.27908	0.108	0.143	0.0516	-37.94
0.1425	0.55158	0.107	0.27649	0.107	0.14559	0.0506	-41.58
0.1415	0.54352	0.106	0.28038	0.106	0.14689	0.0496	-52.005
0.1405	0.53859	0.105	0.28426	0.105	0.14171	0.0486	-60.4665
0.1395	0.52855	0.104	0.28167	0.104	0.13783	0.0476	-51.665
0.1385	0.5228	0.103	0.29073	0.103	0.14041	0.0466	-52.005
0.1375	0.51819	0.102	0.2752	0.102	0.13524	0.0456	-52.3
0.1365	0.5103	0.101	0.2752	0.101	0.13783	0.0446	-59.4825
0.1355	0.50355	0.1	0.26355	0.1	0.13006	0.0436	-64.2532
0.1345	0.49664	0.099	0.27391	0.099	0.13394	0.0426	-55.005
0.1335	0.49105	0.098	0.27779	0.098	0.13524	0.0416	-53.485
0.1325	0.48562	0.097	0.27908	0.097	0.13006	0.0406	-52.205
0.1315	0.48086	0.096	0.27908	0.096	0.12488	0.0396	-57.32
0.1305	0.47576	0.095	0.2752	0.095	0.13135	0.0386	-61.0075
0.1295	0.46951	0.094	0.2752	0.094	0.12488	0.0376	-52.205
0.1285	0.46293	0.093	0.27779	0.093	0.121	0.0366	-49.155
0.1275	0.4575	0.092	0.25708	0.092	0.121	0.0356	-48.71
0.1265	0.4524	0.091	0.26743	0.091	0.11453	0.0346	-53.485
0.1255	0.44615	0.09	0.27132	0.09	0.11064	0.0336	-56.335
0.1245	0.44319	0.089	0.26096	0.089	0.10806	0.0326	-48.515
0.1235	0.43891	0.088	0.27649	0.088	0.10935	0.0316	-46.645
0.1225	0.43266	0.087	0.26743	0.087	0.11064	0.0306	-47.335
0.1215	0.42773	0.086	0.29332	0.086	0.10806	0.0296	-53.04
0.1205	0.42329	0.085	0.28944	0.085	0.10547	0.0286	-60.0235
0.1195	0.42033	0.084	0.29203	0.084	0.10676	0.0276	-56.335
0.1185	0.41523	0.083	0.2752	0.083	0.10676	0.0266	-60.909
0.1175	0.41063	0.082	0.27649	0.082	0.10547	0.0256	-67.991
0.1165	0.4075	0.081	0.27908	0.081	0.10417	0.0246	-83.68
0.1155	0.39993	0.08	0.27391	0.08	0.10029	0.0236	-91.055
0.1145	0.39878	0.079	0.27132	0.079	0.09123	0.0226	-71.19
0.1135	0.39533	0.078	0.27649	0.078	0.09382	0.0216	-59.04
0.1125	0.39089	0.077	0.27908	0.077	0.08735	0.0206	-55.99
0.1115	0.38612	0.076	0.26485	0.076	0.08735	0.0196	-56.19
0.1105	0.38217	0.075	0.26485	0.075	0.08217	0.0186	-48.515
0.1095	0.38003	0.074	0.27132	0.074	0.07699	0.0176	-32.825
0.1085	0.37411	0.073	0.28038	0.073	0.07958	0.0166	-29.63
0.1075	0.37033	0.072	0.2752	0.072	0.08735	0.0156	-31.3
0.1065	0.3672	0.071	0.26355	0.071	0.08087	0.0146	-37.595
0.1055	0.36112	0.07	0.2752	0.07	0.08217	0.0136	-38.335
0.1045	0.35832	0.069	0.2985	0.069	0.08476	0.0126	-28.595
0.1035	0.35405	0.068	0.27779	0.068	0.0757	0.0116	-24.76
0.1025	0.35092	0.067	0.28814	0.067	0.0757	0.0106	-24.76
0.1015	0.34961	0.066	0.27002	0.066	0.07181	0.0096	-25.845
0.1005	0.3427	0.065	0.27779	0.065	0.07052	0.0086	-22.055
0.0995	0.34056	0.064	0.28167	0.064	0.07311	0.0076	-15.07
0.0985	0.34039	0.063	0.29203	0.063	0.0757	0.0066	-12.55
0.0975	0.33497	0.062	0.28426	0.062	0.07829	0.0056	-9.45
0.0965	0.33184	0.061	0.27002	0.061	0.07699	0.0046	-8.15
0.0955	0.32378	0.06	0.29462	0.06	0.07311	0.0036	-6.6
0.0945	0.32099	0.059	0.26873	0.059	0.06534	0.0026	-4.35
0.0935	0.31885	0.058	0.28944	0.058	0.07311	0.0016	-3.9
0.0925	0.31523	0.057	0.28038	0.057	0.06923	0.0018	-4.2
0.0915	0.30947	0.056	0.26096	0.056	0.07699	0.0019	-3.2
0.0905	0.3047	0.055	0.28814	0.055	0.07699	-0.0014	-2
0.0895	0.30109	0.054	0.27908	0.054	0.07311	-0.0024	-1.85
0.0885	0.29862	0.053	0.27779	0.053	0.06923	-0.0034	-2.4
0.0875	0.29763	0.052	0.28426	0.052	0.06146	-0.0044	-1.4
0.0865	0.295	0.051	0.27908	0.051	0.06793	-0.0054	-2.45
0.0855	0.28826	0.05	0.27261	0.05	0.07181	-0.0064	-2.6
0.0845	0.28266	0.049	0.27649	0.049	0.05887	-0.0074	0.25
0.0835	0.2825	0.048	0.28297	0.048	0.05887	-0.0084	0.75
0.0825	0.27625	0.047	0.30368	0.047	0.06405	-0.0094	0.3
0.0815	0.27493	0.046	0.29203	0.046	0.05887	-0.0104	0.45
0.0805	0.27016	0.045	0.26485	0.045	0.06275	-0.0114	1.05
0.0795	0.26786	0.044	0.27391	0.044	0.05887	-0.0124	0.9
0.0785	0.26424	0.043	0.28814	0.043	0.05887	-0.0134	0.65
0.0775	0.2598	0.042	0.29332	0.042	0.05499	-0.0144	0.45
0.0765	0.25717	0.041	0.28167	0.041	0.0524	-0.0154	0.25
0.0755	0.2524	0.04	0.27261	0.04	0.04852	-0.0164	0.9
0.0745	0.25454	0.039	0.27261	0.039	0.0524	-0.0174	1.55
0.0735	0.25092	0.038	0.27132	0.038	0.05887	-0.0184	1.75
0.0725	0.24582	0.037	0.2752	0.037	0.05628	-0.0194	1.2
0.0715	0.2422	0.036	0.26485	0.036	0.04852	-0.0204	0.9
0.0705	0.23398	0.035	0.26485	0.035	0.04463	-0.0214	0.6
0.0695	0.23283	0.034	0.28814	0.034	0.05369	-0.0224	0.7
0.0685	0.23184	0.033	0.28685	0.033	0.0524	-0.0234	0.9
0.0675	0.23053	0.032	0.28814	0.032	0.03946	-0.0244	1
0.0665	0.22609	0.031	0.27132	0.031	0.04334	-0.0254	1.1
0.0655	0.22214	0.03	0.27002	0.03	0.04463	-0.0264	0.95
0.0645	0.21737	0.029	0.27779	0.029	0.04463	-0.0274	1.35
0.0635	0.21441	0.028	0.27391	0.028	0.03687	-0.0284	0.7
0.0625	0.20914	0.027	0.27391	0.027	0.03428	-0.0294	0.7
0.0615	0.20372	0.026	0.26743	0.026	0.03557	-0.0304	0.9
0.0605	0.20355	0.025	0.28297	0.025	0.0291	-0.0314	0.95
0.0595	0.20125	0.024	0.27908	0.024	0.04593	-0.0324	1.05
0.0585	0.19681	0.023	0.26485	0.023	0.03428	-0.0334	0.85
0.0575	0.1922	0.022	0.26614	0.022	0.04334	-0.0344	0.8
0.0565	0.19089	0.021	0.27002	0.021	0.03816	-0.0354	0.15
0.0555	0.18727	0.02	0.2752	0.02	0.03946	-0.0364	0.35
0.0545	0.18168	0.019	0.2752	0.019	0.04075	-0.0374	0.85
0.0535	0.17625	0.018	0.28426	0.018	0.0291	-0.0384	-0.15
0.0525	0.17444	0.017	0.29332	0.017	0.02781	-0.0394	0.15
0.0515	0.16885	0.016	0.27261	0.016	0.02522	-0.0404	-0.1
0.0505	0.16671	0.015	0.27261	0.015	0.02781	-0.0414	-0.55
0.0495	0.16194	0.014	0.26614	0.014	0.02781	-0.0424	-0.25
0.0485	0.16013	0.013	0.27391	0.013	0.02522	-0.0434	-0.05
0.0475	0.15865	0.012	0.2752	0.012	0.0291	-0.0444	-0.4
0.0465	0.15043	0.011	0.28814	0.011	0.02522	-0.0454	-0.9
0.0455	0.14451	0.01	0.27908	0.01	0.02522	-0.0464	-0.75
0.0445	0.14056	0.009	0.28685	0.009	0.01616	-0.0474	-0.3
0.0435	0.13842	0.008	0.28426	0.008	0.01616	-0.0484	-0.65
0.0425	0.13842	0.007	0.28556	0.007	0.01486	-0.0494	-0.4
0.0415	0.13053	0.006	0.25837	0.006	0.01228	-0.0504	-0.05
0.0405	0.12905	0.005	0.25837	0.005	0.01486	-0.0514	-0.45
0.0395	0.12806	0.004	0.28038	0.004	0.0071	-0.0524	-0.7
0.0385	0.12428	0.003	0.28685	0.003	-0.00196	-0.0534	-0.65
0.0375	0.12049	0.002	0.28426	0.002	0.00192	-0.0544	-0.75
0.0365	0.11885	0.001	0.27002	0.001	0.0058	-0.0554	-1.35
0.0355	0.11507	0	0.27391	0	0.0071	-0.0564	-0.15
0.0345	0.11474	-0.001	0.26614	-0.001	0.0071	-0.0574	-0.35
0.0335	0.11112	-0.002	0.26614	-0.002	0.00451	-0.0584	-1
0.0325	0.10898	-0.003	0.27391	-0.003	-0.00326	-0.0594	-0.7
0.0315	0.10421	-0.004	0.2752	-0.004	0.000626456	-0.0604	-0.65
0.0305	0.10174	-0.005	0.25708	-0.005	0.000626456	-0.0614	-0.45
0.0295	0.09944	-0.006	0.26743	-0.006	-0.00843	-0.0624	-0.8
0.0285	0.09829	-0.007	0.27908	-0.007	-0.00973	-0.0634	-1
0.0275	0.09533	-0.008	0.27261	-0.008	-0.00843	-0.0644	-1.3
0.0265	0.08694	-0.009	0.26485	-0.009	-0.00973	-0.0654	-1.5
0.0255	0.08217	-0.01	0.25061	-0.01	-0.02008	-0.0664	-0.45
0.0245	0.08102	-0.011	0.24673	-0.011	-0.01491	-0.0674	-0.9
0.0235	0.07724	-0.012	0.24673	-0.012	-0.02267	-0.0684	-0.6
0.0225	0.07395	-0.013	0.27261	-0.013	-0.0162	-0.0694	-1.6
0.0215	0.06901	-0.014	0.23378	-0.014	-0.02267	-0.0704	-2.15
0.0205	0.06655	-0.015	0.2299	-0.015	-0.02526	-0.0714	-1.55
0.0195	0.06276	-0.016	0.24931	-0.016	-0.02526	-0.0724	-1.6
0.0185	0.05849	-0.017	0.26096	-0.017	-0.03432	-0.0734	-1.35
0.0175	0.05438	-0.018	0.24802	-0.018	-0.03173	-0.0744	-1.95
0.0165	0.05207	-0.019	0.23637	-0.019	-0.04079	-0.0754	-1.75
0.0155	0.04829	-0.02	0.24673	-0.02	-0.0395	-0.0764	-1.1
0.0145	0.04714	-0.021	0.24673	-0.021	-0.04079	-0.0774	-1.55
0.0135	0.04352	-0.022	0.24025	-0.022	-0.04209	-0.0784	-1.35
0.0125	0.04237	-0.023	0.23637	-0.023	-0.06021	-0.0794	-1.6
0.0115	0.04039	-0.024	0.21696	-0.024	-0.05762	-0.0804	-2.15
0.0105	0.0376	-0.025	0.22343	-0.025	-0.05632	-0.0814	-2.15
0.0095	0.02905	-0.026	0.23637	-0.026	-0.05762	-0.0824	-1.6
0.0085	0.02428	-0.027	0.23249	-0.027	-0.06668	-0.0834	-1.7
0.0075	0.02115	-0.028	0.2286	-0.028	-0.06927	-0.0844	-1.9
0.0065	0.01375	-0.029	0.23508	-0.029	-0.07186	-0.0854	-1.95
0.0055	0.01013	-0.03	0.21696	-0.03	-0.08092	-0.0864	-2.15
0.0045	0.00849	-0.031	0.21048	-0.031	-0.07574	-0.0874	-2
0.0035	0.0047	-0.032	0.2286	-0.032	-0.0848	-0.0884	-2.2
0.0025	0.00125	-0.033	0.20272	-0.033	-0.08998	-0.0894	-1.8
0.0015	9.86842e-05	-0.034	0.20272	-0.034	-0.09904	-0.0904	-2.15
0.0005	-0.000888158	-0.035	0.18848	-0.035	-0.10939	-0.0914	-2.7
-0.0005	-0.00632	-0.036	0.18719	-0.036	-0.10939	-0.0924	-1.85
-0.0015	-0.01059	-0.037	0.19754	-0.037	-0.11586	-0.0934	-2.3
-0.0025	-0.01553	-0.038	0.18848	-0.038	-0.11457	-0.0944	-2.1
-0.0035	-0.01651	-0.039	0.18848	-0.039	-0.12363	-0.0954	-2.55
-0.0045	-0.01882	-0.04	0.17036	-0.04	-0.12363	-0.0964	-2.5
-0.0055	-0.02293	-0.041	0.1846	-0.041	-0.13269	-0.0974	-2.25
-0.0065	-0.02326	-0.042	0.1833	-0.042	-0.13269	-0.0984	-2.65
-0.0075	-0.0277	-0.043	0.19107	-0.043	-0.14434	-0.0994	-2.2
-0.0085	-0.02934	-0.044	0.17424	-0.044	-0.1521	-0.1004	-2.6
-0.0095	-0.03411	-0.045	0.15742	-0.045	-0.14952	-0.1014	-3.05
-0.0105	-0.03757	-0.046	0.15094	-0.046	-0.16764	-0.1024	-2.15
-0.0115	-0.03921	-0.047	0.16777	-0.047	-0.1754	-0.1034	-2.5
-0.0125	-0.04513	-0.048	0.16389	-0.048	-0.18576	-0.1044	-2.85
-0.0135	-0.05286	-0.049	0.15483	-0.049	-0.18576	-0.1054	-3.2
-0.0145	-0.05418	-0.05	0.11859	-0.05	-0.1987	-0.1064	-2.25
-0.0155	-0.05467	-0.051	0.10823	-0.051	-0.21164	-0.1074	-2.8
-0.0165	-0.0573	-0.052	0.10823	-0.052	-0.21553	-0.1084	-2.95
-0.0175	-0.0652	-0.053	0.12376	-0.053	-0.22588	-0.1094	-2.6
-0.0185	-0.0703	-0.054	0.10047	-0.054	-0.23365	-0.1104	-2.65
-0.0195	-0.07293	-0.055	0.10305	-0.055	-0.24141	-0.1114	-2.3
-0.0205	-0.07424	-0.056	0.07976	-0.056	-0.25177	-0.1124	-2.35
-0.0215	-0.07901	-0.057	0.09917	-0.057	-0.26342	-0.1134	-2.4
-0.0225	-0.08181	-0.058	0.0707	-0.058	-0.27636	-0.1144	-3.2
-0.0235	-0.08493	-0.059	0.07976	-0.059	-0.28801	-0.1154	-3.15
-0.0245	-0.08247	-0.06	0.07458	-0.06	-0.29578	-0.1164	-2.45
-0.0255	-0.0828	-0.061	0.0694	-0.061	-0.3126	-0.1174	-2.6
-0.0265	-0.08576	-0.062	0.05905	-0.062	-0.31648	-0.1184	-2.9
-0.0275	-0.09086	-0.063	0.0461	-0.063	-0.33849	-0.1194	-2.65
-0.0285	-0.0953	-0.064	0.04999	-0.064	-0.34884	-0.1204	-2.85
-0.0295	-0.09826	-0.065	0.02151	-0.065	-0.3592	-0.1214	-2.85
-0.0305	-0.10171	-0.066	0.00727	-0.066	-0.37874	-0.1224	-1.95
-0.0315	-0.10105	-0.067	0.00727	-0.067	-0.39402	-0.1234	-3.35
-0.0325	-0.105	-0.068	-0.00179	-0.068	-0.40722	-0.1244	-3
-0.0335	-0.10911	-0.069	-0.02275	-0.069	-0.42145	-0.1254	-3.05
-0.0345	-0.11437	-0.07	-0.04618	-0.07	-0.43569	-0.1264	-2.8
-0.0355	-0.11586	-0.071	-0.05848	-0.071	-0.44592	-0.1274	-2.85
-0.0365	-0.11832	-0.072	-0.05434	-0.072	-0.46831	-0.1284	-3.2
-0.0375	-0.12062	-0.073	-0.05848	-0.073	-0.48876	-0.1294	-2.7
-0.0385	-0.12688	-0.074	-0.07064	-0.074	-0.50805	-0.1304	-3.75
-0.0395	-0.12934	-0.075	-0.07064	-0.075	-0.5294	-0.1314	-3.4
-0.0405	-0.12539	-0.076	-0.09614	-0.076	-0.54273	-0.1324	-2.85
-0.0415	-0.13033	-0.077	-0.1043	-0.077	-0.55904	-0.1334	-3.35
-0.0425	-0.13296	-0.078	-0.13277	-0.078	-0.58143	-0.1344	-3.55
-0.0435	-0.13691	-0.079	-0.13277	-0.079	-0.60176	-0.1354	-3.95
-0.0445	-0.13674	-0.08	-0.15115	-0.08	-0.63023	-0.1364	-3.6
-0.0455	-0.13987	-0.081	-0.1562	-0.081	-0.6578	-0.1374	-4.15
-0.0465	-0.14727	-0.082	-0.17044	-0.082	-0.67812	-0.1384	-4.45
-0.0475	-0.14826	-0.083	-0.17561	-0.083	-0.69754	-0.1394	-3.2
-0.0485	-0.15484	-0.084	-0.21432	-0.084	-0.72808	-0.1404	-3.9
-0.0495	-0.15418	-0.085	-0.22143	-0.085	-0.75151	-0.1414	-3.8
-0.0505	-0.15697	-0.086	-0.2459	-0.086	-0.77494	-0.1424	-4
-0.0515	-0.15319	-0.087	-0.26208	-0.087	-0.80341	-0.1434	-4.45
-0.0525	-0.15977	-0.088	-0.27127	-0.088	-0.83706	-0.1444	-4.3
-0.0535	-0.16125	-0.089	-0.2723	-0.089	-0.86554	-0.1454	-5.65
-0.0545	-0.16257	-0.09	-0.311	-0.09	-0.89402	-0.1464	-5.15
-0.0555	-0.16635	-0.091	-0.31812	-0.091	-0.92262	-0.1474	-5.25
-0.0565	-0.16766	-0.092	-0.3365	-0.092	-0.9542	-0.1484	-5.75
-0.0575	-0.17391	-0.093	-0.35177	-0.093	-0.99394	-0.1494	-5.4
-0.0585	-0.17671	-0.094	-0.37209	-0.094	-1.03665	-0.1504	-6.1
-0.0595	-0.17589	-0.095	-0.42102	-0.095	-1.0672	-0.1514	-6
-0.0605	-0.17688	-0.096	-0.43422	-0.096	-1.10396	-0.1524	-6
-0.0615	-0.18066	-0.097	-0.45364	-0.097	-1.14162	-0.1534	-6.25
-0.0625	-0.18461	-0.098	-0.47396	-0.098	-1.17825	-0.1544	-7.85
-0.0635	-0.18773	-0.099	-0.49531	-0.099	-1.21488	-0.1554	-7.75
-0.0645	-0.18938	-0.1	-0.52599	-0.1	-1.26588	-0.1564	-6.9
-0.0655	-0.19283	-0.101	-0.54424	-0.101	-1.30652	-0.1574	-8.6
-0.0665	-0.19776	-0.102	-0.56663	-0.102	-1.34017	-0.1584	-8.15
-0.0675	-0.20385	-0.103	-0.60132	-0.103	-1.38703	-0.1594	-7.85
-0.0685	-0.20911	-0.104	-0.63394	-0.104	-1.441	-0.1604	-9.2
-0.0695	-0.20895	-0.105	-0.63795	-0.105	-1.48578	-0.1614	-9.55
-0.0705	-0.20993	-0.106	-0.66552	-0.106	-1.5388	-0.1624	-8.65
-0.0715	-0.20993	-0.107	-0.69089	-0.107	-1.59787	-0.1634	-8.55
-0.0725	-0.21043	-0.108	-0.72454	-0.108	-1.64778	-0.1644	-9.75
-0.0735	-0.21947	-0.109	-0.77347	-0.109	-1.70278	-0.1654	-12.2
-0.0745	-0.22507	-0.11	-0.79275	-0.11	-1.75472	-0.1664	-12
-0.0755	-0.22819	-0.111	-0.82032	-0.111	-1.80975	-0.1674	-11.45
-0.0765	-0.22753	-0.112	-0.86821	-0.112	-1.87292	-0.1684	-11.95
-0.0775	-0.22934	-0.113	-0.89462	-0.113	-1.93401	-0.1694	-13.8
-0.0785	-0.23592	-0.114	-0.94043	-0.114	-1.99303	-0.1704	-16.745
-0.0795	-0.23789	-0.115	-0.968	-0.115	-2.06124	-0.1714	-15.76
-0.0805	-0.23592	-0.116	-1.00463	-0.116	-2.11522	-0.1724	-14.825
-0.0815	-0.23987	-0.117	-1.0168	-0.117	-2.18459	-0.1734	-15.71
-0.0825	-0.24299	-0.118	-1.07893	-0.118	-2.24568	-0.1744	-19.155
-0.0835	-0.24859	-0.119	-1.11258	-0.119	-2.31493	-0.1754	-23.73
-0.0845	-0.24924	-0.12	-1.14416	-0.12	-2.38107	-0.1764	-22.005
-0.0855	-0.25171	-0.121	-1.17064	-0.121	-2.44631	-0.1774	-21.27
-0.0865	-0.255	-0.122	-1.21241	-0.122	-2.52474	-0.1784	-24.27
-0.0875	-0.25895	-0.123	-1.25417	-0.123	-2.60007	-0.1794	-30.76
-0.0885	-0.26503	-0.124	-1.29796	-0.124	-2.67346	-0.1804	-34.94
-0.0895	-0.26865	-0.125	-1.33972	-0.125	-2.7528	-0.1814	-32.875
-0.0905	-0.27112	-0.126	-1.37537	-0.126	-2.83642	-0.1824	-30.615
-0.0915	-0.27408	-0.127	-1.43552	-0.127	-2.92598	-0.1834	-33.22
-0.0925	-0.27622	-0.128	-1.46606	-0.128	-3.00481	-0.1844	-39.025
-0.0935	-0.27868	-0.129	-1.51486	-0.129	-3.08765	-0.1854	-55.795
-0.0945	-0.28263	-0.13	-1.55874	-0.13	-3.18084	-0.1864	-47.925
-0.0955	-0.28625	-0.131	-1.60352	-0.131	-3.27015	-0.1874	-43.89
-0.0965	-0.28839	-0.132	-1.6351	-0.132	-3.36463	-0.1884	-48.37
-0.0975	-0.28937	-0.133	-1.67691	-0.133	-3.45912	-0.1894	-57.27
-0.0985	-0.29349	-0.134	-1.74616	-0.134	-3.55878	-0.1904	-77.235
-0.0995	-0.29842	-0.135	-1.79094	-0.135	-3.66751	-0.1914	-70.255
-0.1005	-0.30023	-0.136	-1.83171	-0.136	-3.76588	-0.1924	-65.581
-0.1015	-0.30336	-0.137	-1.89889	-0.137	-3.87331	-0.1934	-70.845
-0.1025	-0.30434	-0.138	-1.94678	-0.138	-3.98332	-0.1944	-81.22
-0.1035	-0.31109	-0.139	-2.00683	-0.139	-4.08687	-0.1954	-100.895
-0.1045	-0.31947	-0.14	-2.06391	-0.14	-4.20595	-0.1964	-91.99
-0.1055	-0.32342	-0.141	-2.11789	-0.141	-4.31597	-0.1974	-88.055
-0.1065	-0.32786	-0.142	-2.16979	-0.142	-4.43375	-0.1984	-89.235
-0.1075	-0.33	-0.143	-2.23192	-0.143	-4.55542	-0.1994	-104.875
-0.1085	-0.33148	-0.144	-2.28796	-0.144	-4.67191	-0.2004	-125.4
-0.1095	-0.33773	-0.145	-2.3277	-0.145	-4.79487	-0.2014	-121.6
-0.1105	-0.34053	-0.146	-2.39384	-0.146	-4.92689	-0.2024	-118.35
-0.1115	-0.34053	-0.147	-2.47228	-0.147	-5.07056	-0.2034	-125.1
-0.1125	-0.34266	-0.148	-2.508	-0.148	-5.19482	-0.2044	-147.15
-0.1135	-0.35056	-0.149	-2.5568	-0.149	-5.33331	-0.2054	-174.9
-0.1145	-0.35352	-0.15	-2.62669	-0.15	-5.48086	-0.2064	-165.7
-0.1155	-0.35895	-0.151	-2.66034	-0.151	-5.62195	-0.2074	-163.95
-0.1165	-0.36388	-0.152	-2.738	-0.152	-5.75915	-0.2084	-172.3
-0.1175	-0.36684	-0.153	-2.80401	-0.153	-5.91317	-0.2094	-203.35
-0.1185	-0.36602	-0.154	-2.8752	-0.154	-6.05555	-0.2104	-236.25
-0.1195	-0.3703	-0.155	-2.93215	-0.155	-6.21346	-0.2114	-218.8
-0.1205	-0.37375	-0.156	-3.01111	-0.156	-6.37007	-0.2124	-214.5
-0.1215	-0.3777	-0.157	-3.09006	-0.157	-6.52798	-0.2134	-228.8
-0.1225	-0.38197	-0.158	-3.18713	-0.158	-6.69495	-0.2144	-264.4
-0.1235	-0.39217	-0.159	-3.25185	-0.159	-6.87098	-0.2154	-312
-0.1245	-0.39464	-0.16	-3.34375	-0.16	-7.0483	-0.2164	-291.1
-0.1255	-0.40039	-0.161	-3.39682	-0.161	-7.22562	-0.2174	-287.7
-0.1265	-0.40253	-0.162	-3.50425	-0.162	-7.40942	-0.2184	-302.55
-0.1275	-0.40928	-0.163	-3.6052	-0.163	-7.59839	-0.2194	-346.3
-0.1285	-0.41224	-0.164	-3.69192	-0.164	-7.78477	-0.2204	-397.2
-0.1295	-0.41438	-0.165	-3.75664	-0.165	-7.98151	-0.2214	-365.8
-0.1305	-0.4152	-0.166	-3.83042	-0.166	-8.17954	-0.2224	-372.6
-0.1315	-0.42441	-0.167	-3.93655	-0.167	-8.39311	-0.2234	-389.85
-0.1325	-0.42655	-0.168	-4.04528	-0.168	-8.60279	-0.2244	-437.2
-0.1335	-0.43263	-0.169	-4.13717	-0.169	-8.83706	-0.2254	-492.65
-0.1345	-0.43559	-0.17	-4.25366	-0.17	-9.04286	-0.2264	-449.4
-0.1355	-0.43641	-0.171	-4.35462	-0.171	-9.27584	-0.2274	-439.8
-0.1365	-0.44447	-0.172	-4.46205	-0.172	-9.50882	-0.2284	-460.5
-0.1375	-0.44924	-0.173	-4.56819	-0.173	-9.7431	-0.2294	-520.15
-0.1385	-0.45549	-0.174	-4.66785	-0.174	-10.002	-0.2304	-601.45
-0.1395	-0.45763	-0.175	-4.75327	-0.175	-10.2492	-0.2314	-541.95
-0.1405	-0.4647	-0.176	-4.85812	-0.176	-10.4951	-0.2324	-534.35
-0.1415	-0.47408	-0.177	-4.98755	-0.177	-10.7488	-0.2334	-559.7
-0.1425	-0.47655	-0.178	-5.10016	-0.178	-11.009	-0.2344	-629.95
-0.1435	-0.4772	-0.179	-5.20758	-0.179	-11.2756	-0.2354	-717.95
-0.1445	-0.47885	-0.18	-5.33313	-0.18	-11.5435	-0.2364	-647.95
-0.1455	-0.48099	-0.181	-5.44445	-0.181	-11.8076	-0.2374	-628.45
-0.1465	-0.48789	-0.182	-5.55058	-0.182	-12.091	-0.2384	-651.45
-0.1475	-0.49612	-0.183	-5.65672	-0.183	-12.3835	-0.2394	-727.95
-0.1485	-0.50352	-0.184	-5.78615	-0.184	-12.6981	-0.2404	-817.45
-0.1495	-0.50648	-0.185	-5.92853	-0.185	-13.0177	-0.2414	-761.45
-0.1505	-0.51059	-0.186	-6.0256	-0.186	-13.3155	-0.2424	-742.45
-0.1515	-0.51668	-0.187	-6.1641	-0.187	-13.6326	-0.2434	-768.95
-0.1525	-0.52243	-0.188	-6.29741	-0.188	-13.9717	-0.2444	-869.95
-0.1535	-0.53132	-0.189	-6.45532	-0.189	-14.2979	-0.2454	-966.95
-0.1545	-0.53461	-0.19	-6.61323	-0.19	-14.6163	-0.2464	-897.45
-0.1555	-0.54283	-0.191	-6.74654	-0.191	-14.9528	-0.2474	-871.45
-0.1565	-0.54612	-0.192	-6.85915	-0.192	-15.2893	-0.2484	-901.95
-0.1575	-0.5527	-0.193	-6.97823	-0.193	-15.6388	-0.2494	-1020.95
-0.1585	-0.55599	-0.194	-7.14649	-0.194	-15.9882	-0.2504	-1103.95
-0.1595	-0.56257	-0.195	-7.29146	-0.195	-16.3377	-0.2514	-1027.45
-0.1605	-0.56914	-0.196	-7.4416	-0.196	-16.726	-0.2524	-1008.45
-0.1615	-0.57572	-0.197	-7.6008	-0.197	-17.1014	-0.2534	-1044.45
-0.1625	-0.57901	-0.198	-7.7833	-0.198	-17.4897	-0.2544	-1152.95
-0.1635	-0.58395	-0.199	-7.93215	-0.199	-17.9038	-0.2554	-1226.45
-0.1645	-0.59382	-0.2	-8.11853	-0.2	-18.331	-0.2564	-1149.45
-0.1655	-0.59711	-0.201	-8.27515	-0.201	-18.7581	-0.2574	-1134.45
-0.1665	-0.60862	-0.202	-8.41105	-0.202	-19.1723	-0.2584	-1170.45
-0.1675	-0.61026	-0.203	-8.57932	-0.203	-19.6124	-0.2594	-1289.45
-0.1685	-0.61684	-0.204	-8.77217	-0.204	-20.0395	-0.2604	-1360.45
-0.1695	-0.62342	-0.205	-8.94691	-0.205	-20.4925	-0.2614	-1269.95
-0.1705	-0.62836	-0.206	-9.12811	-0.206	-20.9714	-0.2624	-1255.95
-0.1715	-0.63822	-0.207	-9.30026	-0.207	-21.4762	-0.2634	-1290.45
-0.1725	-0.64645	-0.208	-9.48664	-0.208	-21.9551	-0.2644	-1395.45
-0.1735	-0.65303	-0.209	-9.70021	-0.209	-22.4211	-0.2654	-1472.45
-0.1745	-0.65796	-0.21	-9.87235	-0.21	-22.9129	-0.2664	-1364.45
-0.1755	-0.66783	-0.211	-10.0341	-0.211	-23.4177	-0.2674	-1349.95
-0.1765	-0.67441	-0.212	-10.2115	-0.212	-23.9354	-0.2684	-1380.45
-0.1775	-0.68099	-0.213	-10.4263	-0.213	-24.4661	-0.2694	-1501.45
-0.1785	-0.68592	-0.214	-10.636	-0.214	-25.0356	-0.2704	-1566.95
-0.1795	-0.69086	-0.215	-10.8185	-0.215	-25.6051	-0.2714	-1478.45
-0.1805	-0.70072	-0.216	-11.0373	-0.216	-26.1617	-0.2724	-1404.45
-0.1815	-0.7073	-0.217	-11.2806	-0.217	-26.7441	-0.2734	-1439.45
-0.1825	-0.71553	-0.218	-11.4592	-0.218	-27.3395	-0.2744	-1564.45
-0.1835	-0.72868	-0.219	-11.6818	-0.219	-27.9349	-0.2754	-1617.45
-0.1845	-0.73691	-0.22	-11.9485	-0.22	-28.5174	-0.2764	-1535.95
-0.1855	-0.74349	-0.221	-12.2565	-0.221	-29.1257	-0.2774	-1525.45
-0.1865	-0.75336	-0.222	-12.4921	-0.222	-29.7599	-0.2784	-1559.45
-0.1875	-0.76322	-0.223	-12.7639	-0.223	-30.3941	-0.2794	-1693.95
-0.1885	-0.77309	-0.224	-12.9736	-0.224	-31.0542	-0.2804	-1697.95
-0.1895	-0.78132	-0.225	-13.1962	-0.225	-31.7144	-0.2814	-1618.45
-0.1905	-0.78789	-0.226	-13.5107	-0.226	-32.4392	-0.2824	-1618.95
-0.1915	-0.79776	-0.227	-13.8602	-0.227	-33.164	-0.2834	-1657.45
-0.1925	-0.80434	-0.228	-14.1695	-0.228	-33.85	-0.2844	-1790.45
-0.1935	-0.81257	-0.229	-14.4375	-0.229	-34.5489	-0.2854	-1820.45
-0.1945	-0.82243	-0.23	-14.7222	-0.23	-35.2738	-0.2864	-1717.45
-0.1955	-0.83559	-0.231	-14.9681	-0.231	-36.0245	-0.2874	-1711.45
-0.1965	-0.83888	-0.232	-15.2011	-0.232	-36.7752	-0.2884	-1716.45
-0.1975	-0.85039	-0.233	-15.4859	-0.233	-37.5518	-0.2894	-1824.45
-0.1985	-0.86355	-0.234	-15.7706	-0.234	-38.3672	-0.2904	-1888.95
-0.1995	-0.87671	-0.235	-16.0683	-0.235	-39.2215	-0.2914	-1765.45
-0.2005	-0.88987	-0.236	-16.4048	-0.236	-40.0369	-0.2924	-1744.45
-0.2015	-0.89974	-0.237	-16.7802	-0.237	-40.8912	-0.2934	-1788.95
-0.2025	-0.91289	-0.238	-17.0908	-0.238	-41.7325	-0.2944	-1901.45
-0.2035	-0.92441	-0.239	-17.3756	-0.239	-42.6256	-0.2954	-1992.95
-0.2045	-0.93263	-0.24	-17.738	-0.24	-43.5575	-0.2964	-1877.95
-0.2055	-0.94414	-0.241	-18.0745	-0.241	-44.4247	-0.2974	-1862.95
-0.2065	-0.96224	-0.242	-18.424	-0.242	-45.279	-0.2984	-1885.45
-0.2075	-0.97539	-0.243	-18.7864	-0.243	-46.185	-0.2994	-2019.95
-0.2085	-0.98526	-0.244	-19.1229	-0.244	-47.091	-0.3004	-2036.45
-0.2095	-0.99678	-0.245	-19.5371	-0.245	-48.0359	-0.3014	-1932.95
-0.2105	-1.00664	-0.246	-19.9254	-0.246	-48.9937	-0.3024	-1893.95
-0.2115	-1.02145	-0.247	-20.2749	-0.247	-49.9903	-0.3034	-1939.95
-0.2125	-1.03132	-0.248	-20.6114	-0.248	-50.987	-0.3044	-2037.45
-0.2135	-1.04776	-0.249	-20.9997	-0.249	-52.0095	-0.3054	-2067.95
-0.2145	-1.06421	-0.25	-21.4398	-0.25	-53.0967	-0.3064	-1969.95
-0.2155	-1.07408	-0.251	-21.9575	-0.251	-54.1322	-0.3074	-1945.45
-0.2165	-1.08559	-0.252	-22.4494	-0.252	-55.2065	-0.3084	-1995.95
-0.2175	-1.09875	-0.253	-22.9283	-0.253	-56.3584	-0.3094	-2110.95
-0.2185	-1.11849	-0.254	-23.3166	-0.254	-57.4327	-0.3104	-2139.45
-0.2195	-1.13493	-0.255	-23.5884	-0.255	-58.6106	-0.3114	-2053.45
-0.2205	-1.14809	-0.256	-23.9767	-0.256	-59.7884	-0.3124	-2029.45
-0.2215	-1.16454	-0.257	-24.5721	-0.257	-60.9145	-0.3134	-2079.95
-0.2225	-1.17934	-0.258	-25.038	-0.258	-62.0794	-0.3144	-2178.95
-0.2235	-1.20072	-0.259	-25.5169	-0.259	-63.2572	-0.3154	-2203.45
-0.2245	-1.21553	-0.26	-25.8923	-0.26	-64.4609	-0.3164	-2125.95
-0.2255	-1.23362	-0.261	-26.3712	-0.261	-65.7682	-0.3174	-2101.95
-0.2265	-1.24842	-0.262	-27.0184	-0.262	-67.1143	-0.3184	-2143.45
-0.2275	-1.26651	-0.263	-27.4455	-0.263	-68.4345	-0.3194	-2234.95
-0.2285	-1.28296	-0.264	-28.0279	-0.264	-69.7289	-0.3204	-2249.45
-0.2295	-1.30105	-0.265	-28.6492	-0.265	-71.075	-0.3214	-2165.45
-0.2305	-1.32079	-0.266	-29.1022	-0.266	-72.5117	-0.3224	-2136.95
-0.2315	-1.33559	-0.267	-29.5035	-0.267	-73.9872	-0.3234	-2199.95
-0.2325	-1.36026	-0.268	-29.9435	-0.268	-75.411	-0.3244	-2305.95
-0.2335	-1.38	-0.269	-30.6036	-0.269	-76.8347	-0.3254	-2307.45
-0.2345	-1.40138	-0.27	-31.2249	-0.27	-78.2844	-0.3264	-2221.45
-0.2355	-1.42441	-0.271	-31.5485	-0.271	-79.7858	-0.3274	-2215.95
-0.2365	-1.4425	-0.272	-32.1439	-0.272	-81.2872	-0.3284	-2253.45
-0.2375	-1.46553	-0.273	-32.6228	-0.273	-82.7757	-0.3294	-2347.45
-0.2385	-1.48855	-0.274	-33.1017	-0.274	-84.2901	-0.3304	-2363.45
-0.2395	-1.51158	-0.275	-33.5418	-0.275	-85.8174	-0.3314	-2279.95
-0.2405	-1.53461	-0.276	-33.9948	-0.276	-87.2412	-0.3324	-2263.95
-0.2415	-1.55763	-0.277	-34.4996	-0.277	-88.8591	-0.3334	-2308.95
-0.2425	-1.58066	-0.278	-35.315	-0.278	-90.0499	-0.3344	-2386.95
-0.2435	-1.60368	-0.279	-35.9622	-0.279	-91.8619	-0.3354	-2402.95
-0.2445	-1.63	-0.28	-36.3893	-0.28	-93.7516	-0.3364	-2320.45
-0.2455	-1.65467	-0.281	-37.0106	-0.281	-95.5378	-0.3374	-2318.95
-0.2465	-1.67934	-0.282	-37.7354	-0.282	-97.2593	-0.3384	-2349.95
-0.2475	-1.7073	-0.283	-38.292	-0.283	-99.1619	-0.3394	-2454.45
-0.2485	-1.73362	-0.284	-39.1592	-0.284	-100.948	-0.3404	-2442.95
-0.2495	-1.76487	-0.285	-40.1558	-0.285	-102.851	-0.3414	-2361.45
-0.2505	-1.79612	-0.286	-41.1007	-0.286	-104.999	-0.3424	-2330.95
-0.2515	-1.82079	-0.287	-41.9679	-0.287	-107.096	-0.3434	-2381.45
-0.2525	-1.85039	-0.288	-42.5762	-0.288	-109.141	-0.3444	-2477.45
-0.2535	-1.88329	-0.289	-43.2881	-0.289	-111.212	-0.3454	-2441.95
-0.2545	-1.91454	-0.29	-43.9482	-0.29	-113.283	-0.3464	-2366.45
-0.2555	-1.94743	-0.291	-44.6342	-0.291	-115.471	-0.3474	-2354.45
-0.2565	-1.97868	-0.292	-45.2555	-0.292	-117.593	-0.3484	-2415.45
-0.2575	-2.00993	-0.293	-46.3686	-0.293	-119.69	-0.3494	-2510.95
-0.2585	-2.04283	-0.294	-47.3264	-0.294	-121.903	-0.3504	-2528.95
-0.2595	-2.07572	-0.295	-48.0383	-0.295	-124.13	-0.3514	-2432.45
-0.2605	-2.11026	-0.296	-48.8278	-0.296	-126.343	-0.3524	-2413.45
-0.2615	-2.15138	-0.297	-49.7339	-0.297	-128.634	-0.3534	-2466.95
-0.2625	-2.18428	-0.298	-50.6528	-0.298	-130.886	-0.3544	-2552.45
-0.2635	-2.21882	-0.299	-51.6106	-0.299	-133.164	-0.3554	-2569.45
-0.2645	-2.25664	-0.3	-52.5037	-0.3	-135.623	-0.3564	-2479.45
-0.2655	-2.29118	-0.301	-53.6168	-0.301	-138.082	-0.3574	-2461.45
-0.2665	-2.33066	-0.302	-54.8076	-0.302	-140.671	-0.3584	-2511.95
-0.2675	-2.37013	-0.303	-55.7396	-0.303	-143.13	-0.3594	-2599.95
-0.2685	-2.41125	-0.304	-56.8527	-0.304	-145.719	-0.3604	-2603.45
-0.2695	-2.45401	-0.305	-57.5904	-0.305	-148.308	-0.3614	-2516.95
-0.2705	-2.49349	-0.306	-58.2764	-0.306	-151.026	-0.3624	-2503.45
-0.2715	-2.53461	-0.307	-58.9107	-0.307	-153.744	-0.3634	-2567.45
-0.2725	-2.57901	-0.308	-60.4768	-0.308	-156.462	-0.3644	-2662.95
-0.2735	-2.62342	-0.309	-61.9006	-0.309	-159.051	-0.3654	-2680.45
-0.2745	-2.66454	-0.31	-63.402	-0.31	-161.769	-0.3664	-2588.95
-0.2755	-2.70895	-0.311	-64.5151	-0.311	-164.746	-0.3674	-2576.45
-0.2765	-2.75664	-0.312	-65.3823	-0.312	-167.593	-0.3684	-2635.95
-0.2775	-2.80105	-0.313	-66.5861	-0.313	-170.57	-0.3694	-2756.45
-0.2785	-2.85697	-0.314	-67.5568	-0.314	-173.547	-0.3704	-2756.95
-0.2795	-2.8948	-0.315	-68.7476	-0.315	-176.654	-0.3714	-2674.95
-0.2805	-2.94414	-0.316	-70.4302	-0.316	-180.019	-0.3724	-2672.45
-0.2815	-3.00007	-0.317	-71.621	-0.317	-183.125	-0.3734	-2737.45
-0.2825	-3.04776	-0.318	-72.9412	-0.318	-186.232	-0.3744	-2816.95
-0.2835	-3.10368	-0.319	-74.2097	-0.319	-189.597	-0.3754	-2817.95
-0.2845	-3.14974	-0.32	-75.6334	-0.32	-192.833	-0.3764	-2714.95
-0.2855	-3.20401	-0.321	-77.0442	-0.321	-196.327	-0.3774	-2699.95
-0.2865	-3.26158	-0.322	-78.3774	-0.322	-199.822	-0.3784	-2755.45
-0.2875	-3.31914	-0.323	-79.5294	-0.323	-203.317	-0.3794	-2843.45
-0.2885	-3.37671	-0.324	-81.1343	-0.324	-206.941	-0.3804	-2837.45
-0.2895	-3.4277	-0.325	-82.5581	-0.325	-210.565	-0.3814	-2751.95
-0.2905	-3.48033	-0.326	-83.7618	-0.326	-214.189	-0.3824	-2739.95
-0.2915	-3.53789	-0.327	-85.2632	-0.327	-218.072	-0.3834	-2808.95
-0.2925	-3.59382	-0.328	-86.5058	-0.328	-221.955	-0.3844	-2864.45
-0.2935	-3.65303	-0.329	-87.8907	-0.329	-225.579	-0.3854	-2859.95
-0.2945	-3.71717	-0.33	-89.6381	-0.33	-229.592	-0.3864	-2786.95
-0.2955	-3.77145	-0.331	-91.2819	-0.331	-233.604	-0.3874	-2780.95
-0.2965	-3.8323	-0.332	-92.7315	-0.332	-237.487	-0.3884	-2856.95
-0.2975	-3.89974	-0.333	-94.3236	-0.333	-241.37	-0.3894	-2913.45
-0.2985	-3.9573	-0.334	-96.2133	-0.334	-245.382	-0.3904	-2897.45
-0.2995	-4.02638	-0.335	-97.1064	-0.335	-249.524	-0.3914	-2825.95
-0.3005	-4.0823	-0.336	-98.3489	-0.336	-253.796	-0.3924	-2819.95
-0.3015	-4.15961	-0.337	-100.096	-0.337	-258.067	-0.3934	-2895.45
-0.3025	-4.22704	-0.338	-101.481	-0.338	-262.468	-0.3944	-2943.95
-0.3035	-4.28789	-0.339	-102.944	-0.339	-266.739	-0.3954	-2930.45
-0.3045	-4.36026	-0.34	-104.225	-0.34	-271.14	-0.3964	-2858.95
-0.3055	-4.42934	-0.341	-106.413	-0.341	-275.411	-0.3974	-2845.95
-0.3065	-4.49842	-0.342	-108.393	-0.342	-279.812	-0.3984	-2920.95
-0.3075	-4.57243	-0.343	-109.778	-0.343	-284.342	-0.3994	-3016.95
-0.3085	-4.6448	-0.344	-111.318	-0.344	-288.872	-0.4004	-2988.95
-0.3095	-4.72046	-0.345	-112.91	-0.345	-293.402	-0.4014	-2934.95
-0.3105	-4.79612	-0.346	-114.813	-0.346	-297.932	-0.4024	-2933.95
-0.3115	-4.87013	-0.347	-116.741	-0.347	-302.592	-0.4034	-3002.45
-0.3125	-4.94414	-0.348	-118.437	-0.348	-307.252	-0.4044	-3092.45
-0.3135	-5.02145	-0.349	-121.349	-0.349	-312.429	-0.4054	-3072.95
-0.3145	-5.11684	-0.35	-123.317	-0.35	-317.477	-0.4064	-2999.95
-0.3155	-5.21388	-0.351	-125.711	-0.351	-322.525	-0.4074	-3006.45
-0.3165	-5.29118	-0.352	-128.313	-0.352	-327.702	-0.4084	-3053.95
-0.3175	-5.37178	-0.353	-129.918	-0.353	-333.268	-0.4094	-3116.45
-0.3185	-5.45566	-0.354	-132.286	-0.354	-338.315	-0.4104	-3095.45
-0.3195	-5.53789	-0.355	-134.487	-0.355	-343.622	-0.4114	-3008.95
-0.3205	-5.62342	-0.356	-136.946	-0.356	-348.929	-0.4124	-3000.45
-0.3215	-5.7073	-0.357	-139.664	-0.357	-354.365	-0.4134	-3073.95
-0.3225	-5.78954	-0.358	-141.994	-0.358	-359.931	-0.4144	-3125.45
-0.3235	-5.87671	-0.359	-144.841	-0.359	-365.367	-0.4154	-3120.45
-0.3245	-5.96717	-0.36	-147.559	-0.36	-370.933	-0.4164	-3041.95
-0.3255	-6.05434	-0.361	-149.63	-0.361	-376.628	-0.4174	-3046.95
-0.3265	-6.15467	-0.362	-151.831	-0.362	-382.323	-0.4184	-3122.45
-0.3275	-6.25171	-0.363	-154.419	-0.363	-387.888	-0.4194	-3116.45
-0.3285	-6.35368	-0.364	-157.008	-0.364	-393.842	-0.4204	-3099.95
-0.3295	-6.44908	-0.365	-159.338	-0.365	-399.796	-0.4214	-3042.95
-0.3305	-6.5527	-0.366	-162.056	-0.366	-405.75	-0.4224	-3036.95
-0.3315	-6.65467	-0.367	-166.068	-0.367	-411.704	-0.4234	-3096.45
-0.3325	-6.75829	-0.368	-169.822	-0.368	-417.917	-0.4244	-3130.45
-0.3335	-6.85697	-0.369	-172.799	-0.369	-424.13	-0.4254	-3147.45
-0.3345	-6.96553	-0.37	-174.611	-0.37	-430.601	-0.4264	-3063.95
-0.3355	-7.06586	-0.371	-177.588	-0.371	-437.073	-0.4274	-3037.95
-0.3365	-7.17605	-0.372	-181.083	-0.372	-442.897	-0.4284	-3108.95
-0.3375	-7.28789	-0.373	-183.024	-0.373	-449.11	-0.4294	-3159.45
-0.3385	-7.39809	-0.374	-185.095	-0.374	-455.582	-0.4304	-3133.95
-0.3395	-7.50993	-0.375	-188.719	-0.375	-462.442	-0.4314	-3080.45
-0.3405	-7.62836	-0.376	-192.343	-0.376	-469.172	-0.4324	-3069.95
-0.3415	-7.73855	-0.377	-194.285	-0.377	-477.068	-0.4334	-3137.95
-0.3425	-7.85533	-0.378	-197.65	-0.378	-484.575	-0.4344	-3181.95
-0.3435	-7.98362	-0.379	-201.533	-0.379	-491.176	-0.4354	-3150.45
-0.3445	-8.10204	-0.38	-204.898	-0.38	-498.036	-0.4364	-3097.45
-0.3455	-8.22211	-0.381	-208.652	-0.381	-505.025	-0.4374	-3104.95
-0.3465	-8.34875	-0.382	-212.405	-0.382	-512.532	-0.4384	-3178.95
-0.3475	-8.48197	-0.383	-215.512	-0.383	-520.039	-0.4394	-3224.45
-0.3485	-8.60533	-0.384	-218.748	-0.384	-526.899	-0.4404	-3201.95
-0.3495	-8.73033	-0.385	-222.76	-0.385	-534.665	-0.4414	-3141.95
-0.3505	-8.87178	-0.386	-227.29	-0.386	-541.655	-0.4424	-3151.45
-0.3515	-9.01322	-0.387	-231.044	-0.387	-549.033	-0.4434	-3275.95
-0.3525	-9.1448	-0.388	-233.762	-0.388	-556.41	-0.4444	-3278.45
-0.3535	-9.28132	-0.389	-236.868	-0.389	-564.306	-0.4454	-3269.95
-0.3545	-9.42276	-0.39	-240.751	-0.39	-571.424	-0.4464	-3197.95
-0.3555	-9.56586	-0.391	-245.411	-0.391	-578.802	-0.4474	-3208.45
-0.3565	-9.71717	-0.392	-249.423	-0.392	-587.604	-0.4484	-3265.95
-0.3575	-9.87342	-0.393	-253.436	-0.393	-596.664	-0.4494	-3287.95
-0.3585	-10.0182	-0.394	-257.577	-0.394	-604.689	-0.4504	-3293.95
-0.3595	-10.1711	-0.395	-261.202	-0.395	-612.584	-0.4514	-3246.45
-0.3605	-10.3274	-0.396	-265.214	-0.396	-621.515	-0.4524	-3239.95
-0.3615	-10.4853	-0.397	-269.744	-0.397	-629.54	-0.4534	-3304.95
-0.3625	-10.6448	-0.398	-273.239	-0.398	-637.953	-0.4544	-3347.95
-0.3635	-10.8126	-0.399	-277.769	-0.399	-646.625	-0.4554	-3339.45
-0.3645	-10.977	-0.4	-282.17	-0.4	-654.909	-0.4564	-3296.95
-0.3655	-11.1481	-0.401	-286.053	-0.401	-663.581	-0.4574	-3299.95
-0.3665	-11.3159	-0.402	-288.771	-0.402	-672.382	-0.4584	-3380.45
-0.3675	-11.4836	-0.403	-293.56	-0.403	-681.96	-0.4594	-3435.45
-0.3685	-11.6596	-0.404	-300.161	-0.404	-690.762	-0.4604	-3419.45
-0.3695	-11.8389	-0.405	-304.691	-0.405	-700.599	-0.4614	-3374.95
-0.3705	-12.0247	-0.406	-309.998	-0.406	-710.177	-0.4624	-3365.45
-0.3715	-12.2172	-0.407	-315.046	-0.407	-718.202	-0.4634	-3437.95
-0.3725	-12.4063	-0.408	-317.893	-0.408	-726.744	-0.4644	-3485.45
-0.3735	-12.602	-0.409	-320.353	-0.409	-736.71	-0.4654	-3467.95
-0.3745	-12.8093	-0.41	-326.177	-0.41	-746.547	-0.4664	-3425.45
-0.3755	-13.0083	-0.411	-333.425	-0.411	-755.867	-0.4674	-3433.45
-0.3765	-13.2139	-0.412	-339.638	-0.412	-765.574	-0.4684	-3518.45
-0.3775	-13.4195	-0.413	-345.333	-0.413	-775.67	-0.4694	-3557.95
-0.3785	-13.6201	-0.414	-350.252	-0.414	-785.636	-0.4704	-3556.45
-0.3795	-13.829	-0.415	-355.17	-0.415	-795.861	-0.4714	-3494.45
-0.3805	-14.0461	-0.416	-359.959	-0.416	-806.604	-0.4724	-3499.45
-0.3815	-14.2764	-0.417	-367.078	-0.417	-817.606	-0.4734	-3561.95
-0.3825	-14.5066	-0.418	-374.067	-0.418	-828.349	-0.4744	-3593.95
-0.3835	-14.7303	-0.419	-379.115	-0.419	-838.445	-0.4754	-3599.95
-0.3845	-14.9606	-0.42	-382.222	-0.42	-848.152	-0.4764	-3557.95
-0.3855	-15.1892	-0.421	-385.587	-0.421	-858.766	-0.4774	-3559.95
-0.3865	-15.4261	-0.422	-389.988	-0.422	-867.956	-0.4784	-3634.95
-0.3875	-15.6728	-0.423	-397.106	-0.423	-878.31	-0.4794	-3659.45
-0.3885	-15.9195	-0.424	-403.966	-0.424	-888.147	-0.4804	-3657.45
-0.3895	-16.1662	-0.425	-409.014	-0.425	-898.761	-0.4814	-3627.45
-0.3905	-16.4129	-0.426	-412.638	-0.426	-909.374	-0.4824	-3631.45
-0.3915	-16.6761	-0.427	-418.851	-0.427	-920.764	-0.4834	-3691.95
-0.3925	-16.9557	-0.428	-428.817	-0.428	-932.543	-0.4844	-3708.45
-0.3935	-17.2188	-0.429	-435.548	-0.429	-943.027	-0.4854	-3712.95
-0.3945	-17.4984	-0.43	-440.855	-0.43	-952.734	-0.4864	-3668.45
-0.3955	-17.778	-0.431	-445.126	-0.431	-963.866	-0.4874	-3692.45
-0.3965	-18.0576	-0.432	-450.045	-0.432	-975.903	-0.4884	-3750.45
-0.3975	-18.3537	-0.433	-457.422	-0.433	-987.681	-0.4894	-3784.95
-0.3985	-18.6497	-0.434	-465.318	-0.434	-999.848	-0.4904	-3772.45
-0.3995	-18.9293	-0.435	-471.401	-0.435	-1011.89	-0.4914	-3750.95
-0.4005	-19.2418	-0.436	-475.931	-0.436	-1025.22	-0.4924	-3754.95
-0.4015	-19.5708	-0.437	-482.662	-0.437	-1037.64	-0.4934	-3765.45
-0.4025	-19.8833	-0.438	-492.11	-0.438	-1050.97	-0.4944	-3792.45
-0.4035	-20.1958	-0.439	-498.064	-0.439	-1063.27	-0.4954	-3794.95
-0.4045	-20.5083	-0.44	-505.83	-0.44	-1075.05	-0.4964	-3775.45
-0.4055	-20.8372	-0.441	-515.149	-0.441	-1087.86	-0.4974	-3810.95
-0.4065	-21.1662	-0.442	-522.915	-0.442	-1103.14	-0.4984	-3840.95
-0.4075	-21.5116	-0.443	-531.07	-0.443	-1117.37	-0.4994	-3864.95
-0.4085	-21.857	-0.444	-539.224	-0.444	-1130.32	-0.5004	-3865.45
-0.4095	-22.2024	-0.445	-546.731	-0.445	-1144.94	-0.5014	-3815.45
-0.4105	-22.5807	-0.446	-551.779	-0.446	-1159.18	-0.5024	-3828.95
-0.4115	-22.959	-0.447	-560.192	-0.447	-1174.06	-0.5034	-3909.95
-0.4125	-23.3043	-0.448	-570.029	-0.448	-1188.82	-0.5044	-3899.45
-0.4135	-23.6826	-0.449	-577.407	-0.449	-1202.02	-0.5054	-3919.45
-0.4145	-24.0774	-0.45	-583.231	-0.45	-1214.97	-0.5064	-3900.95
-0.4155	-24.4392	-0.451	-586.596	-0.451	-1227.13	-0.5074	-3912.45
-0.4165	-24.8668	-0.452	-591.385	-0.452	-1240.33	-0.5084	-3969.95
-0.4175	-25.2616	-0.453	-595.527	-0.453	-1255.74	-0.5094	-3961.45
-0.4185	-25.6892	-0.454	-601.611	-0.454	-1271.4	-0.5104	-3944.45
-0.4195	-26.1333	-0.455	-608.341	-0.455	-1285.38	-0.5114	-3940.45
-0.4205	-26.5445	-0.456	-616.884	-0.456	-1299.87	-0.5124	-3963.95
-0.4215	-26.9721	-0.457	-626.073	-0.457	-1314.11	-0.5134	-4005.45
-0.4225	-27.4162	-0.458	-633.192	-0.458	-1329.64	-0.5144	-4020.45
-0.4235	-27.8603	-0.459	-643.806	-0.459	-1343.88	-0.5154	-4008.95
-0.4245	-28.3043	-0.46	-654.29	-0.46	-1359.41	-0.5164	-4007.45
-0.4255	-28.7649	-0.461	-659.338	-0.461	-1371.06	-0.5174	-4038.95
-0.4265	-29.2254	-0.462	-668.139	-0.462	-1385.3	-0.5184	-4062.45
-0.4275	-29.7188	-0.463	-688.072	-0.463	-1400.83	-0.5194	-4082.45
-0.4285	-30.1958	-0.464	-699.721	-0.464	-1416.36	-0.5204	-4068.95
-0.4295	-30.6892	-0.465	-702.568	-0.465	-1431.9	-0.5214	-4034.45
-0.4305	-31.1662	-0.466	-703.863	-0.466	-1447.43	-0.5224	-4053.45
-0.4315	-31.6761	-0.467	-715.641	-0.467	-1462.96	-0.5234	-4096.45
-0.4325	-32.1859	-0.468	-722.631	-0.468	-1477.2	-0.5244	-4089.45
-0.4335	-32.6958	-0.469	-727.678	-0.469	-1491.43	-0.5254	-4105.45
-0.4345	-33.2221	-0.47	-734.797	-0.47	-1508.26	-0.5264	-4085.45
-0.4355	-33.7649	-0.471	-743.728	-0.471	-1523.79	-0.5274	-4109.95
-0.4365	-34.2912	-0.472	-756.413	-0.472	-1539.33	-0.5284	-4118.45
-0.4375	-34.8504	-0.473	-768.579	-0.473	-1556.15	-0.5294	-4105.45
-0.4385	-35.426	-0.474	-781.134	-0.474	-1582.04	-0.5304	-4129.95
-0.4395	-35.9688	-0.475	-784.5	-0.475	-1589.8	-0.5314	-4108.95
-0.4405	-36.528	-0.476	-800.032	-0.476	-1594.98	-0.5324	-4114.45
-0.4415	-37.1201	-0.477	-813.622	-0.477	-1600.16	-0.5334	-4124.95
-0.4425	-37.7451	-0.478	-827.342	-0.478	-1606.63	-0.5344	-4115.45
-0.4435	-38.3537	-0.479	-839.509	-0.479	-1615.69	-0.5354	-4140.45
-0.4445	-38.9458	-0.48	-845.98	-0.48	-1627.34	-0.5364	-4119.95
-0.4455	-39.5708	-0.481	-850.769	-0.481	-1636.4	-0.5374	-4125.95
-0.4465	-40.1793	-0.482	-851.934	-0.482	-1646.75	-0.5384	-4129.45
-0.4475	-40.8043	-0.483	-858.406	-0.483	-1658.4	-0.5394	-4131.95
-0.4485	-41.4293	-0.484	-866.431	-0.484	-1668.76	-0.5404	-4153.95
-0.4495	-42.0872	-0.485	-885.975	-0.485	-1677.82	-0.5414	-4146.95
-0.4505	-42.7616	-0.486	-902.672	-0.486	-1688.17	-0.5424	-4156.45
-0.4515	-43.4524	-0.487	-913.415	-0.487	-1701.12	-0.5434	-4155.95
-0.4525	-44.1596	-0.488	-925.97	-0.488	-1711.47	-0.5444	-4153.95
-0.4535	-44.834	-0.489	-925.711	-0.489	-1724.41	-0.5454	-4173.45
-0.4545	-45.5576	-0.49	-929.206	-0.49	-1736.06	-0.5464	-4164.45
-0.4555	-46.232	-0.491	-940.596	-0.491	-1749.01	-0.5474	-4178.95
-0.4565	-46.9392	-0.492	-955.351	-0.492	-1765.83	-0.5484	-4155.95
-0.4575	-47.6629	-0.493	-969.589	-0.493	-1782.66	-0.5494	-4155.45
-0.4585	-48.4359	-0.494	-985.768	-0.494	-1799.49	-0.5504	-4171.95
-0.4595	-49.1925	-0.495	-999.488	-0.495	-1809.84	-0.5514	-4169.95
-0.4605	-49.982	-0.496	-1014.89	-0.496	-1820.19	-0.5524	-4160.45
-0.4615	-50.7715	-0.497	-1025.89	-0.497	-1831.84	-0.5534	-4158.45
-0.4625	-51.5445	-0.498	-1031.07	-0.498	-1844.79	-0.5544	-4162.95
-0.4635	-52.3175	-0.499	-1036.76	-0.499	-1859.02	-0.5554	-4169.95
-0.4645	-53.1563	-0.5	-1049.32	-0.5	-1871.97	-0.5564	-4150.95
-0.4655	-53.9951	-0.501	-1060.32	-0.501	-1883.62	-0.5574	-4150.45
-0.4665	-54.801	-0.502	-1069.9	-0.502	-1896.56	-0.5584	-4160.45
-0.4675	-55.6728	-0.503	-1070.93	-0.503	-1910.8	-0.5594	-4166.95
-0.4685	-56.5116	-0.504	-1096.17	-0.504	-1926.33	-0.5604	-4162.95
-0.4695	-57.3504	-0.505	-1109.25	-0.505	-1943.16	-0.5614	-4163.45
-0.4705	-58.2715	-0.506	-1110.54	-0.506	-1966.45	-0.5624	-4159.95
-0.4715	-59.1925	-0.507	-1122.45	-0.507	-1983.28	-0.5634	-4144.95
-0.4725	-60.0971	-0.508	-1127.63	-0.508	-2001.4	-0.5644	-4142.95
-0.4735	-60.9853	-0.509	-1126.46	-0.509	-2018.23	-0.5654	-4160.45
-0.4745	-61.8734	-0.51	-1138.11	-0.51	-2033.76	-0.5664	-4170.95
-0.4755	-62.8109	-0.511	-1156.62	-0.511	-2049.29	-0.5674	-4154.45
-0.4765	-63.7155	-0.512	-1168.66	-0.512	-2063.53	-0.5684	-4151.45
-0.4775	-64.6695	-0.513	-1190.27	-0.513	-2080.36	-0.5694	-4172.45
-0.4785	-65.6234	-0.514	-1200.24	-0.514	-2095.89	-0.5704	-4168.95
-0.4795	-66.6267	-0.515	-1201.79	-0.515	-2111.42	-0.5714	-4163.45
-0.4805	-67.6465	-0.516	-1205.16	-0.516	-2128.25	-0.5724	-4137.45
-0.4815	-68.6826	-0.517	-1215.51	-0.517	-2146.37	-0.5734	-4098.45
-0.4825	-69.7517	-0.518	-1238.42	-0.518	-2159.31	-0.5744	-4100.95
-0.4835	-70.8537	-0.519	-1255.64	-0.519	-2174.84	-0.5754	-4135.45
-0.4845	-71.9557	-0.52	-1273.89	-0.52	-2190.37	-0.5764	-4112.95
-0.4855	-73.0576	-0.521	-1295.5	-0.521	-2204.61	-0.5774	-4120.95
-0.4865	-74.1103	-0.522	-1308.57	-0.522	-2221.44	-0.5784	-4085.95
-0.4875	-75.2122	-0.523	-1309.87	-0.523	-2239.56	-0.5794	-4108.95
-0.4885	-76.3636	-0.524	-1320.22	-0.524	-2257.68	-0.5804	-4118.45
-0.4895	-77.5478	-0.525	-1347.4	-0.525	-2274.5	-0.5814	-4132.95
-0.4905	-78.8142	-0.526	-1374.59	-0.526	-2295.21	-0.5824	-4087.95
-0.4915	-79.0445	-0.527	-1395.29	-0.527	-2313.33	-0.5834	-4099.95
-0.4925	-79.2254	-0.528	-1412.12	-0.528	-2334.04	-0.5844	-4086.45
-0.4935	-80.7879	-0.529	-1422.48	-0.529	-2356.05	-0.5854	-4157.95
-0.4945	-81.9886	-0.53	-1434.12	-0.53	-2381.93	-0.5864	-4159.45
-0.4955	-83.1563	-0.531	-1445.77	-0.531	-2407.82	-0.5874	-4125.45
-0.4965	-84.2912	-0.532	-1467.78	-0.532	-2428.53	-0.5884	-4109.45
-0.4975	-85.5083	-0.533	-1484.6	-0.533	-2447.95	-0.5894	-4116.45
-0.4985	-86.6596	-0.534	-1498.84	-0.534	-2466.07	-0.5904	-4145.45
-0.4995	-88.0412	-0.535	-1516.96	-0.535	-2481.6	-0.5914	-4118.45
-0.5005	-89.3405	-0.536	-1527.32	-0.536	-2501.01	-0.5924	-4095.95
-0.5015	-90.6563	-0.537	-1540.26	-0.537	-2521.72	-0.5934	-4126.45
-0.5025	-92.0872	-0.538	-1557.09	-0.538	-2543.73	-0.5944	-4141.95
-0.5035	-93.4688	-0.539	-1570.03	-0.539	-2563.14	-0.5954	-4131.95
-0.5045	-94.8175	-0.54	-1581.68	-0.54	-2579.97	-0.5964	-4126.45
-0.5055	-96.1333	-0.541	-1598.5	-0.541	-2592.91	-0.5974	-4113.45
-0.5065	-97.5642	-0.542	-1619.21	-0.542	-2616.21	-0.5984	-4102.95
-0.5075	-98.9951	-0.543	-1629.57	-0.543	-2638.21	-0.5994	-4111.95
-0.5085	-100.426	-0.544	-1642.51	-0.544	-2657.63	-0.6004	-4137.95
-0.5095	-101.824	-0.545	-1663.22	-0.545	-2677.04	-0.6014	-4106.45
-0.5105	-103.436	-0.546	-1687.81	-0.546	-2699.05	-0.6024	-4070.45
-0.5115	-104.883	-0.547	-1703.35	-0.547	-2717.17	-0.6034	-4071.45
-0.5125	-106.331	-0.548	-1713.7	-0.548	-2736.58	-0.6044	-4088.45
-0.5135	-107.794	-0.549	-1730.53	-0.549	-2757.29	-0.6054	-4113.45
-0.5145	-109.39	-0.55	-1755.12	-0.55	-2779.29	-0.6064	-4089.45
-0.5155	-110.887	-0.551	-1778.42	-0.551	-2800	-0.6074	-4091.45
-0.5165	-112.433	-0.552	-1790.07	-0.552	-2819.42	-0.6084	-4107.95
-0.5175	-114.061	-0.553	-1799.13	-0.553	-2840.13	-0.6094	-4093.95
-0.5185	-115.706	-0.554	-1800.42	-0.554	-2860.84	-0.6104	-4075.95
-0.5195	-117.35	-0.555	-1806.89	-0.555	-2882.84	-0.6114	-4101.45
-0.5205	-118.929	-0.556	-1830.19	-0.556	-2910.02	-0.6124	-4096.45
-0.5215	-120.591	-0.557	-1841.84	-0.557	-2933.32	-0.6134	-4109.95
-0.5225	-122.169	-0.558	-1856.08	-0.558	-2955.32	-0.6144	-4089.95
-0.5235	-123.699	-0.559	-1870.31	-0.559	-2973.44	-0.6154	-4081.45
-0.5245	-125.377	-0.56	-1898.79	-0.56	-2995.45	-0.6164	-4112.95
-0.5255	-126.989	-0.561	-1918.2	-0.561	-3018.75	-0.6174	-4077.95
-0.5265	-128.847	-0.562	-1941.5	-0.562	-3040.75	-0.6184	-4086.95
-0.5275	-130.525	-0.563	-1964.8	-0.563	-3061.46	-0.6194	-4092.45
-0.5285	-132.104	-0.564	-1980.33	-0.564	-3084.76	-0.6204	-4080.95
-0.5295	-133.847	-0.565	-1988.1	-0.565	-3111.94	-0.6214	-4080.45
-0.5305	-135.656	-0.566	-1994.57	-0.566	-3140.41	-0.6224	-4073.95
-0.5315	-137.482	-0.567	-1993.28	-0.567	-3168.89	-0.6234	-4072.95
-0.5325	-139.275	-0.568	-2010.1	-0.568	-3198.66	-0.6244	-4072.95
-0.5335	-141.018	-0.569	-2033.4	-0.569	-3220.66	-0.6254	-4080.45
-0.5345	-142.844	-0.57	-2048.93	-0.57	-3242.66	-0.6264	-4069.45
-0.5355	-144.604	-0.571	-2061.87	-0.571	-3263.37	-0.6274	-4072.95
-0.5365	-146.512	-0.572	-2086.47	-0.572	-3289.26	-0.6284	-4076.95
-0.5375	-148.288	-0.573	-2107.18	-0.573	-3315.15	-0.6294	-4062.45
-0.5385	-150.294	-0.574	-2124	-0.574	-3344.92	-0.6304	-4064.45
-0.5395	-152.712	-0.575	-2149.89	-0.575	-3365.63	-0.6314	-4090.95
-0.5405	-154.702	-0.576	-2174.48	-0.576	-3388.92	-0.6324	-4066.45
-0.5415	-156.462	-0.577	-2193.9	-0.577	-3410.93	-0.6334	-4045.45
-0.5425	-158.239	-0.578	-2217.19	-0.578	-3435.52	-0.6344	-4060.95
-0.5435	-160.064	-0.579	-2236.61	-0.579	-3465.29	-0.6354	-4030.45
-0.5445	-161.791	-0.58	-2262.5	-0.58	-3493.76	-0.6364	-4059.95
-0.5455	-163.518	-0.581	-2279.32	-0.581	-3519.65	-0.6374	-4032.45
-0.5465	-165.327	-0.582	-2288.38	-0.582	-3544.24	-0.6384	-4036.45
-0.5475	-167.137	-0.583	-2302.62	-0.583	-3568.84	-0.6394	-4049.45
-0.5485	-168.946	-0.584	-2322.04	-0.584	-3594.72	-0.6404	-4044.45
-0.5495	-170.919	-0.585	-2354.39	-0.585	-3619.31	-0.6414	-4039.95
-0.5505	-173.551	-0.586	-2419.11	-0.586	-3649.08	-0.6424	-4039.45
-0.5515	-175.525	-0.587	-2432.05	-0.587	-3673.68	-0.6434	-4047.45
-0.5525	-177.498	-0.588	-2421.7	-0.588	-3703.45	-0.6444	-4026.45
-0.5535	-179.308	-0.589	-2441.11	-0.589	-3737.1	-0.6454	-4039.45
-0.5545	-181.117	-0.59	-2472.18	-0.59	-3769.46	-0.6464	-4030.95
-0.5555	-182.926	-0.591	-2496.77	-0.591	-3794.05	-0.6474	-4043.95
-0.5565	-184.735	-0.592	-2492.89	-0.592	-3823.82	-0.6484	-4042.45
-0.5575	-187.038	-0.593	-2520.07	-0.593	-3862.65	-0.6494	-4031.95
-0.5585	-189.176	-0.594	-2542.07	-0.594	-3891.12	-0.6504	-4033.95
-0.5595	-190.985	-0.595	-2565.37	-0.595	-3920.89	-0.6514	-4027.45
-0.5605	-192.959	-0.596	-2588.67	-0.596	-3940.31	-0.6524	-4016.95
-0.5615	-194.933	-0.597	-2615.85	-0.597	-3967.49	-0.6534	-4053.95
-0.5625	-196.577	-0.598	-2643.03	-0.598	-4005.03	-0.6544	-4045.45
-0.5635	-198.551	-0.599	-2676.68	-0.599	-4029.62	-0.6554	-4030.45
-0.5645	-201.183	-0.6	-2688.33	-0.6	-4050.33	-0.6564	-4009.95
-0.5655	-203.321	-0.601	-2677.98	-0.601	-4082.69	-0.6574	-4058.45
-0.5665	-205.294	-0.602	-2688.33	-0.602	-4096.92	-0.6584	-4034.95
-0.5675	-207.104	-0.603	-2715.51	-0.603	-4127.99	-0.6594	-4008.45
-0.5685	-208.913	-0.604	-2749.16	-0.604	-4157.76	-0.6604	-3986.45
-0.5695	-210.722	-0.605	-2781.52	-0.605	-4184.94	-0.6614	-3985.45
-0.5705	-213.518	-0.606	-2797.05	-0.606	-4216	-0.6624	-3974.95
-0.5715	-215.821	-0.607	-2828.12	-0.607	-4253.54	-0.6634	-3966.95
-0.5725	-217.63	-0.608	-2856.59	-0.608	-4287.19	-0.6644	-3971.45
-0.5735	-219.439	-0.609	-2872.13	-0.609	-4315.66	-0.6654	-3968.45
-0.5745	-221.248	-0.61	-2901.9	-0.61	-4351.91	-0.6664	-3980.45
-0.5755	-223.387	-0.611	-2931.66	-0.611	-4382.97	-0.6674	-3968.45
-0.5765	-226.018	-0.612	-2964.02	-0.612	-4408.86	-0.6684	-3960.45
-0.5775	-227.827	-0.613	-2998.97	-0.613	-4433.45	-0.6694	-3978.45
-0.5785	-229.637	-0.614	-3018.39	-0.614	-4463.22	-0.6704	-3963.45
-0.5795	-231.446	-0.615	-3048.15	-0.615	-4491.69	-0.6714	-3969.45
-0.5805	-233.419	-0.616	-3054.63	-0.616	-4522.76	-0.6724	-3972.45
-0.5815	-236.051	-0.617	-3062.39	-0.617	-4556.41	-0.6734	-3958.95
-0.5825	-238.025	-0.618	-3075.34	-0.618	-4587.47	-0.6744	-3961.95
-0.5835	-239.834	-0.619	-3106.4	-0.619	-4622.42	-0.6754	-3952.45
-0.5845	-241.479	-0.62	-3125.81	-0.62	-4657.37	-0.6764	-3942.95
-0.5855	-243.452	-0.621	-3147.82	-0.621	-4689.73	-0.6774	-3970.95
-0.5865	-246.084	-0.622	-3163.35	-0.622	-4715.61	-0.6784	-3966.45
-0.5875	-247.893	-0.623	-3172.41	-0.623	-4750.56	-0.6794	-3961.95
-0.5885	-249.702	-0.624	-3187.94	-0.624	-4786.8	-0.6804	-3959.45
-0.5895	-251.512	-0.625	-3211.24	-0.625	-4824.34	-0.6814	-3944.95
-0.5905	-253.979	-0.626	-3241.01	-0.626	-4857.99	-0.6824	-3939.95
-0.5915	-255.623	-0.627	-3268.19	-0.627	-4887.76	-0.6834	-3951.95
-0.5925	-257.268	-0.628	-3290.19	-0.628	-4918.82	-0.6844	-3939.95
-0.5935	-259.077	-0.629	-3308.32	-0.629	-4940.83	-0.6854	-3958.45
-0.5945	-261.051	-0.63	-3312.2	-0.63	-4977.07	-0.6864	-3960.45
-0.5955	-263.025	-0.631	-3318.67	-0.631	-5006.84	-0.6874	-3988.45
-0.5965	-264.998	-0.632	-3349.73	-0.632	-5030.14	-0.6884	-3972.95
-0.5975	-266.972	-0.633	-3397.62	-0.633	-5056.02	-0.6894	-3965.45
-0.5985	-268.781	-0.634	-3422.22	-0.634	-5093.56	-0.6904	-3970.45
-0.5995	-270.591	-0.635	-3413.16	-0.635	-5123.33	-0.6914	-3971.95
-0.6005	-272.729	-0.636	-3418.33	-0.636	-5163.45	-0.6924	-3956.95
-0.6015	-274.867	-0.637	-3463.63	-0.637	-5200.99	-0.6934	-3971.45
-0.6025	-276.841	-0.638	-3468.81	-0.638	-5241.11	-0.6944	-3959.95
-0.6035	-278.814	-0.639	-3488.23	-0.639	-5269.59	-0.6954	-3923.45
-0.6045	-280.459	-0.64	-3511.53	-0.64	-5286.41	--	--
-0.6055	-282.597	-0.641	-3523.17	-0.641	-5312.3	--	--
-0.6065	-284.571	-0.642	-3573.65	-0.642	-5357.6	--	--
-0.6075	-286.544	-0.643	-3585.3	-0.643	-5393.84	--	--
-0.6085	-288.354	-0.644	-3598.25	-0.644	-5422.32	--	--
-0.6095	-290.327	-0.645	-3629.31	-0.645	-5461.15	--	--
-0.6105	-292.466	-0.646	-3647.43	-0.646	-5505.15	--	--
-0.6115	-294.604	-0.647	-3661.67	-0.647	-5542.69	--	--
-0.6125	-296.248	-0.648	-3700.5	-0.648	-5571.17	--	--
-0.6135	-298.222	-0.649	-3725.09	-0.649	-5602.23	--	--
-0.6145	-300.196	-0.65	-3756.15	-0.65	-5641.06	--	--
-0.6155	-302.827	-0.651	-3791.1	-0.651	-5678.6	--	--
-0.6165	-305.13	-0.652	-3806.63	-0.652	-5716.13	--	--
-0.6175	-306.939	-0.653	-3835.11	-0.653	-5743.31	--	--
-0.6185	-308.584	-0.654	-3867.47	-0.654	-5774.38	--	--
-0.6195	-310.393	-0.655	-3899.82	-0.655	-5814.5	--	--
-0.6205	-312.202	-0.656	-3914.06	-0.656	-5848.15	--	--
-0.6215	-314.012	-0.657	-3942.54	-0.657	-5890.87	--	--
-0.6225	-315.985	-0.658	-3974.9	-0.658	-5932.28	--	--
-0.6235	-317.959	-0.659	-3991.72	-0.659	-5960.76	--	--
-0.6245	-319.933	-0.66	-4016.31	-0.66	-5994.41	--	--
-0.6255	-321.742	-0.661	-4055.14	-0.661	-6028.06	--	--
-0.6265	-324.373	-0.662	-4091.39	-0.662	-6050.07	--	--
-0.6275	-326.183	-0.663	-4101.74	-0.663	-6088.9	--	--
-0.6285	-327.663	-0.664	-4132.8	-0.664	-6140.67	--	--
-0.6295	-329.472	-0.665	-4163.87	-0.665	-6174.32	--	--
-0.6305	-331.117	-0.666	-4196.23	-0.666	-6202.8	--	--
-0.6315	-332.597	-0.667	-4219.52	-0.667	-6240.33	--	--
-0.6325	-334.077	-0.668	-4249.29	-0.668	-6275.28	--	--
-0.6335	-336.38	-0.669	-4312.72	-0.669	-6305.05	--	--
-0.6345	-339.012	-0.67	-4351.55	-0.67	-6340	--	--
-0.6355	-340.656	-0.671	-4374.84	-0.671	-6384.01	--	--
-0.6365	-342.466	-0.672	-4391.67	-0.672	-6420.25	--	--
-0.6375	-344.439	-0.673	-4405.91	-0.673	-6444.84	--	--
-0.6385	-346.084	-0.674	-4416.26	-0.674	-6478.49	--	--
-0.6395	-348.058	-0.675	-4452.5	-0.675	-6528.97	--	--
-0.6405	-350.196	-0.676	-4523.69	-0.676	-6574.27	--	--
-0.6415	-352.334	-0.677	-4567.7	-0.677	-6622.16	--	--
-0.6425	-353.814	-0.678	-4579.35	-0.678	-6654.52	--	--
-0.6435	-355.788	-0.679	-4607.82	-0.679	-6686.88	--	--
-0.6445	-357.597	-0.68	-4638.89	-0.68	-6720.53	--	--
-0.6455	-359.406	-0.681	-4632.42	-0.681	-6755.48	--	--
-0.6465	-361.709	-0.682	-4701.02	-0.682	-6794.31	--	--
-0.6475	-363.683	-0.683	-4725.61	-0.683	-6822.78	--	--
-0.6485	-365.492	-0.684	-4754.08	-0.684	-6859.02	--	--
-0.6495	-366.808	-0.685	-4773.5	-0.685	-6903.03	--	--
-0.6505	-368.617	-0.686	-4811.03	-0.686	-6959.98	--	--
-0.6515	-371.248	-0.687	-4812.33	-0.687	-6992.34	--	--
-0.6525	-372.893	-0.688	-4852.45	-0.688	-7027.29	--	--
-0.6535	-374.702	-0.689	-4889.99	-0.689	-7081.65	--	--
-0.6545	-376.018	-0.69	-4932.7	-0.69	-7123.07	--	--
-0.6555	-378.485	-0.691	-4990.95	-0.691	-7150.25	--	--
-0.6565	-380.294	-0.692	-5053.07	-0.692	-7167.08	--	--
-0.6575	-381.775	-0.693	-5067.31	-0.693	-7185.2	--	--
-0.6585	-382.926	-0.694	-5047.9	-0.694	-7231.79	--	--
-0.6595	-384.735	-0.695	-5076.37	-0.695	-7282.27	--	--
-0.6605	-387.202	-0.696	-5106.14	-0.696	-7321.1	--	--
-0.6615	-389.012	-0.697	-5146.27	-0.697	-7362.52	--	--
-0.6625	-390.656	-0.698	-5185.09	-0.698	-7415.59	--	--
-0.6635	-392.794	-0.699	-5205.8	-0.699	-7472.54	--	--
-0.6645	-395.097	-0.7	-5190.27	-0.7	-7519.13	--	--
-0.6655	-396.577	-0.701	-5226.51	-0.701	-7543.73	--	--
-0.6665	-398.058	-0.702	-5288.64	-0.702	-7563.14	--	--
-0.6675	-399.867	-0.703	-5323.59	-0.703	-7587.73	--	--
-0.6685	-401.841	-0.704	-5345.59	-0.704	-7626.56	--	--
-0.6695	-403.321	-0.705	-5401.25	-0.705	-7673.16	--	--
-0.6705	-404.637	-0.706	-5433.61	-0.706	-7713.28	--	--
-0.6715	-407.104	-0.707	-5434.9	-0.707	-7784.47	--	--
-0.6725	-408.419	-0.708	-5447.84	-0.708	-7834.95	--	--
-0.6735	-409.735	-0.709	-5491.85	-0.709	-7876.37	--	--
-0.6745	-412.202	-0.71	-5533.27	-0.71	-7922.96	--	--
-0.6755	-414.012	-0.711	-5568.22	-0.711	-7966.97	--	--
-0.6765	-415.163	-0.712	-5597.99	-0.712	-8025.22	--	--
-0.6775	-417.794	-0.713	-5608.34	-0.713	-8079.58	--	--
-0.6785	-419.275	-0.714	-5648.47	-0.714	-8122.29	--	--
-0.6795	-420.591	-0.715	-5662.7	-0.715	-8155.94	--	--
-0.6805	-423.222	-0.716	-5627.76	-0.716	-8202.54	--	--
-0.6815	-424.867	-0.717	-5660.11	-0.717	-8236.19	--	--
-0.6825	-426.183	-0.718	-5719.65	-0.718	-8276.32	--	--
-0.6835	-428.65	-0.719	-5755.89	-0.719	-8321.62	--	--
-0.6845	-430.294	-0.72	-5806.37	-0.72	-8369.51	--	--
-0.6855	-431.61	-0.721	-5837.44	-0.721	-8416.1	--	--
-0.6865	-433.748	-0.722	-5880.15	-0.722	-8467.88	--	--
-0.6875	-435.229	-0.723	-5896.98	-0.723	-8480.82	--	--
-0.6885	-436.709	-0.724	-5930.63	-0.724	-8519.65	--	--
-0.6895	-438.518	-0.725	-5943.57	-0.725	-8567.54	--	--
-0.6905	-439.669	-0.726	-5960.4	-0.726	-8625.79	--	--
-0.6915	-441.808	-0.727	-5974.64	-0.727	-8671.09	--	--
-0.6925	-443.123	-0.728	-5995.35	-0.728	-8720.27	--	--
-0.6935	-444.768	-0.729	-5995.35	-0.729	-8757.81	--	--
-0.6945	-446.577	-0.73	-6017.35	-0.73	-8803.11	--	--
-0.6955	-447.729	-0.731	-6045.82	-0.731	-8847.12	--	--
-0.6965	-449.867	-0.732	-6066.53	-0.732	-8910.54	--	--
-0.6975	-451.347	-0.733	-6126.07	-0.733	-8961.02	--	--
-0.6985	-453.156	-0.734	-6148.08	-0.734	-8985.61	--	--
-0.6995	-454.472	-0.735	-6202.44	-0.735	-8990.79	--	--
-0.7005	-456.61	-0.736	-6267.16	-0.736	-9052.92	--	--
-0.7015	-458.091	-0.737	-6283.98	-0.737	-9096.92	--	--
-0.7025	-459.9	-0.738	-6337.05	-0.738	-9140.93	--	--
-0.7035	-461.38	-0.739	-6406.94	-0.739	-9204.35	--	--
-0.7045	-462.86	-0.74	-6431.54	-0.74	-9258.71	--	-2.96696
-0.7055	-464.012	-0.741	-6484.6	-0.741	-9304.02	--	-2.96816
-0.7065	-465.821	-0.742	-6474.25	-0.742	-9348.02	--	-2.96936
-0.7075	-467.137	-0.743	-6418.59	-0.743	-9398.5	--	-2.97056
-0.7085	-469.11	-0.744	-6485.9	-0.744	-9443.8	--	-2.97176
-0.7095	-470.097	-0.745	-6527.32	-0.745	-9490.4	--	-2.97296
-0.7105	-472.071	-0.746	-6555.79	-0.746	-9557.7	--	-2.97416
-0.7115	-473.551	-0.747	-6617.92	-0.747	-9643.13	--	-2.97536
-0.7125	-475.689	-0.748	-6661.93	-0.748	-9662.55	--	-2.97656
-0.7135	-476.841	-0.749	-6669.69	-0.749	-9684.55	--	-2.97776
-0.7145	-478.485	-0.75	-6682.64	-0.75	-9782.92	--	-2.97896
-0.7155	-479.966	-0.751	-6721.47	-0.751	-9830.81	--	-2.98016
-0.7165	-481.939	-0.752	-6727.94	-0.752	-9864.46	--	-2.98136
-0.7175	-482.433	-0.753	-6771.94	-0.753	-9916.23	--	-2.98256
-0.7185	-484.406	-0.754	-6809.48	-0.754	-9951.18	--	-2.98376
-0.7195	-485.558	-0.755	-6797.83	-0.755	-9993.89	--	-2.98496
-0.7205	-487.531	-0.756	-6792.65	-0.756	-10053.4	--	-2.98616
-0.7215	-488.847	-0.757	-6826.31	-0.757	-10094.9	--	-2.98736
-0.7225	-490.492	-0.758	-6879.37	-0.758	-10151.8	--	-2.98856
-0.7235	-492.301	-0.759	-6863.84	-0.759	-10208.8	--	-2.98976
-0.7245	-494.275	-0.76	-6909.14	-0.76	-10269.6	--	-2.99096
-0.7255	-495.591	-0.761	-6937.62	-0.761	-10320.1	--	-2.99216
-0.7265	-496.906	-0.762	-6929.85	-0.762	-10366.7	--	-2.99336
-0.7275	-498.058	-0.763	-6967.39	-0.763	-10400.3	--	-2.99456
-0.7285	-499.373	-0.764	-7056.7	-0.764	-10446.9	--	-2.99576
-0.7295	-500.525	-0.765	-7107.18	-0.765	-10463.7	--	-2.99696
-0.7305	-502.334	-0.766	-7143.42	-0.766	-10502.6	--	-2.99816
-0.7315	-503.65	-0.767	-7191.31	-0.767	-10546.6	--	-2.99936
-0.7325	-505.623	-0.768	-7278.03	-0.768	-10586.7	--	-3.00056
-0.7335	-507.104	-0.769	-7300.03	-0.769	-10628.1	--	-3.00176
-0.7345	-509.242	-0.77	-7310.39	-0.77	-10660.5	--	-3.00296
-0.7355	-510.722	-0.771	-7362.16	-0.771	-10698	--	-3.00416
-0.7365	-512.367	-0.772	-7412.64	-0.772	-10717.4	--	-3.00536
-0.7375	-513.683	-0.773	-7472.18	-0.773	-10736.8	--	-3.00656
-0.7385	-515.492	-0.774	-7512.3	-0.774	-10749.8	--	-3.00776
-0.7395	-516.808	-0.775	-7520.07	-0.775	-10788.6	--	-3.00896
-0.7405	-518.452	-0.776	-7509.71	-0.776	-10843	--	-3.01016
-0.7415	-520.262	-0.777	-7511.01	-0.777	-10868.9	--	-3.01136
-0.7425	-521.084	-0.778	-7509.71	-0.778	-10969.8	--	-3.01256
-0.7435	-523.222	-0.779	-7579.61	-0.779	-11064.3	--	-3.01376
-0.7445	-525.031	-0.78	-7674.09	-0.78	-11125.1	--	-3.01496
-0.7455	-526.183	-0.781	-7650.8	-0.781	-11184.7	--	-3.01616
-0.7465	-527.992	-0.782	-7705.16	-0.782	-11228.7	--	-3.01736
-0.7475	-529.637	-0.783	-7776.35	-0.783	-11301.2	--	-3.01856
-0.7485	-530.788	-0.784	-7786.7	-0.784	-11367.2	--	-3.01976
-0.7495	-531.775	-0.785	-7860.48	-0.785	-11393.1	--	-3.02096
-0.7505	-533.584	-0.786	-7894.13	-0.786	-11447.4	--	-3.02216
-0.7515	-533.913	-0.787	-7966.61	-0.787	-11499.2	--	-3.02336
-0.7525	-532.762	-0.788	-8032.62	-0.788	-11547.1	--	-3.02456
-0.7535	-533.419	-0.789	-8086.98	-0.789	-11588.5	--	-3.02576
-0.7545	-534.9	-0.79	-8112.87	-0.79	-11626	--	-3.02696
-0.7555	-537.367	-0.791	-8098.63	-0.791	-11653.2	--	-3.02816
-0.7565	-537.696	-0.792	-8168.53	-0.792	-11692.1	--	-3.02936
-0.7575	-539.998	-0.793	-8184.06	-0.793	-11734.8	--	-3.03056
-0.7585	-541.972	-0.794	-8216.42	-0.794	-11768.4	--	-3.03176
-0.7595	-542.137	-0.795	-8295.37	-0.795	-11794.3	--	-3.03296
-0.7605	-544.933	-0.796	-8356.21	-0.796	-11833.1	--	-3.03416
-0.7615	-546.413	-0.797	-8356.21	-0.797	-11877.1	--	-3.03536
-0.7625	-548.058	-0.798	-8388.56	-0.798	-11925	--	-3.03656
-0.7635	-551.183	-0.799	-8383.39	-0.799	-11985.9	--	-3.03776
-0.7645	-551.018	-0.8	-8383.39	-0.8	-12024.7	--	-3.03896
-0.7655	-553.321	-0.801	-8400.21	-0.801	-12067.4	--	-3.04016
-0.7665	-555.952	-0.802	-8461.05	-0.802	-12152.8	--	-3.04136
-0.7675	-556.775	-0.803	-8506.35	-0.803	-12257.7	--	-3.04256
-0.7685	-559.406	-0.804	-8537.41	-0.804	-12331.5	--	-3.04376
-0.7695	-560.558	-0.805	-8626.72	-0.805	-12391	--	-3.04496
-0.7705	-562.531	-0.806	-8675.91	-0.806	-12485.5	--	-3.04616
-0.7715	-564.012	-0.807	-8681.08	-0.807	-12516.5	--	-3.04736
-0.7725	-565.327	-0.808	-8717.32	-0.808	-12558	--	-3.04856
-0.7735	-568.452	-0.809	-8681.08	-0.809	-12603.3	--	-3.04976
-0.7745	-568.946	-0.81	-8703.09	-0.81	-12651.2	--	-3.05096
-0.7755	-572.235	-0.811	-8765.21	-0.811	-12695.2	--	-3.05216
-0.7765	-572.893	-0.812	-8831.22	-0.812	-12728.8	--	-3.05336
-0.7775	-575.854	-0.813	-8880.41	-0.813	-12788.4	--	-3.05456
-0.7785	-577.334	-0.814	-8929.59	-0.814	-12829.8	--	-3.05576
-0.7795	-579.801	-0.815	-9020.2	-0.815	-12847.9	--	-3.05696
-0.7805	-581.446	-0.816	-9084.91	-0.816	-12882.8	--	-3.05816
-0.7815	-582.926	-0.817	-9134.1	-0.817	-12942.4	--	-3.05936
-0.7825	-585.064	-0.818	-9126.33	-0.818	-12983.8	--	-3.06056
-0.7835	-587.202	-0.819	-9148.34	-0.819	-13048.5	--	-3.06176
-0.7845	-589.834	-0.82	-9237.64	-0.82	-13048.5	--	-3.06296
-0.7855	-590.656	-0.821	-9311.42	-0.821	-13048.5	--	-3.06416
-0.7865	-593.123	-0.822	-9343.78	-0.822	-13048.5	--	-3.06536
-0.7875	-594.768	-0.823	-9400.73	-0.823	-13048.5	--	-3.06656
-0.7885	-595.919	-0.824	-9402.02	-0.824	-13048.5	--	-3.06776
-0.7895	-599.044	-0.825	-9394.26	-0.825	-13048.5	--	-3.06896
-0.7905	-600.031	-0.826	-9474.51	-0.826	-13048.5	--	-3.07016
-0.7915	-603.485	-0.827	-9515.93	-0.827	-13048.5	--	-3.07136
-0.7925	-606.281	-0.828	-9497.81	-0.828	-13048.5	--	-3.07256
-0.7935	-607.597	-0.829	-9484.86	-0.829	-13048.5	--	-3.07376
-0.7945	-609.735	-0.83	-9534.05	-0.83	-13048.5	--	-3.07496
-0.7955	-611.216	-0.831	-9607.82	-0.831	-13048.5	--	-3.07616
-0.7965	-613.518	-0.832	-9588.41	-0.832	-13048.5	--	-3.07736
-0.7975	-614.834	-0.833	-9627.24	-0.833	-13048.5	--	-3.07856
-0.7985	-617.301	-0.834	-9640.18	-0.834	-13048.5	--	-3.07976
-0.7995	-619.11	-0.835	-9680.31	-0.835	-13048.5	--	-3.08096
-0.8005	-620.426	-0.836	-9757.97	-0.836	-13048.5	--	-3.08216
-0.8015	-623.058	-0.837	-9769.61	-0.837	-13048.5	--	-3.08336
-0.8025	-623.88	-0.838	-9801.97	-0.838	-13048.5	--	-3.08456
-0.8035	-626.676	-0.839	-9814.92	-0.839	-13048.5	--	-3.08576
-0.8045	-627.827	-0.84	-9892.58	-0.84	-13048.5	--	-3.08696
-0.8055	-630.294	-0.841	-10018.1	-0.841	-13048.5	--	-3.08816
-0.8065	-631.61	-0.842	-10060.8	-0.842	-13048.5	--	-3.08936
-0.8075	-633.748	-0.843	-10116.5	-0.843	-13048.5	--	-3.09056
-0.8085	-635.393	-0.844	-10172.2	-0.844	-13048.5	--	-3.09176
-0.8095	-636.873	-0.845	-10211	-0.845	-13048.5	--	-3.09296
-0.8105	-640.985	-0.846	-10253.7	-0.846	-13048.5	--	-3.09416
-0.8115	-642.959	-0.847	-10295.1	-0.847	-13048.5	--	-3.09536
-0.8125	-644.604	-0.848	-10317.1	-0.848	-13048.5	--	-3.09656
-0.8135	-645.919	-0.849	-10357.2	-0.849	-13048.5	--	-3.09776
-0.8145	-648.551	-0.85	-10339.1	-0.85	-13048.5	--	-3.09896
-0.8155	-649.702	-0.851	-10333.9	-0.851	-13048.5	--	-3.10016
-0.8165	-651.841	-0.852	-10403.8	-0.852	-13048.5	--	-3.10136
-0.8175	-653.321	-0.853	-10464.7	-0.853	-13048.5	--	-3.10256
-0.8185	-655.13	-0.854	-10519	-0.854	-13048.5	--	-3.10376
-0.8195	-658.091	-0.855	-10520.3	-0.855	-13048.5	--	-3.10496
-0.8205	-662.367			-0.831	-13048.5
-0.8215	-663.354			-0.832	-13048.5
-0.8225	-664.669			-0.833	-13048.5
-0.8235	-666.314			-0.834	-13048.5
-0.8245	-667.137			-0.835	-13048.5
-0.8255	-671.248			-0.836	-13048.5
-0.8265	-673.551			-0.837	-13048.5
-0.8275	-674.867			-0.838	-13048.5
-0.8285	-676.347			-0.839	-13048.5
-0.8295	-678.485			-0.84	-13048.5
-0.8305	-682.597			-0.841	-13048.5
-0.8315	-685.064			-0.842	-13048.5
-0.8325	-686.051			-0.843	-13048.5
-0.8335	-686.544			-0.844	-13048.5
-0.8345	-690.656			-0.845	-13048.5
-0.8355	-693.288			-0.846	-13048.5
-0.8365	-694.604			-0.847	-13048.5
-0.8375	-698.222			-0.848	-13048.5
-0.8385	-702.005			-0.849	-13048.5
-0.8395	-703.156			-0.85	-13048.5
-0.8405	-706.61			-0.851	-13048.5
-0.8415	-707.268			-0.852	-13048.5
-0.8425	-710.393			-0.853	-13048.5
-0.8435	-712.696			-0.854	-13048.5
-0.8445	-715.163			-0.855	-13048.5

## Sheet: Figure 3d
0.40164	0.2345	0.17725	0.153	0.27848	0.134	0.19033	0.1514
0.40559	0.2355	0.19734	0.154	0.30266	0.135	0.19033	0.1524
0.40866	0.2365	0.21276	0.155	0.32343	0.136	0.25527	0.1534
0.41255	0.2375	0.23328	0.156	0.34504	0.137	0.53148	0.1544
0.4164	0.2385	0.25287	0.157	0.36611	0.138	0.51851	0.1554
0.42022	0.2395	0.2758	0.158	0.38505	0.139	0.38917	0.1564
0.424	0.2405	0.29045	0.159	0.40585	0.14	0.61805	0.1574
0.42775	0.2415	0.31043	0.16	0.42422	0.141	0.5682	0.1584
0.43147	0.2425	0.32156	0.161	0.44307	0.142	0.53148	0.1594
0.43516	0.2435	0.34326	0.162	0.46171	0.143	0.67669	0.1604
0.43933	0.2445	0.36271	0.163	0.47884	0.144	0.70757	0.1614
0.44321	0.2455	0.37875	0.164	0.49622	0.145	0.62325	0.1624
0.44706	0.2465	0.39034	0.165	0.51413	0.146	0.61278	0.1634
0.45137	0.2475	0.40319	0.166	0.53283	0.147	0.72428	0.1644
0.4554	0.2485	0.42104	0.167	0.54837	0.148	0.8893	0.1654
0.46013	0.2495	0.43859	0.168	0.56506	0.149	0.87795	0.1664
0.46481	0.2505	0.45289	0.169	0.58216	0.15	0.8451	0.1674
0.46846	0.2515	0.47036	0.17	0.59791	0.151	0.87506	0.1684
0.47281	0.2525	0.48496	0.171	0.61269	0.152	0.97081	0.1694
0.4776	0.2535	0.49997	0.172	0.62871	0.153	1.08973	0.1704
0.48209	0.2545	0.51431	0.173	0.64301	0.154	1.05346	0.1714
0.48678	0.2555	0.52735	0.174	0.65834	0.155	1.01599	0.1724
0.49118	0.2565	0.53823	0.175	0.67303	0.156	1.05154	0.1734
0.49554	0.2575	0.55122	0.176	0.68735	0.157	1.16747	0.1744
0.50008	0.2585	0.56674	0.177	0.70199	0.158	1.28511	0.1754
0.50457	0.2595	0.5798	0.178	0.71692	0.159	1.2444	0.1764
0.50924	0.2605	0.59191	0.179	0.73145	0.16	1.22583	0.1774
0.51473	0.2615	0.60564	0.18	0.74551	0.161	1.2971	0.1784
0.51908	0.2625	0.61747	0.181	0.75962	0.162	1.42012	0.1794
0.52359	0.2635	0.62845	0.182	0.77367	0.163	1.48416	0.1804
0.52849	0.2645	0.63916	0.183	0.78709	0.164	1.4537	0.1814
0.53291	0.2655	0.65187	0.184	0.80082	0.165	1.41772	0.1824
0.5379	0.2665	0.66544	0.185	0.81422	0.166	1.45894	0.1834
0.54284	0.2675	0.67446	0.186	0.82822	0.167	1.53876	0.1844
0.54793	0.2685	0.687	0.187	0.84153	0.168	1.7105	0.1854
0.55316	0.2695	0.69875	0.188	0.85595	0.169	1.63824	0.1864
0.55793	0.2705	0.71226	0.189	0.86822	0.17	1.59594	0.1874
0.56284	0.2715	0.72536	0.19	0.88172	0.171	1.64266	0.1884
0.56809	0.2725	0.73612	0.191	0.8948	0.172	1.7228	0.1894
0.57327	0.2735	0.74501	0.192	0.90758	0.173	1.86204	0.1904
0.57801	0.2745	0.75421	0.193	0.92127	0.174	1.81826	0.1914
0.58308	0.2755	0.7669	0.194	0.93395	0.175	1.78626	0.1924
0.58846	0.2765	0.77753	0.195	0.94621	0.176	1.82214	0.1934
0.5934	0.2775	0.78828	0.196	0.95851	0.177	1.88519	0.1944
0.59955	0.2785	0.7994	0.197	0.97076	0.178	1.98428	0.1954
0.60366	0.2795	0.8118	0.198	0.98298	0.179	1.94221	0.1964
0.60897	0.2805	0.82165	0.199	0.99491	0.18	1.92223	0.1974
0.6149	0.2815	0.83369	0.2	1.00636	0.181	1.92832	0.1984
0.6199	0.2825	0.84355	0.201	1.01833	0.182	2.00184	0.1994
0.62569	0.2835	0.85193	0.202	1.03034	0.183	--
0.6304	0.2845	0.86209	0.203	1.04289	0.184	--
0.63589	0.2855	0.87345	0.204	1.05529	0.185	--
0.64163	0.2865	0.88349	0.205	1.06653	0.186	--
0.6473	0.2875	0.89366	0.206	1.07819	0.187	--
0.65289	0.2885	0.9031	0.207	1.09032	0.188	--
0.65779	0.2895	0.91311	0.208	1.10167	0.189	--
0.66279	0.2905	0.92429	0.209	1.11248	0.19	--
0.66819	0.2915	0.9331	0.21	1.12362	0.191	--
0.67337	0.2925	0.94122	0.211	1.13447	0.192	--
0.67879	0.2935	0.94995	0.212	1.14547	0.193	--
0.68459	0.2945	0.9603	0.213	1.15619	0.194	--
0.68944	0.2955	0.97016	0.214	1.16666	0.195	--
0.69481	0.2965	0.97857	0.215	1.178	0.196	--
0.70068	0.2975	0.98844	0.216	1.18869	0.197	--
0.70563	0.2985	0.99916	0.217	1.19947	0.198	--
0.7115	0.2995	1.00686	0.218	1.21069	0.199	--
0.7162	0.3005	1.01627	0.219	1.22196	0.2	--
0.7226	0.3015	1.02729	0.22	1.23295	0.201	--
0.72811	0.3025	1.03967	0.221	1.24334	0.202	--
0.73303	0.3035	1.04891	0.222	1.25412	0.203	--
0.7388	0.3045	1.05933	0.223	1.26433	0.204	--
0.74424	0.3055	1.0672	0.224	1.27491	0.205	--
0.74961	0.3065	1.07541	0.225	1.28581	0.206	--
0.7553	0.3075	1.08674	0.226	1.29702	0.207	--
0.76078	0.3085	1.099	0.227	1.30739	0.208	--
0.76645	0.3095	1.10956	0.228	1.31725	0.209	--
0.77204	0.3105	1.11851	0.229	1.32742	0.21	--
0.77744	0.3115	1.12782	0.23	1.33761	0.211	--
0.78277	0.3125	1.13571	0.231	1.34783	0.212	--
0.78827	0.3135	1.14305	0.232	1.35805	0.213	--
0.79496	0.3145	1.15186	0.233	1.36876	0.214	--
0.80167	0.3155	1.16049	0.234	1.37922	0.215	--
0.80694	0.3165	1.16933	0.235	1.3892	0.216	--
0.81236	0.3175	1.17912	0.236	1.3994	0.217	--
0.81794	0.3185	1.18978	0.237	1.40959	0.218	--
0.82334	0.3195	1.19841	0.238	1.41954	0.219	--
0.82888	0.3205	1.20617	0.239	1.42906	0.22	--
0.83425	0.3215	1.21585	0.24	1.43879	0.221	--
0.83945	0.3225	1.22465	0.241	1.44871	0.222	--
0.84489	0.3235	1.23361	0.242	1.4584	0.223	--
0.85047	0.3245	1.2427	0.243	1.46826	0.224	--
0.85578	0.3255	1.25098	0.244	1.47791	0.225	--
0.86181	0.3265	1.26096	0.245	1.48826	0.226	--
0.86757	0.3275	1.27011	0.246	1.49837	0.227	--
0.87353	0.3285	1.27818	0.247	1.50772	0.228	--
0.87904	0.3295	1.28581	0.248	1.51705	0.229	--
0.88495	0.3305	1.29446	0.249	1.52652	0.23	--
0.89068	0.3315	1.30405	0.25	1.53611	0.231	--
0.89643	0.3325	1.31508	0.251	1.5455	0.232	--
0.90184	0.3335	1.3253	0.252	1.555	0.233	--
0.90771	0.3345	1.33502	0.253	1.56475	0.234	--
0.91306	0.3355	1.34275	0.254	1.57474	0.235	--
0.91887	0.3365	1.34808	0.255	1.58407	0.236	--
0.92469	0.3375	1.35558	0.256	1.59363	0.237	--
0.93034	0.3385	1.36683	0.257	1.60285	0.238	--
0.93601	0.3395	1.37544	0.258	1.61242	0.239	--
0.94193	0.3405	1.38412	0.259	1.62219	0.24	--
0.94736	0.3415	1.3908	0.26	1.63109	0.241	--
0.95305	0.3425	1.39917	0.261	1.63968	0.242	--
0.95921	0.3435	1.41024	0.262	1.6486	0.243	--
0.96483	0.3445	1.4174	0.263	1.65735	0.244	--
0.97044	0.3455	1.42697	0.264	1.66629	0.245	--
0.97629	0.3465	1.43694	0.265	1.67517	0.246	--
0.98236	0.3475	1.44408	0.266	1.68422	0.247	--
0.9879	0.3485	1.4503	0.267	1.69308	0.248	--
0.99345	0.3495	1.45703	0.268	1.70199	0.249	--
0.99964	0.3505	1.46692	0.269	1.71127	0.25	--
1.00575	0.3515	1.47603	0.27	1.71993	0.251	--
1.01135	0.3525	1.4807	0.271	1.72873	0.252	--
1.01709	0.3535	1.48917	0.272	1.73797	0.253	--
1.02295	0.3545	1.49586	0.273	1.74642	0.254	--
1.02881	0.3555	1.50245	0.274	1.7555	0.255	--
1.03492	0.3565	1.50842	0.275	1.76439	0.256	--
1.04113	0.3575	1.51448	0.276	1.77272	0.257	--
1.04681	0.3585	1.52113	0.277	1.78118	0.258	--
1.05274	0.3595	1.53167	0.278	1.78956	0.259	--
1.05871	0.3605	1.53986	0.279	1.79797	0.26	--
1.06465	0.3615	1.54517	0.28	1.80691	0.261	--
1.07058	0.3625	1.5528	0.281	1.81594	0.262	--
1.07673	0.3635	1.56152	0.282	1.82461	0.263	--
1.08268	0.3645	1.56811	0.283	1.83295	0.264	--
1.08878	0.3655	1.57817	0.284	1.84145	0.265	--
1.09468	0.3665	1.58946	0.285	1.85035	0.266	--
1.1005	0.3675	1.59989	0.286	1.8593	0.267	--
1.10652	0.3685	1.60925	0.287	1.86777	0.268	--
1.11257	0.3695	1.6157	0.288	1.87607	0.269	--
1.11875	0.3705	1.62313	0.289	1.88437	0.27	--
1.12506	0.3715	1.6299	0.29	1.89279	0.271	--
1.13118	0.3725	1.63683	0.291	1.90106	0.272	--
1.13742	0.3735	1.64301	0.292	1.9091	0.273	--
1.14393	0.3745	1.65387	0.293	1.91714	0.274	--
1.15009	0.3755	1.66301	0.294	1.92509	0.275	--
1.15636	0.3765	1.66967	0.295	1.93238	0.276	--
1.16255	0.3775	1.67695	0.296	1.94051	0.277	--
1.1685	0.3785	1.68515	0.297	1.9464	0.278	--
1.17461	0.3795	1.69331	0.298	1.95522	0.279	--
1.18087	0.3805	1.70166	0.299	1.96422	0.28	--
1.18742	0.3815	1.7093	0.3	1.97256	0.281	--
1.19387	0.3825	1.71864	0.301	1.98045	0.282	--
1.20004	0.3835	1.72842	0.302	1.98901	0.283	--
1.2063	0.3845	1.73591	0.303	1.9969	0.284	--
1.21243	0.3855	1.74471	0.304	2.00514	0.285	--
1.21869	0.3865	1.75043	0.305	--	--	--
1.22512	0.3875	1.7557	0.306	--	--	--
1.23146	0.3885	1.7605	0.307	--	--	--
1.2377	0.3895	1.77215	0.308	--	--	--
1.24385	0.3905	1.78248	0.309	--	--	--
1.25032	0.3915	1.79311	0.31	--	--	--
1.25709	0.3925	1.80082	0.311	--	--	--
1.26337	0.3935	1.80674	0.312	--	--	--
1.26994	0.3945	1.81482	0.313	--	--	--
1.27642	0.3955	1.82123	0.314	--	--	--
1.28279	0.3965	1.82897	0.315	--	--	--
1.28945	0.3975	1.83967	0.316	--	--	--
1.296	0.3985	1.84709	0.317	--	--	--
1.3021	0.3995	1.85516	0.318	--	--	--
1.30882	0.4005	1.86279	0.319	--	--	--
1.31578	0.4015	1.87118	0.32	--	--	--
1.32229	0.4025	1.87935	0.321	--	--	--
1.3287	0.4035	1.88693	0.322	--	--	--
1.33502	0.4045	1.89337	0.323	--	--	--
1.34158	0.4055	1.90219	0.324	--	--	--
1.34804	0.4065	1.90987	0.325	--	--	--
1.35471	0.4075	1.91625	0.326	--	--	--
1.36129	0.4085	1.92409	0.327	--	--	--
1.36777	0.4095	1.93047	0.328	--	--	--
1.37476	0.4105	1.93747	0.329	--	--	--
1.38164	0.4115	1.94615	0.33	--	--	--
1.38782	0.4125	1.95416	0.331	--	--	--
1.3945	0.4135	1.9611	0.332	--	--	--
1.40136	0.4145	1.96859	0.333	--	--	--
1.40755	0.4155	1.97733	0.334	--	--	--
1.41475	0.4165	1.98139	0.335	--	--	--
1.4213	0.4175	1.98699	0.336	--	--	--
1.42828	0.4185	1.99474	0.337	--	--	--
1.43542	0.4195	2.00079	0.338	--	--	--
1.44192	0.4205	--	--	--	--	--
1.44858	0.4215	--	--	--	--	--
1.4554	0.4225	--	--	--	--	--
1.4621	0.4235	--	--	--	--	--
1.46871	0.4245	--	--	--	--	--
1.47545	0.4255	--	--	--	--	--
1.48209	0.4265	--	--	--	--	--
1.4891	0.4275	--	--	--	--	--
1.49576	0.4285	--	--	--	--	--
1.50255	0.4295	--	--	--	--	--
1.50902	0.4305	--	--	--	--	--
1.51582	0.4315	--	--	--	--	--
1.52252	0.4325	--	--	--	--	--
1.52912	0.4335	--	--	--	--	--
1.53583	0.4345	--	--	--	--	--
1.54264	0.4355	--	--	--	--	--
1.54914	0.4365	--	--	--	--	--
1.55595	0.4375	--	--	--	--	--
1.56284	0.4385	--	--	--	--	--
1.56924	0.4395	--	--	--	--	--
1.57574	0.4405	--	--	--	--	--
1.58252	0.4415	--	--	--	--	--
1.58956	0.4425	--	--	--	--	--
1.59631	0.4435	--	--	--	--	--
1.60277	0.4445	--	--	--	--	--
1.6095	0.4455	--	--	--	--	--
1.61594	0.4465	--	--	--	--	--
1.62247	0.4475	--	--	--	--	--
1.62889	0.4485	--	--	--	--	--
1.63556	0.4495	--	--	--	--	--
1.64228	0.4505	--	--	--	--	--
1.64907	0.4515	--	--	--	--	--
1.6559	0.4525	--	--	--	--	--
1.66232	0.4535	--	--	--	--	--
1.66911	0.4545	--	--	--	--	--
1.67534	0.4555	--	--	--	--	--
1.68178	0.4565	--	--	--	--	--
1.68827	0.4575	--	--	--	--	--
1.6951	0.4585	--	--	--	--	--
1.70168	0.4595	--	--	--	--	--
1.70844	0.4605	--	--	--	--	--
1.7151	0.4615	--	--	--	--	--
1.72152	0.4625	--	--	--	--	--
1.72785	0.4635	--	--	--	--	--
1.73461	0.4645	--	--	--	--	--
1.74127	0.4655	--	--	--	--	--
1.74758	0.4665	--	--	--	--	--
1.75429	0.4675	--	--	--	--	--
1.76066	0.4685	--	--	--	--	--
1.76694	0.4695	--	--	--	--	--
1.77372	0.4705	--	--	--	--	--
1.78041	0.4715	--	--	--	--	--
1.78687	0.4725	--	--	--	--	--
1.79313	0.4735	--	--	--	--	--
1.7993	0.4745	--	--	--	--	--
1.80571	0.4755	--	--	--	--	--
1.81181	0.4765	--	--	--	--	--
1.81816	0.4775	--	--	--	--	--
1.82441	0.4785	--	--	--	--	--
1.83089	0.4795	--	--	--	--	--
1.83738	0.4805	--	--	--	--	--
1.84387	0.4815	--	--	--	--	--
1.85047	0.4825	--	--	--	--	--
1.85717	0.4835	--	--	--	--	--
1.86377	0.4845	--	--	--	--	--
1.87027	0.4855	--	--	--	--	--
1.87639	0.4865	--	--	--	--	--
1.88271	0.4875	--	--	--	--	--
1.88921	0.4885	--	--	--	--	--
1.8958	0.4895	--	--	--	--	--
1.90273	0.4905	--	--	--	--	--
1.90398	0.4915	--	--	--	--	--
1.90496	0.4925	--	--	--	--	--
1.91333	0.4935	--	--	--	--	--
1.91965	0.4945	--	--	--	--	--
1.92571	0.4955	--	--	--	--	--
1.93151	0.4965	--	--	--	--	--
1.93766	0.4975	--	--	--	--	--
1.94339	0.4985	--	--	--	--	--
1.95018	0.4995	--	--	--	--	--
1.95646	0.5005	--	--	--	--	--
1.96273	0.5015	--	--	--	--	--
1.96945	0.5025	--	--	--	--	--
1.97584	0.5035	--	--	--	--	--
1.98199	0.5045	--	--	--	--	--
1.9879	0.5055	--	--	--	--	--
1.99425	0.5065	--	--	--	--	--
2.0005	0.5075	--	--	--	--	--

## Sheet: Figure 4d
0	-40.2456	0	-40.2456		0	-38.9066	0	-39.4577		0	-39.4577	0	-39.4577
0	-40.2356	0	-40.2356		0	-38.8966	0	-39.4477		0	-39.4477	0	-39.4477
0	-40.2256	0	-40.2256		0	-38.8866	0	-39.4377		0	-39.4377	0	-39.4377
0	-40.2156	0	-40.2156		0	-38.8766	0	-39.4277		0	-39.4277	0	-39.4277
0	-40.2056	0	-40.2056		0	-38.8666	0	-39.4177		0	-39.4177	0	-39.4177
0	-40.1956	0	-40.1956		0	-38.8566	0	-39.4077		0	-39.4077	0	-39.4077
0	-40.1856	0	-40.1856		0	-38.8466	0	-39.3977		0	-39.3977	0	-39.3977
0	-40.1756	0	-40.1756		0	-38.8366	0	-39.3877		0	-39.3877	0	-39.3877
0	-40.1656	0	-40.1656		0	-38.8266	0	-39.3777		0	-39.3777	0	-39.3777
0	-40.1556	0	-40.1556		0	-38.8166	0	-39.3677		0	-39.3677	0	-39.3677
0	-40.1456	0	-40.1456		0	-38.8066	0	-39.3577		0	-39.3577	0	-39.3577
0	-40.1356	0	-40.1356		0	-38.7966	0	-39.3477		0	-39.3477	0	-39.3477
0	-40.1256	0	-40.1256		0	-38.7866	0	-39.3377		0	-39.3377	0	-39.3377
0	-40.1156	0	-40.1156		0	-38.7766	0	-39.3277		0	-39.3277	0	-39.3277
0	-40.1056	0	-40.1056		0	-38.7666	0	-39.3177		0	-39.3177	0	-39.3177
0	-40.0956	0	-40.0956		0	-38.7566	0	-39.3077		0	-39.3077	0	-39.3077
0	-40.0856	0	-40.0856		0	-38.7466	0	-39.2977		0	-39.2977	0	-39.2977
0	-40.0756	0	-40.0756		0	-38.7366	0	-39.2877		0	-39.2877	0	-39.2877
0	-40.0656	0	-40.0656		0	-38.7266	0	-39.2777		0	-39.2777	0	-39.2777
0	-40.0556	0	-40.0556		0	-38.7166	0	-39.2677		0	-39.2677	0	-39.2677
0	-40.0456	0	-40.0456		0	-38.7066	0	-39.2577		0	-39.2577	0	-39.2577
0	-40.0356	0	-40.0356		0	-38.6966	0	-39.2477		0	-39.2477	0	-39.2477
0	-40.0256	0	-40.0256		0	-38.6866	0	-39.2377		0	-39.2377	0	-39.2377
0	-40.0156	0	-40.0156		0	-38.6766	0	-39.2277		0	-39.2277	0	-39.2277
0	-40.0056	0	-40.0056		0	-38.6666	0	-39.2177		0	-39.2177	0	-39.2177
0	-39.9956	0	-39.9956		0	-38.6566	0	-39.2077		0	-39.2077	0	-39.2077
0	-39.9856	0	-39.9856		0	-38.6466	0	-39.1977		0	-39.1977	0	-39.1977
0	-39.9756	0	-39.9756		0	-38.6366	0	-39.1877		0	-39.1877	0	-39.1877
0	-39.9656	0	-39.9656		0	-38.6266	0	-39.1777		0	-39.1777	0	-39.1777
0	-39.9556	0	-39.9556		0	-38.6166	0	-39.1677		0	-39.1677	0	-39.1677
0	-39.9456	0	-39.9456		0	-38.6066	0	-39.1577		0	-39.1577	0	-39.1577
0	-39.9356	0	-39.9356		0	-38.5966	0	-39.1477		0	-39.1477	0	-39.1477
0	-39.9256	0	-39.9256		0	-38.5866	0	-39.1377		0	-39.1377	0	-39.1377
0	-39.9156	0	-39.9156		0	-38.5766	0	-39.1277		0	-39.1277	0	-39.1277
0	-39.9056	0	-39.9056		0	-38.5666	0	-39.1177		0	-39.1177	0	-39.1177
0	-39.8956	0	-39.8956		0	-38.5566	0	-39.1077		0	-39.1077	0	-39.1077
0	-39.8856	0	-39.8856		0	-38.5466	0	-39.0977		0	-39.0977	0	-39.0977
0	-39.8756	0	-39.8756		0	-38.5366	0	-39.0877		0	-39.0877	0	-39.0877
0	-39.8656	0	-39.8656		0	-38.5266	0	-39.0777		0	-39.0777	0	-39.0777
0	-39.8556	0	-39.8556		0	-38.5166	0	-39.0677		0	-39.0677	0	-39.0677
0	-39.8456	0	-39.8456		0	-38.5066	0	-39.0577		0	-39.0577	0	-39.0577
0	-39.8356	0	-39.8356		0	-38.4966	0	-39.0477		0	-39.0477	0	-39.0477
0	-39.8256	0	-39.8256		0	-38.4866	0	-39.0377		0	-39.0377	0	-39.0377
0	-39.8156	0	-39.8156		0	-38.4766	0	-39.0277		0	-39.0277	0	-39.0277
0	-39.8056	0	-39.8056		0	-38.4666	0	-39.0177		0	-39.0177	0	-39.0177
0	-39.7956	0	-39.7956		0	-38.4566	0	-39.0077		0	-39.0077	0	-39.0077
0	-39.7856	0	-39.7856		0	-38.4466	0	-38.9977		0	-38.9977	0	-38.9977
0	-39.7756	0	-39.7756		0	-38.4366	0	-38.9877		0	-38.9877	0	-38.9877
0	-39.7656	0	-39.7656		0	-38.4266	0	-38.9777		0	-38.9777	0	-38.9777
0	-39.7556	0	-39.7556		0	-38.4166	0	-38.9677		0	-38.9677	0	-38.9677
0	-39.7456	0	-39.7456		0	-38.4066	0	-38.9577		0	-38.9577	0	-38.9577
0	-39.7356	0	-39.7356		0	-38.3966	0	-38.9477		0	-38.9477	0	-38.9477
0	-39.7256	0	-39.7256		0	-38.3866	0	-38.9377		0	-38.9377	0	-38.9377
0	-39.7156	0	-39.7156		0	-38.3766	0	-38.9277		0	-38.9277	0	-38.9277
0	-39.7056	0	-39.7056		0	-38.3666	0	-38.9177		0	-38.9177	0	-38.9177
0	-39.6956	0	-39.6956		0	-38.3566	0	-38.9077		0	-38.9077	0	-38.9077
0	-39.6856	0	-39.6856		0	-38.3466	0	-38.8977		0	-38.8977	0	-38.8977
0	-39.6756	0	-39.6756		0	-38.3366	0	-38.8877		0	-38.8877	0	-38.8877
0	-39.6656	0	-39.6656		0	-38.3266	0	-38.8777		0	-38.8777	0	-38.8777
0	-39.6556	0	-39.6556		0	-38.3166	0	-38.8677		0	-38.8677	0	-38.8677
0	-39.6456	0	-39.6456		0	-38.3066	0	-38.8577		0	-38.8577	0	-38.8577
0	-39.6356	0	-39.6356		0	-38.2966	0	-38.8477		0	-38.8477	0	-38.8477
0	-39.6256	0	-39.6256		0	-38.2866	0	-38.8377		0	-38.8377	0	-38.8377
0	-39.6156	0	-39.6156		0	-38.2766	0	-38.8277		0	-38.8277	0	-38.8277
0	-39.6056	0	-39.6056		0	-38.2666	0	-38.8177		0	-38.8177	0	-38.8177
0	-39.5956	0	-39.5956		0	-38.2566	0	-38.8077		0	-38.8077	0	-38.8077
0	-39.5856	0	-39.5856		0	-38.2466	0	-38.7977		0	-38.7977	0	-38.7977
0	-39.5756	0	-39.5756		0	-38.2366	0	-38.7877		0	-38.7877	0	-38.7877
0	-39.5656	0	-39.5656		0	-38.2266	0	-38.7777		0	-38.7777	0	-38.7777
0	-39.5556	0	-39.5556		0	-38.2166	0	-38.7677		0	-38.7677	0	-38.7677
0	-39.5456	0	-39.5456		0	-38.2066	0	-38.7577		0	-38.7577	0	-38.7577
0	-39.5356	0	-39.5356		0	-38.1966	0	-38.7477		0	-38.7477	0	-38.7477
0	-39.5256	0	-39.5256		0	-38.1866	0	-38.7377		0	-38.7377	0	-38.7377
0	-39.5156	0	-39.5156		0	-38.1766	0	-38.7277		0	-38.7277	0	-38.7277
0	-39.5056	0	-39.5056		0	-38.1666	0	-38.7177		0	-38.7177	0	-38.7177
0	-39.4956	0	-39.4956		0	-38.1566	0	-38.7077		0	-38.7077	0	-38.7077
0	-39.4856	0	-39.4856		0	-38.1466	0	-38.6977		0	-38.6977	0	-38.6977
0	-39.4756	0	-39.4756		0	-38.1366	0	-38.6877		0	-38.6877	0	-38.6877
0	-39.4656	0	-39.4656		0	-38.1266	0	-38.6777		0	-38.6777	0	-38.6777
0	-39.4556	0	-39.4556		0	-38.1166	0	-38.6677		0	-38.6677	0	-38.6677
0	-39.4456	0	-39.4456		0	-38.1066	0	-38.6577		0	-38.6577	0	-38.6577
0	-39.4356	0	-39.4356		0	-38.0966	0	-38.6477		0	-38.6477	0	-38.6477
0	-39.4256	0	-39.4256		0	-38.0866	0	-38.6377		0	-38.6377	0	-38.6377
0	-39.4156	0	-39.4156		0	-38.0766	0	-38.6277		0	-38.6277	0	-38.6277
0	-39.4056	0	-39.4056		0	-38.0666	0	-38.6177		0	-38.6177	0	-38.6177
0	-39.3956	0	-39.3956		0	-38.0566	0	-38.6077		0	-38.6077	0	-38.6077
0	-39.3856	0	-39.3856		0	-38.0466	0	-38.5977		0	-38.5977	0	-38.5977
0	-39.3756	0	-39.3756		0	-38.0366	0	-38.5877		0	-38.5877	0	-38.5877
0	-39.3656	0	-39.3656		0	-38.0266	0	-38.5777		0	-38.5777	0	-38.5777
0	-39.3556	0	-39.3556		0	-38.0166	0	-38.5677		0	-38.5677	0	-38.5677
0	-39.3456	0	-39.3456		0	-38.0066	0	-38.5577		0	-38.5577	0	-38.5577
0	-39.3356	0	-39.3356		0	-37.9966	0	-38.5477		0	-38.5477	0	-38.5477
0	-39.3256	0	-39.3256		0	-37.9866	0	-38.5377		0	-38.5377	0	-38.5377
0	-39.3156	0	-39.3156		0	-37.9766	0	-38.5277		0	-38.5277	0	-38.5277
0	-39.3056	0	-39.3056		0	-37.9666	0	-38.5177		0	-38.5177	0	-38.5177
0	-39.2956	0	-39.2956		0	-37.9566	0	-38.5077		0	-38.5077	0	-38.5077
0	-39.2856	0	-39.2856		0	-37.9466	0	-38.4977		0	-38.4977	0	-38.4977
0	-39.2756	0	-39.2756		0	-37.9366	0	-38.4877		0	-38.4877	0	-38.4877
0	-39.2656	0	-39.2656		0	-37.9266	0	-38.4777		0	-38.4777	0	-38.4777
0	-39.2556	0	-39.2556		0	-37.9166	0	-38.4677		0	-38.4677	0	-38.4677
0	-39.2456	0	-39.2456		0	-37.9066	0	-38.4577		0	-38.4577	0	-38.4577
0	-39.2356	0	-39.2356		0	-37.8966	0	-38.4477		0	-38.4477	0	-38.4477
0	-39.2256	0	-39.2256		0	-37.8866	0	-38.4377		0	-38.4377	0	-38.4377
0	-39.2156	0	-39.2156		0	-37.8766	0	-38.4277		0	-38.4277	0	-38.4277
0	-39.2056	0	-39.2056		0	-37.8666	0	-38.4177		0	-38.4177	0	-38.4177
0	-39.1956	0	-39.1956		0	-37.8566	0	-38.4077		0	-38.4077	0	-38.4077
0	-39.1856	0	-39.1856		0	-37.8466	0	-38.3977		0	-38.3977	0	-38.3977
0	-39.1756	0	-39.1756		0	-37.8366	0	-38.3877		0	-38.3877	0	-38.3877
0	-39.1656	0	-39.1656		0	-37.8266	0	-38.3777		0	-38.3777	0	-38.3777
0	-39.1556	0	-39.1556		0	-37.8166	0	-38.3677		0	-38.3677	0	-38.3677
0	-39.1456	0	-39.1456		0	-37.8066	0	-38.3577		0	-38.3577	0	-38.3577
0	-39.1356	0	-39.1356		0	-37.7966	0	-38.3477		0	-38.3477	0	-38.3477
0	-39.1256	0	-39.1256		0	-37.7866	0	-38.3377		0	-38.3377	0	-38.3377
0	-39.1156	0	-39.1156		0	-37.7766	0	-38.3277		0	-38.3277	0	-38.3277
0	-39.1056	0	-39.1056		0	-37.7666	0	-38.3177		0	-38.3177	0	-38.3177
0	-39.0956	0	-39.0956		0	-37.7566	0	-38.3077		0	-38.3077	0	-38.3077
0	-39.0856	0	-39.0856		0	-37.7466	0	-38.2977		0	-38.2977	0	-38.2977
0	-39.0756	0	-39.0756		0	-37.7366	0	-38.2877		0	-38.2877	0	-38.2877
0	-39.0656	0	-39.0656		0	-37.7266	0	-38.2777		0	-38.2777	0	-38.2777
0	-39.0556	0	-39.0556		0	-37.7166	0	-38.2677		0	-38.2677	0	-38.2677
0	-39.0456	0	-39.0456		0	-37.7066	0	-38.2577		0	-38.2577	0	-38.2577
0	-39.0356	0	-39.0356		0	-37.6966	0	-38.2477		0	-38.2477	0	-38.2477
0	-39.0256	0	-39.0256		0	-37.6866	0	-38.2377		0	-38.2377	0	-38.2377
0	-39.0156	0	-39.0156		0	-37.6766	0	-38.2277		0	-38.2277	0	-38.2277
0	-39.0056	0	-39.0056		0	-37.6666	0	-38.2177		0	-38.2177	0	-38.2177
0	-38.9956	0	-38.9956		0	-37.6566	0	-38.2077		0	-38.2077	0	-38.2077
0	-38.9856	0	-38.9856		0	-37.6466	0	-38.1977		0	-38.1977	0	-38.1977
0	-38.9756	0	-38.9756		0	-37.6366	0	-38.1877		0	-38.1877	0	-38.1877
0	-38.9656	0	-38.9656		0	-37.6266	0	-38.1777		0	-38.1777	0	-38.1777
0	-38.9556	0	-38.9556		0	-37.6166	0	-38.1677		0	-38.1677	0	-38.1677
0	-38.9456	0	-38.9456		0	-37.6066	0	-38.1577		0	-38.1577	0	-38.1577
0	-38.9356	0	-38.9356		0	-37.5966	0	-38.1477		0	-38.1477	0	-38.1477
0	-38.9256	0	-38.9256		0	-37.5866	0	-38.1377		0	-38.1377	0	-38.1377
0	-38.9156	0	-38.9156		0	-37.5766	0	-38.1277		0	-38.1277	0	-38.1277
0	-38.9056	0	-38.9056		0	-37.5666	0	-38.1177		0	-38.1177	0	-38.1177
0	-38.8956	0	-38.8956		0	-37.5566	0	-38.1077		0	-38.1077	0	-38.1077
0	-38.8856	0	-38.8856		0	-37.5466	0	-38.0977		0	-38.0977	0	-38.0977
0	-38.8756	0	-38.8756		0	-37.5366	0	-38.0877		0	-38.0877	0	-38.0877
0	-38.8656	0	-38.8656		0	-37.5266	0	-38.0777		0	-38.0777	0	-38.0777
0	-38.8556	0	-38.8556		0	-37.5166	0	-38.0677		0	-38.0677	0	-38.0677
0	-38.8456	0	-38.8456		0	-37.5066	0	-38.0577		0	-38.0577	0	-38.0577
0	-38.8356	0	-38.8356		0	-37.4966	0	-38.0477		0	-38.0477	0	-38.0477
0	-38.8256	0	-38.8256		0	-37.4866	0	-38.0377		0	-38.0377	0	-38.0377
0	-38.8156	0	-38.8156		0	-37.4766	0	-38.0277		0	-38.0277	0	-38.0277
0	-38.8056	0	-38.8056		0	-37.4666	0	-38.0177		0	-38.0177	0	-38.0177
0	-38.7956	0	-38.7956		0	-37.4566	0	-38.0077		0	-38.0077	0	-38.0077
0	-38.7856	0	-38.7856		0	-37.4466	0	-37.9977		0	-37.9977	0	-37.9977
0	-38.7756	0	-38.7756		0	-37.4366	0	-37.9877		0	-37.9877	0	-37.9877
0	-38.7656	0	-38.7656		0	-37.4266	0	-37.9777		0	-37.9777	0	-37.9777
0	-38.7556	0	-38.7556		0	-37.4166	0	-37.9677		0	-37.9677	0	-37.9677
0	-38.7456	0	-38.7456		0	-37.4066	0	-37.9577		0	-37.9577	0	-37.9577
0	-38.7356	0	-38.7356		0	-37.3966	0	-37.9477		0	-37.9477	0	-37.9477
0	-38.7256	0	-38.7256		0	-37.3866	0	-37.9377		0	-37.9377	0	-37.9377
0	-38.7156	0	-38.7156		0	-37.3766	0	-37.9277		0	-37.9277	0	-37.9277
0	-38.7056	0	-38.7056		0	-37.3666	0	-37.9177		0	-37.9177	0	-37.9177
0	-38.6956	0	-38.6956		0	-37.3566	0	-37.9077		0	-37.9077	0	-37.9077
0	-38.6856	0	-38.6856		0	-37.3466	0	-37.8977		0	-37.8977	0	-37.8977
0	-38.6756	0	-38.6756		0	-37.3366	0	-37.8877		0	-37.8877	0	-37.8877
0	-38.6656	0	-38.6656		0	-37.3266	0	-37.8777		0	-37.8777	0	-37.8777
0	-38.6556	0	-38.6556		0	-37.3166	0	-37.8677		0	-37.8677	0	-37.8677
0	-38.6456	0	-38.6456		0	-37.3066	0	-37.8577		0	-37.8577	0	-37.8577
0	-38.6356	0	-38.6356		0	-37.2966	0	-37.8477		0	-37.8477	0	-37.8477
0	-38.6256	0	-38.6256		0	-37.2866	0	-37.8377		0	-37.8377	0	-37.8377
0	-38.6156	0	-38.6156		0	-37.2766	0	-37.8277		0	-37.8277	0	-37.8277
0	-38.6056	0	-38.6056		0	-37.2666	0	-37.8177		0	-37.8177	0	-37.8177
0	-38.5956	0	-38.5956		0	-37.2566	0	-37.8077		0	-37.8077	0	-37.8077
0	-38.5856	0	-38.5856		0	-37.2466	0	-37.7977		0	-37.7977	0	-37.7977
0	-38.5756	0	-38.5756		0	-37.2366	0	-37.7877		0	-37.7877	0	-37.7877
0	-38.5656	0	-38.5656		0	-37.2266	0	-37.7777		0	-37.7777	0	-37.7777
0	-38.5556	0	-38.5556		0	-37.2166	0	-37.7677		0	-37.7677	0	-37.7677
0	-38.5456	0	-38.5456		0	-37.2066	0	-37.7577		0	-37.7577	0	-37.7577
0	-38.5356	0	-38.5356		0	-37.1966	0	-37.7477		0	-37.7477	0	-37.7477
0	-38.5256	0	-38.5256		0	-37.1866	0	-37.7377		0	-37.7377	0	-37.7377
0	-38.5156	0	-38.5156		0	-37.1766	0	-37.7277		0	-37.7277	0	-37.7277
0	-38.5056	0	-38.5056		0	-37.1666	0	-37.7177		0	-37.7177	0	-37.7177
0	-38.4956	0	-38.4956		0	-37.1566	0	-37.7077		0	-37.7077	0	-37.7077
0	-38.4856	0	-38.4856		0	-37.1466	0	-37.6977		0	-37.6977	0	-37.6977
0	-38.4756	0	-38.4756		0	-37.1366	0	-37.6877		0	-37.6877	0	-37.6877
0	-38.4656	0	-38.4656		0	-37.1266	0	-37.6777		0	-37.6777	0	-37.6777
0	-38.4556	0	-38.4556		0	-37.1166	0	-37.6677		0	-37.6677	0	-37.6677
0	-38.4456	0	-38.4456		0	-37.1066	0	-37.6577		0	-37.6577	0	-37.6577
0	-38.4356	0	-38.4356		0	-37.0966	0	-37.6477		0	-37.6477	0	-37.6477
0	-38.4256	0	-38.4256		0	-37.0866	0	-37.6377		0	-37.6377	0	-37.6377
0	-38.4156	0	-38.4156		0	-37.0766	0	-37.6277		0	-37.6277	0	-37.6277
0	-38.4056	0	-38.4056		0	-37.0666	0	-37.6177		0	-37.6177	0	-37.6177
0	-38.3956	0	-38.3956		0	-37.0566	0	-37.6077		0	-37.6077	0	-37.6077
0	-38.3856	0	-38.3856		0	-37.0466	0	-37.5977		0	-37.5977	0	-37.5977
0	-38.3756	0	-38.3756		0	-37.0366	0	-37.5877		0	-37.5877	0	-37.5877
0	-38.3656	0	-38.3656		0	-37.0266	0	-37.5777		0	-37.5777	0	-37.5777
0	-38.3556	0	-38.3556		0	-37.0166	0	-37.5677		0	-37.5677	0	-37.5677
0	-38.3456	0	-38.3456		0	-37.0066	0	-37.5577		0	-37.5577	0	-37.5577
0	-38.3356	0	-38.3356		0	-36.9966	0	-37.5477		0	-37.5477	0	-37.5477
0	-38.3256	0	-38.3256		0	-36.9866	0	-37.5377		0	-37.5377	0	-37.5377
0	-38.3156	0	-38.3156		0	-36.9766	0	-37.5277		0	-37.5277	0	-37.5277
0	-38.3056	0	-38.3056		0	-36.9666	0	-37.5177		0	-37.5177	0	-37.5177
0	-38.2956	0	-38.2956		0	-36.9566	0	-37.5077		0	-37.5077	0	-37.5077
0	-38.2856	0	-38.2856		0	-36.9466	0	-37.4977		0	-37.4977	0	-37.4977
0	-38.2756	0	-38.2756		0	-36.9366	0	-37.4877		0	-37.4877	0	-37.4877
0	-38.2656	0	-38.2656		0	-36.9266	0	-37.4777		0	-37.4777	0	-37.4777
0	-38.2556	0	-38.2556		0	-36.9166	0	-37.4677		0	-37.4677	0	-37.4677
0	-38.2456	0	-38.2456		0	-36.9066	0	-37.4577		0	-37.4577	0	-37.4577
0	-38.2356	0	-38.2356		0	-36.8966	0	-37.4477		0	-37.4477	0	-37.4477
0	-38.2256	0	-38.2256		0	-36.8866	0	-37.4377		0	-37.4377	0	-37.4377
0	-38.2156	0	-38.2156		0	-36.8766	0	-37.4277		0	-37.4277	0	-37.4277
0	-38.2056	0	-38.2056		0	-36.8666	0	-37.4177		0	-37.4177	0	-37.4177
0	-38.1956	0	-38.1956		0	-36.8566	0	-37.4077		0	-37.4077	0	-37.4077
0	-38.1856	0	-38.1856		0	-36.8466	0	-37.3977		0	-37.3977	0	-37.3977
0	-38.1756	0	-38.1756		0	-36.8366	0	-37.3877		0	-37.3877	0	-37.3877
0	-38.1656	0	-38.1656		0	-36.8266	0	-37.3777		0	-37.3777	0	-37.3777
0	-38.1556	0	-38.1556		0	-36.8166	0	-37.3677		0	-37.3677	0	-37.3677
0	-38.1456	0	-38.1456		0	-36.8066	0	-37.3577		0	-37.3577	0	-37.3577
0	-38.1356	0	-38.1356		0	-36.7966	0	-37.3477		0	-37.3477	0	-37.3477
0	-38.1256	0	-38.1256		0	-36.7866	0	-37.3377		0	-37.3377	0	-37.3377
0	-38.1156	0	-38.1156		0	-36.7766	0	-37.3277		0	-37.3277	0	-37.3277
0	-38.1056	0	-38.1056		0	-36.7666	0	-37.3177		0	-37.3177	0	-37.3177
0	-38.0956	0	-38.0956		0	-36.7566	0	-37.3077		0	-37.3077	0	-37.3077
0	-38.0856	0	-38.0856		0	-36.7466	0	-37.2977		0	-37.2977	0	-37.2977
0	-38.0756	0	-38.0756		0	-36.7366	0	-37.2877		0	-37.2877	0	-37.2877
0	-38.0656	0	-38.0656		0	-36.7266	0	-37.2777		0	-37.2777	0	-37.2777
0	-38.0556	0	-38.0556		0	-36.7166	0	-37.2677		0	-37.2677	0	-37.2677
0	-38.0456	0	-38.0456		0	-36.7066	0	-37.2577		0	-37.2577	0	-37.2577
0	-38.0356	0	-38.0356		0	-36.6966	0	-37.2477		0	-37.2477	0	-37.2477
0	-38.0256	0	-38.0256		0	-36.6866	0	-37.2377		0	-37.2377	0	-37.2377
0	-38.0156	0	-38.0156		0	-36.6766	0	-37.2277		0	-37.2277	0	-37.2277
0	-38.0056	0	-38.0056		0	-36.6666	0	-37.2177		0	-37.2177	0	-37.2177
0	-37.9956	0	-37.9956		0	-36.6566	0	-37.2077		0	-37.2077	0	-37.2077
0	-37.9856	0	-37.9856		0	-36.6466	0	-37.1977		0	-37.1977	0	-37.1977
0	-37.9756	0	-37.9756		0	-36.6366	0	-37.1877		0	-37.1877	0	-37.1877
0	-37.9656	0	-37.9656		0	-36.6266	0	-37.1777		0	-37.1777	0	-37.1777
0	-37.9556	0	-37.9556		0	-36.6166	0	-37.1677		0	-37.1677	0	-37.1677
0	-37.9456	0	-37.9456		0	-36.6066	0	-37.1577		0	-37.1577	0	-37.1577
0	-37.9356	0	-37.9356		0	-36.5966	0	-37.1477		0	-37.1477	0	-37.1477
0	-37.9256	0	-37.9256		0	-36.5866	0	-37.1377		0	-37.1377	0	-37.1377
0	-37.9156	0	-37.9156		0	-36.5766	0	-37.1277		0	-37.1277	0	-37.1277
0	-37.9056	0	-37.9056		0	-36.5666	0	-37.1177		0	-37.1177	0	-37.1177
0	-37.8956	0	-37.8956		0	-36.5566	0	-37.1077		0	-37.1077	0	-37.1077
0	-37.8856	0	-37.8856		0	-36.5466	0	-37.0977		0	-37.0977	0	-37.0977
0	-37.8756	0	-37.8756		0	-36.5366	0	-37.0877		0	-37.0877	0	-37.0877
0	-37.8656	0	-37.8656		0	-36.5266	0	-37.0777		0	-37.0777	0	-37.0777
0	-37.8556	0	-37.8556		0	-36.5166	0	-37.0677		0	-37.0677	0	-37.0677
0	-37.8456	0	-37.8456		0	-36.5066	0	-37.0577		0	-37.0577	0	-37.0577
0	-37.8356	0	-37.8356		0	-36.4966	0	-37.0477		0	-37.0477	0	-37.0477
0	-37.8256	0	-37.8256		0	-36.4866	0	-37.0377		0	-37.0377	0	-37.0377
0	-37.8156	0	-37.8156		0	-36.4766	0	-37.0277		0	-37.0277	0	-37.0277
0	-37.8056	0	-37.8056		0	-36.4666	0	-37.0177		0	-37.0177	0	-37.0177
0	-37.7956	0	-37.7956		0	-36.4566	0	-37.0077		0	-37.0077	0	-37.0077
0	-37.7856	0	-37.7856		0	-36.4466	0	-36.9977		0	-36.9977	0	-36.9977
0	-37.7756	0	-37.7756		0	-36.4366	0	-36.9877		0	-36.9877	0	-36.9877
0	-37.7656	0	-37.7656		0	-36.4266	0	-36.9777		0	-36.9777	0	-36.9777
0	-37.7556	0	-37.7556		0	-36.4166	0	-36.9677		0	-36.9677	0	-36.9677
0	-37.7456	0	-37.7456		0	-36.4066	0	-36.9577		0	-36.9577	0	-36.9577
0	-37.7356	0	-37.7356		0	-36.3966	0	-36.9477		0	-36.9477	0	-36.9477
0	-37.7256	0	-37.7256		0	-36.3866	0	-36.9377		0	-36.9377	0	-36.9377
0	-37.7156	0	-37.7156		0	-36.3766	0	-36.9277		0	-36.9277	0	-36.9277
0	-37.7056	0	-37.7056		0	-36.3666	0	-36.9177		0	-36.9177	0	-36.9177
0	-37.6956	0	-37.6956		0	-36.3566	0	-36.9077		0	-36.9077	0	-36.9077
0	-37.6856	0	-37.6856		0	-36.3466	0	-36.8977		0	-36.8977	0	-36.8977
0	-37.6756	0	-37.6756		0	-36.3366	0	-36.8877		0	-36.8877	0	-36.8877
0	-37.6656	0	-37.6656		0	-36.3266	0	-36.8777		0	-36.8777	0	-36.8777
0	-37.6556	0	-37.6556		0	-36.3166	0	-36.8677		0	-36.8677	0	-36.8677
0	-37.6456	0	-37.6456		0	-36.3066	0	-36.8577		0	-36.8577	0	-36.8577
0	-37.6356	0	-37.6356		0	-36.2966	0	-36.8477		0	-36.8477	0	-36.8477
0	-37.6256	0	-37.6256		0	-36.2866	0	-36.8377		0	-36.8377	0	-36.8377
0	-37.6156	0	-37.6156		0	-36.2766	0	-36.8277		0	-36.8277	0	-36.8277
0	-37.6056	0	-37.6056		0	-36.2666	0	-36.8177		0	-36.8177	0	-36.8177
0	-37.5956	0	-37.5956		0	-36.2566	0	-36.8077		0	-36.8077	0	-36.8077
0	-37.5856	0	-37.5856		0	-36.2466	0	-36.7977		0	-36.7977	0	-36.7977
0	-37.5756	0	-37.5756		0	-36.2366	0	-36.7877		0	-36.7877	0	-36.7877
0	-37.5656	0	-37.5656		0	-36.2266	0	-36.7777		0	-36.7777	0	-36.7777
0	-37.5556	0	-37.5556		0	-36.2166	0	-36.7677		0	-36.7677	0	-36.7677
0	-37.5456	0	-37.5456		0	-36.2066	0	-36.7577		0	-36.7577	0	-36.7577
0	-37.5356	0	-37.5356		0	-36.1966	0	-36.7477		0	-36.7477	0	-36.7477
0	-37.5256	0	-37.5256		0	-36.1866	0	-36.7377		0	-36.7377	0	-36.7377
0	-37.5156	0	-37.5156		0	-36.1766	0	-36.7277		0	-36.7277	0	-36.7277
0	-37.5056	0	-37.5056		0	-36.1666	0	-36.7177		0	-36.7177	0	-36.7177
0	-37.4946	0	-37.4946		0	-36.1556	0	-36.7067		0	-36.7067	0	-36.7067
0	-37.4846	0	-37.4846		0	-36.1456	0	-36.6967		0	-36.6967	0	-36.6967
0	-37.4746	0	-37.4746		0	-36.1356	0	-36.6867		0	-36.6867	0	-36.6867
0	-37.4646	0	-37.4646		0	-36.1256	0	-36.6767		0	-36.6767	0	-36.6767
0	-37.4546	0	-37.4546		0	-36.1156	0	-36.6667		0	-36.6667	0	-36.6667
0	-37.4446	0	-37.4446		0	-36.1056	0	-36.6567		0	-36.6567	0	-36.6567
0	-37.4346	0	-37.4346		0	-36.0956	0	-36.6467		0	-36.6467	0	-36.6467
0	-37.4246	0	-37.4246		0	-36.0856	0	-36.6367		0	-36.6367	0	-36.6367
0	-37.4146	0	-37.4146		0	-36.0756	0	-36.6267		0	-36.6267	0	-36.6267
0	-37.4046	0	-37.4046		0	-36.0656	0	-36.6167		0	-36.6167	0	-36.6167
0	-37.3946	0	-37.3946		0	-36.0556	0	-36.6067		0	-36.6067	0	-36.6067
0	-37.3846	0	-37.3846		0	-36.0456	0	-36.5967		0	-36.5967	0	-36.5967
0	-37.3746	0	-37.3746		0	-36.0356	0	-36.5867		0	-36.5867	0	-36.5867
0	-37.3646	0	-37.3646		0	-36.0256	0	-36.5767		0	-36.5767	0	-36.5767
0	-37.3546	0	-37.3546		0	-36.0156	0	-36.5667		0	-36.5667	0	-36.5667
0	-37.3446	0	-37.3446		0	-36.0056	0	-36.5567		0	-36.5567	0	-36.5567
0	-37.3346	0	-37.3346		0	-35.9956	0	-36.5467		0	-36.5467	0	-36.5467
0	-37.3246	0	-37.3246		0	-35.9856	0	-36.5367		0	-36.5367	0	-36.5367
0	-37.3146	0	-37.3146		0	-35.9756	0	-36.5267		0	-36.5267	0	-36.5267
0	-37.3046	0	-37.3046		0	-35.9656	0	-36.5167		0	-36.5167	0	-36.5167
0	-37.2946	0	-37.2946		0	-35.9556	0	-36.5067		0	-36.5067	0	-36.5067
0	-37.2846	0	-37.2846		0	-35.9456	0	-36.4967		0	-36.4967	0	-36.4967
0	-37.2746	0	-37.2746		0	-35.9356	0	-36.4867		0	-36.4867	0	-36.4867
0	-37.2646	0	-37.2646		0	-35.9256	0	-36.4767		0	-36.4767	0	-36.4767
0	-37.2546	0	-37.2546		0	-35.9156	0	-36.4667		0	-36.4667	0	-36.4667
0	-37.2446	0	-37.2446		0	-35.9056	0	-36.4567		0	-36.4567	0	-36.4567
0	-37.2346	0	-37.2346		0	-35.8956	0	-36.4467		0	-36.4467	0	-36.4467
0	-37.2246	0	-37.2246		0	-35.8856	0	-36.4367		0	-36.4367	0	-36.4367
0	-37.2146	0	-37.2146		0	-35.8756	0	-36.4267		0	-36.4267	0	-36.4267
0	-37.2046	0	-37.2046		0	-35.8656	0	-36.4167		0	-36.4167	0	-36.4167
0	-37.1946	0	-37.1946		0	-35.8556	0	-36.4067		0	-36.4067	0	-36.4067
0	-37.1846	0	-37.1846		0	-35.8456	0	-36.3967		0	-36.3967	0	-36.3967
0	-37.1746	0	-37.1746		0	-35.8356	0	-36.3867		0	-36.3867	0	-36.3867
0	-37.1646	0	-37.1646		0	-35.8256	0	-36.3767		0	-36.3767	0	-36.3767
0	-37.1546	0	-37.1546		0	-35.8156	0	-36.3667		0	-36.3667	0	-36.3667
0	-37.1446	0	-37.1446		0	-35.8056	0	-36.3567		0	-36.3567	0	-36.3567
0	-37.1346	0	-37.1346		0	-35.7956	0	-36.3467		0	-36.3467	0	-36.3467
0	-37.1246	0	-37.1246		0	-35.7856	0	-36.3367		0	-36.3367	0	-36.3367
0	-37.1146	0	-37.1146		0	-35.7756	0	-36.3267		0	-36.3267	0	-36.3267
0	-37.1046	0	-37.1046		0	-35.7656	0	-36.3167		0	-36.3167	0	-36.3167
0	-37.0946	0	-37.0946		0	-35.7556	0	-36.3067		0	-36.3067	0	-36.3067
0	-37.0846	0	-37.0846		0	-35.7456	0	-36.2967		0	-36.2967	0	-36.2967
0	-37.0746	0	-37.0746		0	-35.7356	0	-36.2867		0	-36.2867	0	-36.2867
0	-37.0646	0	-37.0646		0	-35.7256	0	-36.2767		0	-36.2767	0	-36.2767
0	-37.0546	0	-37.0546		0	-35.7156	0	-36.2667		0	-36.2667	0	-36.2667
0	-37.0446	0	-37.0446		0	-35.7056	0	-36.2567		0	-36.2567	0	-36.2567
0	-37.0346	0	-37.0346		0	-35.6956	0	-36.2467		0	-36.2467	0	-36.2467
0	-37.0246	0	-37.0246		0	-35.6856	0	-36.2367		0	-36.2367	0	-36.2367
0	-37.0146	0	-37.0146		0	-35.6756	0	-36.2267		0	-36.2267	0	-36.2267
0	-37.0046	0	-37.0046		0	-35.6656	0	-36.2167		0	-36.2167	0	-36.2167
0	-36.9946	0	-36.9946		0	-35.6556	0	-36.2067		0	-36.2067	0	-36.2067
0	-36.9846	0	-36.9846		0	-35.6456	0	-36.1967		0	-36.1967	0	-36.1967
0	-36.9746	0	-36.9746		0	-35.6356	0	-36.1867		0	-36.1867	0	-36.1867
0	-36.9646	0	-36.9646		0	-35.6256	0	-36.1767		0	-36.1767	0	-36.1767
0	-36.9546	0	-36.9546		0	-35.6156	0	-36.1667		0	-36.1667	0	-36.1667
0	-36.9446	0	-36.9446		0	-35.6056	0	-36.1567		0	-36.1567	0	-36.1567
0	-36.9346	0	-36.9346		0	-35.5956	0	-36.1467		0	-36.1467	0	-36.1467
0	-36.9246	0	-36.9246		0	-35.5856	0	-36.1367		0	-36.1367	0	-36.1367
0	-36.9146	0	-36.9146		0	-35.5756	0	-36.1267		0	-36.1267	0	-36.1267
0	-36.9046	0	-36.9046		0	-35.5656	0	-36.1167		0	-36.1167	0	-36.1167
0	-36.8946	0	-36.8946		0	-35.5556	0	-36.1067		0	-36.1067	0	-36.1067
0	-36.8846	0	-36.8846		0	-35.5456	0	-36.0967		0	-36.0967	0	-36.0967
0	-36.8746	0	-36.8746		0	-35.5356	0	-36.0867		0	-36.0867	0	-36.0867
0	-36.8646	0	-36.8646		0	-35.5256	0	-36.0767		0	-36.0767	0	-36.0767
0	-36.8546	0	-36.8546		0	-35.5156	0	-36.0667		0	-36.0667	0	-36.0667
0	-36.8446	0	-36.8446		0	-35.5056	0	-36.0567		0	-36.0567	0	-36.0567
0	-36.8346	0	-36.8346		0	-35.4956	0	-36.0467		0	-36.0467	0	-36.0467
0	-36.8246	0	-36.8246		0	-35.4856	0	-36.0367		0	-36.0367	0	-36.0367
0	-36.8146	0	-36.8146		0	-35.4756	0	-36.0267		0	-36.0267	0	-36.0267
0	-36.8046	0	-36.8046		0	-35.4656	0	-36.0167		0	-36.0167	0	-36.0167
0	-36.7946	0	-36.7946		0	-35.4556	0	-36.0067		0	-36.0067	0	-36.0067
0	-36.7846	0	-36.7846		0	-35.4456	0	-35.9967		0	-35.9967	0	-35.9967
0	-36.7746	0	-36.7746		0	-35.4356	0	-35.9867		0	-35.9867	0	-35.9867
0	-36.7646	0	-36.7646		0	-35.4256	0	-35.9767		0	-35.9767	0	-35.9767
0	-36.7546	0	-36.7546		0	-35.4156	0	-35.9667		0	-35.9667	0	-35.9667
0	-36.7446	0	-36.7446		0	-35.4056	0	-35.9567		0	-35.9567	0	-35.9567
0	-36.7346	0	-36.7346		0	-35.3956	0	-35.9467		0	-35.9467	0	-35.9467
0	-36.7246	0	-36.7246		0	-35.3856	0	-35.9367		0	-35.9367	0	-35.9367
0	-36.7146	0	-36.7146		0	-35.3756	0	-35.9267		0	-35.9267	0	-35.9267
0	-36.7046	0	-36.7046		0	-35.3656	0	-35.9167		0	-35.9167	0	-35.9167
0	-36.6946	0	-36.6946		0	-35.3556	0	-35.9067		0	-35.9067	0	-35.9067
0	-36.6846	0	-36.6846		0	-35.3456	0	-35.8967		0	-35.8967	0	-35.8967
0	-36.6746	0	-36.6746		0	-35.3356	0	-35.8867		0	-35.8867	0	-35.8867
0	-36.6646	0	-36.6646		0	-35.3256	0	-35.8767		0	-35.8767	0	-35.8767
0	-36.6546	0	-36.6546		0	-35.3156	0	-35.8667		0	-35.8667	0	-35.8667
0	-36.6446	0	-36.6446		0	-35.3056	0	-35.8567		0	-35.8567	0	-35.8567
0	-36.6346	0	-36.6346		0	-35.2956	0	-35.8467		0	-35.8467	0	-35.8467
0	-36.6246	0	-36.6246		0	-35.2856	0	-35.8367		0	-35.8367	0	-35.8367
0	-36.6146	0	-36.6146		0	-35.2756	0	-35.8267		0	-35.8267	0	-35.8267
0	-36.6046	0	-36.6046		0	-35.2656	0	-35.8167		0	-35.8167	0	-35.8167
0	-36.5946	0	-36.5946		0	-35.2556	0	-35.8067		0	-35.8067	0	-35.8067
0	-36.5846	0	-36.5846		0	-35.2456	0	-35.7967		0	-35.7967	0	-35.7967
0	-36.5746	0	-36.5746		0	-35.2356	0	-35.7867		0	-35.7867	0	-35.7867
0	-36.5646	0	-36.5646		0	-35.2256	0	-35.7767		0	-35.7767	0	-35.7767
0	-36.5546	0	-36.5546		0	-35.2156	0	-35.7667		0	-35.7667	0	-35.7667
0	-36.5446	0	-36.5446		0	-35.2056	0	-35.7567		0	-35.7567	0	-35.7567
0	-36.5346	0	-36.5346		0	-35.1956	0	-35.7467		0	-35.7467	0	-35.7467
0	-36.5246	0	-36.5246		0	-35.1856	0	-35.7367		0	-35.7367	0	-35.7367
0	-36.5146	0	-36.5146		0	-35.1756	0	-35.7267		0	-35.7267	0	-35.7267
0	-36.5046	0	-36.5046		0	-35.1656	0	-35.7167		0	-35.7167	0	-35.7167
0	-36.4946	0	-36.4946		0	-35.1556	0	-35.7067		0	-35.7067	0	-35.7067
0	-36.4846	0	-36.4846		0	-35.1456	0	-35.6967		0	-35.6967	0	-35.6967
0	-36.4746	0	-36.4746		0	-35.1356	0	-35.6867		0	-35.6867	0	-35.6867
0	-36.4646	0	-36.4646		0	-35.1256	0	-35.6767		0	-35.6767	0	-35.6767
0	-36.4546	0	-36.4546		0	-35.1156	0	-35.6667		0	-35.6667	0	-35.6667
0	-36.4446	0	-36.4446		0	-35.1056	0	-35.6567		0	-35.6567	0	-35.6567
0	-36.4346	0	-36.4346		0	-35.0956	0	-35.6467		0	-35.6467	0	-35.6467
0	-36.4246	0	-36.4246		0	-35.0856	0	-35.6367		0	-35.6367	0	-35.6367
0	-36.4146	0	-36.4146		0	-35.0756	0	-35.6267		0	-35.6267	0	-35.6267
0	-36.4046	0	-36.4046		0	-35.0656	0	-35.6167		0	-35.6167	0	-35.6167
0	-36.3946	0	-36.3946		0	-35.0556	0	-35.6067		0	-35.6067	0	-35.6067
0	-36.3846	0	-36.3846		0	-35.0456	0	-35.5967		0	-35.5967	0	-35.5967
0	-36.3746	0	-36.3746		0	-35.0356	0	-35.5867		0	-35.5867	0	-35.5867
0	-36.3646	0	-36.3646		0	-35.0256	0	-35.5767		0	-35.5767	0	-35.5767
0	-36.3546	0	-36.3546		0	-35.0156	0	-35.5667		0	-35.5667	0	-35.5667
0	-36.3446	0	-36.3446		0	-35.0056	0	-35.5567		0	-35.5567	0	-35.5567
0	-36.3346	0	-36.3346		0	-34.9956	0	-35.5467		0	-35.5467	0	-35.5467
0	-36.3246	0	-36.3246		0	-34.9856	0	-35.5367		0	-35.5367	0	-35.5367
0	-36.3146	0	-36.3146		0	-34.9756	0	-35.5267		0	-35.5267	0	-35.5267
0	-36.3046	0	-36.3046		0	-34.9656	0	-35.5167		0	-35.5167	0	-35.5167
0	-36.2946	0	-36.2946		0	-34.9556	0	-35.5067		0	-35.5067	0	-35.5067
0	-36.2846	0	-36.2846		0	-34.9456	0	-35.4967		0	-35.4967	0	-35.4967
0	-36.2746	0	-36.2746		0	-34.9356	0	-35.4867		0	-35.4867	0	-35.4867
0	-36.2646	0	-36.2646		0	-34.9256	0	-35.4767		0	-35.4767	0	-35.4767
0	-36.2546	0	-36.2546		0	-34.9156	0	-35.4667		0	-35.4667	0	-35.4667
0	-36.2446	0	-36.2446		0	-34.9056	0	-35.4567		0	-35.4567	0	-35.4567
0	-36.2346	0	-36.2346		0	-34.8956	0	-35.4467		0	-35.4467	0	-35.4467
0	-36.2246	0	-36.2246		0	-34.8856	0	-35.4367		0	-35.4367	0	-35.4367
0	-36.2146	0	-36.2146		0	-34.8756	0	-35.4267		0	-35.4267	0	-35.4267
0	-36.2046	0	-36.2046		0	-34.8656	0	-35.4167		0	-35.4167	0	-35.4167
0	-36.1946	0	-36.1946		0	-34.8556	0	-35.4067		0	-35.4067	0	-35.4067
0	-36.1846	0	-36.1846		0	-34.8456	0	-35.3967		0	-35.3967	0	-35.3967
0	-36.1746	0	-36.1746		0	-34.8356	0	-35.3867		0	-35.3867	0	-35.3867
0	-36.1646	0	-36.1646		0	-34.8256	0	-35.3767		0	-35.3767	0	-35.3767
0	-36.1546	0	-36.1546		0	-34.8156	0	-35.3667		0	-35.3667	0	-35.3667
0	-36.1446	0	-36.1446		0	-34.8056	0	-35.3567		0	-35.3567	0	-35.3567
0	-36.1346	0	-36.1346		0	-34.7956	0	-35.3467		0	-35.3467	0	-35.3467
0	-36.1246	0	-36.1246		0	-34.7856	0	-35.3367		0	-35.3367	0	-35.3367
0	-36.1146	0	-36.1146		0	-34.7756	0	-35.3267		0	-35.3267	0	-35.3267
0	-36.1046	0	-36.1046		0	-34.7656	0	-35.3167		0	-35.3167	0	-35.3167
0	-36.0946	0	-36.0946		0	-34.7556	0	-35.3067		0	-35.3067	0	-35.3067
0	-36.0846	0	-36.0846		0	-34.7456	0	-35.2967		0	-35.2967	0	-35.2967
0	-36.0746	0	-36.0746		0	-34.7356	0	-35.2867		0	-35.2867	0	-35.2867
0	-36.0646	0	-36.0646		0	-34.7256	0	-35.2767		0	-35.2767	0	-35.2767
0	-36.0546	0	-36.0546		0	-34.7156	0	-35.2667		0	-35.2667	0	-35.2667
0	-36.0446	0	-36.0446		0	-34.7056	0	-35.2567		0	-35.2567	0	-35.2567
0	-36.0346	0	-36.0346		0	-34.6956	0	-35.2467		0	-35.2467	0	-35.2467
0	-36.0246	0	-36.0246		0	-34.6856	0	-35.2367		0	-35.2367	0	-35.2367
0	-36.0146	0	-36.0146		0	-34.6756	0	-35.2267		0	-35.2267	0	-35.2267
0	-36.0046	0	-36.0046		0	-34.6656	0	-35.2167		0	-35.2167	0	-35.2167
0	-35.9946	0	-35.9946		0	-34.6556	0	-35.2067		0	-35.2067	0	-35.2067
0	-35.9846	0	-35.9846		0	-34.6456	0	-35.1967		0	-35.1967	0	-35.1967
0	-35.9746	0	-35.9746		0	-34.6356	0	-35.1867		0	-35.1867	0	-35.1867
0	-35.9646	0	-35.9646		0	-34.6256	0	-35.1767		0	-35.1767	0	-35.1767
0	-35.9546	0	-35.9546		0	-34.6156	0	-35.1667		0	-35.1667	0	-35.1667
0	-35.9446	0	-35.9446		0	-34.6056	0	-35.1567		0	-35.1567	0	-35.1567
0	-35.9346	0	-35.9346		0	-34.5956	0	-35.1467		0	-35.1467	0	-35.1467
0	-35.9246	0	-35.9246		0	-34.5856	0	-35.1367		0	-35.1367	0	-35.1367
0	-35.9146	0	-35.9146		0	-34.5756	0	-35.1267		0	-35.1267	0	-35.1267
0	-35.9046	0	-35.9046		0	-34.5656	0	-35.1167		0	-35.1167	0	-35.1167
0	-35.8946	0	-35.8946		0	-34.5556	0	-35.1067		0	-35.1067	0	-35.1067
0	-35.8846	0	-35.8846		0	-34.5456	0	-35.0967		0	-35.0967	0	-35.0967
0	-35.8746	0	-35.8746		0	-34.5356	0	-35.0867		0	-35.0867	0	-35.0867
0	-35.8646	0	-35.8646		0	-34.5256	0	-35.0767		0	-35.0767	0	-35.0767
0	-35.8546	0	-35.8546		0	-34.5156	0	-35.0667		0	-35.0667	0	-35.0667
0	-35.8446	0	-35.8446		0	-34.5056	0	-35.0567		0	-35.0567	0	-35.0567
0	-35.8346	0	-35.8346		0	-34.4956	0	-35.0467		0	-35.0467	0	-35.0467
0	-35.8246	0	-35.8246		0	-34.4856	0	-35.0367		0	-35.0367	0	-35.0367
0	-35.8146	0	-35.8146		0	-34.4756	0	-35.0267		0	-35.0267	0	-35.0267
0	-35.8046	0	-35.8046		0	-34.4656	0	-35.0167		0	-35.0167	0	-35.0167
0	-35.7946	0	-35.7946		0	-34.4556	0	-35.0067		0	-35.0067	0	-35.0067
0	-35.7846	0	-35.7846		0	-34.4456	0	-34.9967		0	-34.9967	0	-34.9967
0	-35.7746	0	-35.7746		0	-34.4356	0	-34.9867		0	-34.9867	0	-34.9867
0	-35.7646	0	-35.7646		0	-34.4256	0	-34.9767		0	-34.9767	0	-34.9767
0	-35.7546	0	-35.7546		0	-34.4156	0	-34.9667		0	-34.9667	0	-34.9667
0	-35.7446	0	-35.7446		0	-34.4056	0	-34.9567		0	-34.9567	0	-34.9567
0	-35.7346	0	-35.7346		0	-34.3956	0	-34.9467		0	-34.9467	0	-34.9467
0	-35.7246	0	-35.7246		0	-34.3856	0	-34.9367		0	-34.9367	0	-34.9367
0	-35.7146	0	-35.7146		0	-34.3756	0	-34.9267		0	-34.9267	0	-34.9267
0	-35.7046	0	-35.7046		0	-34.3656	0	-34.9167		0	-34.9167	0	-34.9167
0	-35.6946	0	-35.6946		0	-34.3556	0	-34.9067		0	-34.9067	0	-34.9067
0	-35.6846	0	-35.6846		0	-34.3456	0	-34.8967		0	-34.8967	0	-34.8967
0	-35.6746	0	-35.6746		0	-34.3356	0	-34.8867		0	-34.8867	0	-34.8867
0	-35.6646	0	-35.6646		0	-34.3256	0	-34.8767		0	-34.8767	0	-34.8767
0	-35.6546	0	-35.6546		0	-34.3156	0	-34.8667		0	-34.8667	0	-34.8667
0	-35.6446	0	-35.6446		0	-34.3056	0	-34.8567		0	-34.8567	0	-34.8567
0	-35.6346	0	-35.6346		0	-34.2956	0	-34.8467		0	-34.8467	0	-34.8467
0	-35.6246	0	-35.6246		0	-34.2856	0	-34.8367		0	-34.8367	0	-34.8367
0	-35.6146	0	-35.6146		0	-34.2756	0	-34.8267		0	-34.8267	0	-34.8267
0	-35.6046	0	-35.6046		0	-34.2656	0	-34.8167		0	-34.8167	0	-34.8167
0	-35.5946	0	-35.5946		0	-34.2556	0	-34.8067		0	-34.8067	0	-34.8067
0	-35.5846	0	-35.5846		0	-34.2456	0	-34.7967		0	-34.7967	0	-34.7967
0	-35.5746	0	-35.5746		0	-34.2356	0	-34.7867		0	-34.7867	0	-34.7867
0	-35.5646	0	-35.5646		0	-34.2256	0	-34.7767		0	-34.7767	0	-34.7767
0	-35.5546	0	-35.5546		0	-34.2156	0	-34.7667		0	-34.7667	0	-34.7667
0	-35.5446	0	-35.5446		0	-34.2056	0	-34.7567		0	-34.7567	0	-34.7567
0	-35.5346	0	-35.5346		0	-34.1956	0	-34.7467		0	-34.7467	0	-34.7467
0	-35.5246	0	-35.5246		0	-34.1856	0	-34.7367		0	-34.7367	0	-34.7367
0	-35.5146	0	-35.5146		0	-34.1756	0	-34.7267		0	-34.7267	0	-34.7267
0	-35.5046	0	-35.5046		0	-34.1656	0	-34.7167		0	-34.7167	0	-34.7167
0	-35.4946	0	-35.4946		0	-34.1556	0	-34.7067		0	-34.7067	0	-34.7067
0	-35.4846	0	-35.4846		0	-34.1456	0	-34.6967		0	-34.6967	0	-34.6967
0	-35.4746	0	-35.4746		0	-34.1356	0	-34.6867		0	-34.6867	0	-34.6867
0	-35.4646	0	-35.4646		0	-34.1256	0	-34.6767		0	-34.6767	0	-34.6767
0	-35.4546	0	-35.4546		0	-34.1156	0	-34.6667		0	-34.6667	0	-34.6667
0	-35.4446	0	-35.4446		0	-34.1056	0	-34.6567		0	-34.6567	0	-34.6567
0	-35.4346	0	-35.4346		0	-34.0956	0	-34.6467		0	-34.6467	0	-34.6467
0	-35.4246	0	-35.4246		0	-34.0856	0	-34.6367		0	-34.6367	0	-34.6367
0	-35.4146	0	-35.4146		0	-34.0756	0	-34.6267		0	-34.6267	0	-34.6267
0	-35.4046	0	-35.4046		0	-34.0656	0	-34.6167		0	-34.6167	0	-34.6167
0	-35.3946	0	-35.3946		0	-34.0556	0	-34.6067		0	-34.6067	0	-34.6067
0	-35.3846	0	-35.3846		0	-34.0456	0	-34.5967		0	-34.5967	0	-34.5967
0	-35.3746	0	-35.3746		0	-34.0356	0	-34.5867		0	-34.5867	0	-34.5867
0	-35.3646	0	-35.3646		0	-34.0256	0	-34.5767		0	-34.5767	0	-34.5767
0	-35.3546	0	-35.3546		0	-34.0156	0	-34.5667		0	-34.5667	0	-34.5667
0	-35.3446	0	-35.3446		0	-34.0056	0	-34.5567		0	-34.5567	0	-34.5567
0	-35.3346	0	-35.3346		0	-33.9956	0	-34.5467		0	-34.5467	0	-34.5467
0	-35.3246	0	-35.3246		0	-33.9856	0	-34.5367		0	-34.5367	0	-34.5367
0	-35.3146	0	-35.3146		0	-33.9756	0	-34.5267		0	-34.5267	0	-34.5267
0	-35.3046	0	-35.3046		0	-33.9656	0	-34.5167		0	-34.5167	0	-34.5167
0	-35.2946	0	-35.2946		0	-33.9556	0	-34.5067		0	-34.5067	0	-34.5067
0	-35.2846	0	-35.2846		0	-33.9456	0	-34.4967		0	-34.4967	0	-34.4967
0	-35.2746	0	-35.2746		0	-33.9356	0	-34.4867		0	-34.4867	0	-34.4867
0	-35.2646	0	-35.2646		0	-33.9256	0	-34.4767		0	-34.4767	0	-34.4767
0	-35.2546	0	-35.2546		0	-33.9156	0	-34.4667		0	-34.4667	0	-34.4667
0	-35.2446	0	-35.2446		0	-33.9056	0	-34.4567		0	-34.4567	0	-34.4567
0	-35.2346	0	-35.2346		0	-33.8956	0	-34.4467		0	-34.4467	0	-34.4467
0	-35.2246	0	-35.2246		0	-33.8856	0	-34.4367		0	-34.4367	0	-34.4367
0	-35.2146	0	-35.2146		0	-33.8756	0	-34.4267		0	-34.4267	0	-34.4267
0	-35.2046	0	-35.2046		0	-33.8656	0	-34.4167		0	-34.4167	0	-34.4167
0	-35.1946	0	-35.1946		0	-33.8556	0	-34.4067		0	-34.4067	0	-34.4067
0	-35.1846	0	-35.1846		0	-33.8456	0	-34.3967		0	-34.3967	0	-34.3967
0	-35.1746	0	-35.1746		0	-33.8356	0	-34.3867		0	-34.3867	0	-34.3867
0	-35.1646	0	-35.1646		0	-33.8256	0	-34.3767		0	-34.3767	0	-34.3767
0	-35.1546	0	-35.1546		0	-33.8156	0	-34.3667		0	-34.3667	0	-34.3667
0	-35.1446	0	-35.1446		0	-33.8056	0	-34.3567		0	-34.3567	0	-34.3567
0	-35.1346	0	-35.1346		0	-33.7956	0	-34.3467		0	-34.3467	0	-34.3467
0	-35.1246	0	-35.1246		0	-33.7856	0	-34.3367		0	-34.3367	0	-34.3367
0	-35.1146	0	-35.1146		0	-33.7756	0	-34.3267		0	-34.3267	0	-34.3267
0	-35.1046	0	-35.1046		0	-33.7656	0	-34.3167		0	-34.3167	0	-34.3167
0	-35.0946	0	-35.0946		0	-33.7556	0	-34.3067		0	-34.3067	0	-34.3067
0	-35.0846	0	-35.0846		0	-33.7456	0	-34.2967		0	-34.2967	0	-34.2967
0	-35.0746	0	-35.0746		0	-33.7356	0	-34.2867		0	-34.2867	0	-34.2867
0	-35.0646	0	-35.0646		0	-33.7256	0	-34.2767		0	-34.2767	0	-34.2767
0	-35.0546	0	-35.0546		0	-33.7156	0	-34.2667		0	-34.2667	0	-34.2667
0	-35.0446	0	-35.0446		0	-33.7056	0	-34.2567		0	-34.2567	0	-34.2567
0	-35.0346	0	-35.0346		0	-33.6956	0	-34.2467		0	-34.2467	0	-34.2467
0	-35.0246	0	-35.0246		0	-33.6856	0	-34.2367		0	-34.2367	0	-34.2367
0	-35.0146	0	-35.0146		0	-33.6756	0	-34.2267		0	-34.2267	0	-34.2267
0	-35.0046	0	-35.0046		0	-33.6656	0	-34.2167		0	-34.2167	0	-34.2167
0	-34.9946	0	-34.9946		0	-33.6556	0	-34.2067		0	-34.2067	0	-34.2067
0	-34.9846	0	-34.9846		0	-33.6456	0	-34.1967		0	-34.1967	0	-34.1967
0	-34.9746	0	-34.9746		0	-33.6356	0	-34.1867		0	-34.1867	0	-34.1867
0	-34.9646	0	-34.9646		0	-33.6256	0	-34.1767		0	-34.1767	0	-34.1767
0	-34.9546	0	-34.9546		0	-33.6156	0	-34.1667		0	-34.1667	0	-34.1667
0	-34.9446	0	-34.9446		0	-33.6056	0	-34.1567		0	-34.1567	0	-34.1567
0	-34.9346	0	-34.9346		0	-33.5956	0	-34.1467		0	-34.1467	0	-34.1467
0	-34.9246	0	-34.9246		0	-33.5856	0	-34.1367		0	-34.1367	0	-34.1367
0	-34.9146	0	-34.9146		0	-33.5756	0	-34.1267		0	-34.1267	0	-34.1267
0	-34.9046	0	-34.9046		0	-33.5656	0	-34.1167		0	-34.1167	0	-34.1167
0	-34.8946	0	-34.8946		0	-33.5556	0	-34.1067		0	-34.1067	0	-34.1067
0	-34.8846	0	-34.8846		0	-33.5456	0	-34.0967		0	-34.0967	0	-34.0967
0	-34.8746	0	-34.8746		0	-33.5356	0	-34.0867		0	-34.0867	0	-34.0867
0	-34.8646	0	-34.8646		0	-33.5256	0	-34.0767		0	-34.0767	0	-34.0767
0	-34.8546	0	-34.8546		0	-33.5156	0	-34.0667		0	-34.0667	0	-34.0667
0	-34.8446	0	-34.8446		0	-33.5056	0	-34.0567		0	-34.0567	0	-34.0567
0	-34.8346	0	-34.8346		0	-33.4956	0	-34.0467		0	-34.0467	0	-34.0467
0	-34.8246	0	-34.8246		0	-33.4856	0	-34.0367		0	-34.0367	0	-34.0367
0	-34.8146	0	-34.8146		0	-33.4756	0	-34.0267		0	-34.0267	0	-34.0267
0	-34.8046	0	-34.8046		0	-33.4656	0	-34.0167		0	-34.0167	0	-34.0167
0	-34.7946	0	-34.7946		0	-33.4556	0	-34.0067		0	-34.0067	0	-34.0067
0	-34.7846	0	-34.7846		0	-33.4456	0	-33.9967		0	-33.9967	0	-33.9967
0	-34.7746	0	-34.7746		0	-33.4356	0	-33.9867		0	-33.9867	0	-33.9867
0	-34.7646	0	-34.7646		0	-33.4256	0	-33.9767		0	-33.9767	0	-33.9767
0	-34.7546	0	-34.7546		0	-33.4156	0	-33.9667		0	-33.9667	0	-33.9667
0	-34.7446	0	-34.7446		0	-33.4056	0	-33.9567		0	-33.9567	0	-33.9567
0	-34.7346	0	-34.7346		0	-33.3956	0	-33.9467		0	-33.9467	0	-33.9467
0	-34.7246	0	-34.7246		0	-33.3856	0	-33.9367		0	-33.9367	0	-33.9367
0	-34.7146	0	-34.7146		0	-33.3756	0	-33.9267		0	-33.9267	0	-33.9267
0	-34.7046	0	-34.7046		0	-33.3656	0	-33.9167		0	-33.9167	0	-33.9167
0	-34.6946	0	-34.6946		0	-33.3556	0	-33.9067		0	-33.9067	0	-33.9067
0	-34.6846	0	-34.6846		0	-33.3456	0	-33.8967		0	-33.8967	0	-33.8967
0	-34.6746	0	-34.6746		0	-33.3356	0	-33.8867		0	-33.8867	0	-33.8867
0	-34.6646	0	-34.6646		0	-33.3256	0	-33.8767		0	-33.8767	0	-33.8767
0	-34.6546	0	-34.6546		0	-33.3156	0	-33.8667		0	-33.8667	0	-33.8667
0	-34.6446	0	-34.6446		0	-33.3056	0	-33.8567		0	-33.8567	0	-33.8567
0	-34.6346	0	-34.6346		0	-33.2956	0	-33.8467		0	-33.8467	0	-33.8467
0	-34.6246	0	-34.6246		0	-33.2856	0	-33.8367		0	-33.8367	0	-33.8367
0	-34.6146	0	-34.6146		0	-33.2756	0	-33.8267		0	-33.8267	0	-33.8267
0	-34.6046	0	-34.6046		0	-33.2656	0	-33.8167		0	-33.8167	0	-33.8167
0	-34.5946	0	-34.5946		0	-33.2556	0	-33.8067		0	-33.8067	0	-33.8067
0	-34.5846	0	-34.5846		0	-33.2456	0	-33.7967		0	-33.7967	0	-33.7967
0	-34.5746	0	-34.5746		0	-33.2356	0	-33.7867		0	-33.7867	0	-33.7867
0	-34.5646	0	-34.5646		0	-33.2256	0	-33.7767		0	-33.7767	0	-33.7767
0	-34.5546	0	-34.5546		0	-33.2156	0	-33.7667		0	-33.7667	0	-33.7667
0	-34.5446	0	-34.5446		0	-33.2056	0	-33.7567		0	-33.7567	0	-33.7567
0	-34.5346	0	-34.5346		0	-33.1956	0	-33.7467		0	-33.7467	0	-33.7467
0	-34.5246	0	-34.5246		0	-33.1856	0	-33.7367		0	-33.7367	0	-33.7367
0	-34.5146	0	-34.5146		0	-33.1756	0	-33.7267		0	-33.7267	0	-33.7267
0	-34.5046	0	-34.5046		0	-33.1656	0	-33.7167		0	-33.7167	0	-33.7167
0	-34.4946	0	-34.4946		0	-33.1556	0	-33.7067		0	-33.7067	0	-33.7067
0	-34.4846	0	-34.4846		0	-33.1456	0	-33.6967		0	-33.6967	0	-33.6967
0	-34.4746	0	-34.4746		0	-33.1356	0	-33.6867		0	-33.6867	0	-33.6867
0	-34.4646	0	-34.4646		0	-33.1256	0	-33.6767		0	-33.6767	0	-33.6767
0	-34.4546	0	-34.4546		0	-33.1156	0	-33.6667		0	-33.6667	0	-33.6667
0	-34.4446	0	-34.4446		0	-33.1056	0	-33.6567		0	-33.6567	0	-33.6567
0	-34.4346	0	-34.4346		0	-33.0956	0	-33.6467		0	-33.6467	0	-33.6467
0	-34.4246	0	-34.4246		0	-33.0856	0	-33.6367		0	-33.6367	0	-33.6367
0	-34.4146	0	-34.4146		0	-33.0756	0	-33.6267		0	-33.6267	0	-33.6267
0	-34.4046	0	-34.4046		0	-33.0656	0	-33.6167		0	-33.6167	0	-33.6167
0	-34.3946	0	-34.3946		0	-33.0556	0	-33.6067		0	-33.6067	0	-33.6067
0	-34.3846	0	-34.3846		0	-33.0456	0	-33.5967		0	-33.5967	0	-33.5967
0	-34.3746	0	-34.3746		0	-33.0356	0	-33.5867		0	-33.5867	0	-33.5867
0	-34.3646	0	-34.3646		0	-33.0256	0	-33.5767		0	-33.5767	0	-33.5767
0	-34.3546	0	-34.3546		0	-33.0156	0	-33.5667		0	-33.5667	0	-33.5667
0	-34.3446	0	-34.3446		0	-33.0056	0	-33.5567		0	-33.5567	0	-33.5567
0	-34.3346	0	-34.3346		0	-32.9956	0	-33.5467		0	-33.5467	0	-33.5467
0	-34.3246	0	-34.3246		0	-32.9856	0	-33.5367		0	-33.5367	0	-33.5367
0	-34.3146	0	-34.3146		0	-32.9756	0	-33.5267		0	-33.5267	0	-33.5267
0	-34.3046	0	-34.3046		0	-32.9656	0	-33.5167		0	-33.5167	0	-33.5167
0	-34.2946	0	-34.2946		0	-32.9556	0	-33.5067		0	-33.5067	0	-33.5067
0	-34.2846	0	-34.2846		0	-32.9456	0	-33.4967		0	-33.4967	0	-33.4967
0	-34.2746	0	-34.2746		0	-32.9356	0	-33.4867		0	-33.4867	0	-33.4867
0	-34.2646	0	-34.2646		0	-32.9256	0	-33.4767		0	-33.4767	0	-33.4767
0	-34.2546	0	-34.2546		0	-32.9156	0	-33.4667		0	-33.4667	0	-33.4667
0	-34.2446	0	-34.2446		0	-32.9056	0	-33.4567		0	-33.4567	0	-33.4567
0	-34.2346	0	-34.2346		0	-32.8956	0	-33.4467		0	-33.4467	0	-33.4467
0	-34.2246	0	-34.2246		0	-32.8856	0	-33.4367		0	-33.4367	0	-33.4367
0	-34.2146	0	-34.2146		0	-32.8756	0	-33.4267		0	-33.4267	0	-33.4267
0	-34.2046	0	-34.2046		0	-32.8656	0	-33.4167		0	-33.4167	0	-33.4167
0	-34.1946	0	-34.1946		0	-32.8556	0	-33.4067		0	-33.4067	0	-33.4067
0	-34.1846	0	-34.1846		0	-32.8456	0	-33.3967		0	-33.3967	0	-33.3967
0	-34.1746	0	-34.1746		0	-32.8356	0	-33.3867		0	-33.3867	0	-33.3867
0	-34.1646	0	-34.1646		0	-32.8256	0	-33.3767		0	-33.3767	0	-33.3767
0	-34.1546	0	-34.1546		0	-32.8156	0	-33.3667		0	-33.3667	0	-33.3667
0	-34.1446	0	-34.1446		0	-32.8056	0	-33.3567		0	-33.3567	0	-33.3567
0	-34.1346	0	-34.1346		0	-32.7956	0	-33.3467		0	-33.3467	0	-33.3467
0	-34.1246	0	-34.1246		0	-32.7856	0	-33.3367		0	-33.3367	0	-33.3367
0	-34.1146	0	-34.1146		0	-32.7756	0	-33.3267		0	-33.3267	0	-33.3267
0	-34.1046	0	-34.1046		0	-32.7656	0	-33.3167		0	-33.3167	0	-33.3167
0	-34.0946	0	-34.0946		0	-32.7556	0	-33.3067		0	-33.3067	0	-33.3067
0	-34.0846	0	-34.0846		0	-32.7456	0	-33.2967		0	-33.2967	0	-33.2967
0	-34.0746	0	-34.0746		0	-32.7356	0	-33.2867		0	-33.2867	0	-33.2867
0	-34.0646	0	-34.0646		0	-32.7256	0	-33.2767		0	-33.2767	0	-33.2767
0	-34.0546	0	-34.0546		0	-32.7156	0	-33.2667		0	-33.2667	0	-33.2667
0	-34.0446	0	-34.0446		0	-32.7056	0	-33.2567		0	-33.2567	0	-33.2567
0	-34.0346	0	-34.0346		0	-32.6956	0	-33.2467		0	-33.2467	0	-33.2467
0	-34.0246	0	-34.0246		0	-32.6856	0	-33.2367		0	-33.2367	0	-33.2367
0	-34.0146	0	-34.0146		0	-32.6756	0	-33.2267		0	-33.2267	0	-33.2267
0	-34.0046	0	-34.0046		0	-32.6656	0	-33.2167		0	-33.2167	0	-33.2167
0	-33.9946	0	-33.9946		0	-32.6556	0	-33.2067		0	-33.2067	0	-33.2067
0	-33.9846	0	-33.9846		0	-32.6456	0	-33.1967		0	-33.1967	0	-33.1967
0	-33.9746	0	-33.9746		0	-32.6356	0	-33.1867		0	-33.1867	0	-33.1867
0	-33.9646	0	-33.9646		0	-32.6256	0	-33.1767		0	-33.1767	0	-33.1767
0	-33.9546	0	-33.9546		0	-32.6156	0	-33.1667		0	-33.1667	0	-33.1667
0	-33.9446	0	-33.9446		0	-32.6056	0	-33.1567		0	-33.1567	0	-33.1567
0	-33.9346	0	-33.9346		0	-32.5956	0	-33.1467		0	-33.1467	0	-33.1467
0	-33.9246	0	-33.9246		0	-32.5856	0	-33.1367		0	-33.1367	0	-33.1367
0	-33.9146	0	-33.9146		0	-32.5756	0	-33.1267		0	-33.1267	0	-33.1267
0	-33.9046	0	-33.9046		0	-32.5656	0	-33.1167		0	-33.1167	0	-33.1167
0	-33.8946	0	-33.8946		0	-32.5556	0	-33.1067		0	-33.1067	0	-33.1067
0	-33.8846	0	-33.8846		0	-32.5456	0	-33.0967		0	-33.0967	0	-33.0967
0	-33.8746	0	-33.8746		0	-32.5356	0	-33.0867		0	-33.0867	0	-33.0867
0	-33.8646	0	-33.8646		0	-32.5256	0	-33.0767		0	-33.0767	0	-33.0767
0	-33.8546	0	-33.8546		0	-32.5156	0	-33.0667		0	-33.0667	0	-33.0667
0	-33.8446	0	-33.8446		0	-32.5056	0	-33.0567		0	-33.0567	0	-33.0567
0	-33.8346	0	-33.8346		0	-32.4956	0	-33.0467		0	-33.0467	0	-33.0467
0	-33.8246	0	-33.8246		0	-32.4856	0	-33.0367		0	-33.0367	0	-33.0367
0	-33.8146	0	-33.8146		0	-32.4756	0	-33.0267		0	-33.0267	0	-33.0267
0	-33.8046	0	-33.8046		0	-32.4656	0	-33.0167		0	-33.0167	0	-33.0167
0	-33.7946	0	-33.7946		0	-32.4556	0	-33.0067		0	-33.0067	0	-33.0067
0	-33.7846	0	-33.7846		0	-32.4456	0	-32.9967		0	-32.9967	0	-32.9967
0	-33.7746	0	-33.7746		0	-32.4356	0	-32.9867		0	-32.9867	0	-32.9867
0	-33.7646	0	-33.7646		0	-32.4256	0	-32.9767		0	-32.9767	0	-32.9767
0	-33.7546	0	-33.7546		0	-32.4156	0	-32.9667		0	-32.9667	0	-32.9667
0	-33.7446	0	-33.7446		0	-32.4056	0	-32.9567		0	-32.9567	0	-32.9567
0	-33.7346	0	-33.7346		0	-32.3956	0	-32.9467		0	-32.9467	0	-32.9467
0	-33.7246	0	-33.7246		0	-32.3856	0	-32.9367		0	-32.9367	0	-32.9367
0	-33.7146	0	-33.7146		0	-32.3756	0	-32.9267		0	-32.9267	0	-32.9267
0	-33.7046	0	-33.7046		0	-32.3656	0	-32.9167		0	-32.9167	0	-32.9167
0	-33.6946	0	-33.6946		0	-32.3556	0	-32.9067		0	-32.9067	0	-32.9067
0	-33.6846	0	-33.6846		0	-32.3456	0	-32.8967		0	-32.8967	0	-32.8967
0	-33.6746	0	-33.6746		0	-32.3356	0	-32.8867		0	-32.8867	0	-32.8867
0	-33.6646	0	-33.6646		0	-32.3256	0	-32.8767		0	-32.8767	0	-32.8767
0	-33.6546	0	-33.6546		0	-32.3156	0	-32.8667		0	-32.8667	0	-32.8667
0	-33.6446	0	-33.6446		0	-32.3056	0	-32.8567		0	-32.8567	0	-32.8567
0	-33.6346	0	-33.6346		0	-32.2956	0	-32.8467		0	-32.8467	0	-32.8467
0	-33.6246	0	-33.6246		0	-32.2856	0	-32.8367		0	-32.8367	0	-32.8367
0	-33.6146	0	-33.6146		0	-32.2756	0	-32.8267		0	-32.8267	0	-32.8267
0	-33.6046	0	-33.6046		0	-32.2656	0	-32.8167		0	-32.8167	0	-32.8167
0	-33.5946	0	-33.5946		0	-32.2556	0	-32.8067		0	-32.8067	0	-32.8067
0	-33.5846	0	-33.5846		0	-32.2456	0	-32.7967		0	-32.7967	0	-32.7967
0	-33.5746	0	-33.5746		0	-32.2356	0	-32.7867		0	-32.7867	0	-32.7867
0	-33.5646	0	-33.5646		0	-32.2256	0	-32.7767		0	-32.7767	0	-32.7767
0	-33.5546	0	-33.5546		0	-32.2156	0	-32.7667		0	-32.7667	0	-32.7667
0	-33.5446	0	-33.5446		0	-32.2056	0	-32.7567		0	-32.7567	0	-32.7567
0	-33.5346	0	-33.5346		0	-32.1956	0	-32.7467		0	-32.7467	0	-32.7467
0	-33.5246	0	-33.5246		0	-32.1856	0	-32.7367		0	-32.7367	0	-32.7367
0	-33.5146	0	-33.5146		0	-32.1756	0	-32.7267		0	-32.7267	0	-32.7267
0	-33.5046	0	-33.5046		0	-32.1656	0	-32.7167		0	-32.7167	0	-32.7167
0	-33.4946	0	-33.4946		0	-32.1556	0	-32.7067		0	-32.7067	0	-32.7067
0	-33.4846	0	-33.4846		0	-32.1456	0	-32.6967		0	-32.6967	0	-32.6967
0	-33.4746	0	-33.4746		0	-32.1356	0	-32.6867		0	-32.6867	0	-32.6867
0	-33.4646	0	-33.4646		0	-32.1256	0	-32.6767		0	-32.6767	0	-32.6767
0	-33.4546	0	-33.4546		0	-32.1156	0	-32.6667		0	-32.6667	0	-32.6667
0	-33.4446	0	-33.4446		0	-32.1056	0	-32.6567		0	-32.6567	0	-32.6567
0	-33.4346	0	-33.4346		0	-32.0956	0	-32.6467		0	-32.6467	0	-32.6467
0	-33.4246	0	-33.4246		0	-32.0856	0	-32.6367		0	-32.6367	0	-32.6367
0	-33.4146	0	-33.4146		0	-32.0756	0	-32.6267		0	-32.6267	0	-32.6267
0	-33.4046	0	-33.4046		0	-32.0656	0	-32.6167		0	-32.6167	0	-32.6167
0	-33.3946	0	-33.3946		0	-32.0556	0	-32.6067		0	-32.6067	0	-32.6067
0	-33.3846	0	-33.3846		0	-32.0456	0	-32.5967		0	-32.5967	0	-32.5967
0	-33.3746	0	-33.3746		0	-32.0356	0	-32.5867		0	-32.5867	0	-32.5867
0	-33.3646	0	-33.3646		0	-32.0256	0	-32.5767		0	-32.5767	0	-32.5767
0	-33.3546	0	-33.3546		0	-32.0156	0	-32.5667		0	-32.5667	0	-32.5667
0	-33.3446	0	-33.3446		0	-32.0056	0	-32.5567		0	-32.5567	0	-32.5567
0	-33.3346	0	-33.3346		0	-31.9956	0	-32.5467		0	-32.5467	0	-32.5467
0	-33.3246	0	-33.3246		0	-31.9856	0	-32.5367		0	-32.5367	0	-32.5367
0	-33.3146	0	-33.3146		0	-31.9756	0	-32.5267		0	-32.5267	0	-32.5267
0	-33.3046	0	-33.3046		0	-31.9656	0	-32.5167		0	-32.5167	0	-32.5167
0	-33.2946	0	-33.2946		0	-31.9556	0	-32.5067		0	-32.5067	0	-32.5067
0	-33.2846	0	-33.2846		0	-31.9456	0	-32.4967		0	-32.4967	0	-32.4967
0	-33.2746	0	-33.2746		0	-31.9356	0	-32.4867		0	-32.4867	0	-32.4867
0	-33.2646	0	-33.2646		0	-31.9256	0	-32.4767		0	-32.4767	0	-32.4767
0	-33.2546	0	-33.2546		0	-31.9156	0	-32.4667		0	-32.4667	0	-32.4667
0	-33.2446	0	-33.2446		0	-31.9056	0	-32.4567		0	-32.4567	0	-32.4567
0	-33.2346	0	-33.2346		0	-31.8956	0	-32.4467		0	-32.4467	0	-32.4467
0	-33.2246	0	-33.2246		0	-31.8856	0	-32.4367		0	-32.4367	0	-32.4367
0	-33.2146	0	-33.2146		0	-31.8756	0	-32.4267		0	-32.4267	0	-32.4267
0	-33.2046	0	-33.2046		0	-31.8656	0	-32.4167		0	-32.4167	0	-32.4167
0	-33.1946	0	-33.1946		0	-31.8556	0	-32.4067		0	-32.4067	0	-32.4067
0	-33.1846	0	-33.1846		0	-31.8456	0	-32.3967		0	-32.3967	0	-32.3967
0	-33.1746	0	-33.1746		0	-31.8356	0	-32.3867		0	-32.3867	0	-32.3867
0	-33.1646	0	-33.1646		0	-31.8256	0	-32.3767		0	-32.3767	0	-32.3767
0	-33.1546	0	-33.1546		0	-31.8156	0	-32.3667		0	-32.3667	0	-32.3667
0	-33.1446	0	-33.1446		0	-31.8056	0	-32.3567		0	-32.3567	0	-32.3567
0	-33.1346	0	-33.1346		0	-31.7956	0	-32.3467		0	-32.3467	0	-32.3467
0	-33.1246	0	-33.1246		0	-31.7856	0	-32.3367		0	-32.3367	0	-32.3367
0	-33.1146	0	-33.1146		0	-31.7756	0	-32.3267		0	-32.3267	0	-32.3267
0	-33.1046	0	-33.1046		0	-31.7656	0	-32.3167		0	-32.3167	0	-32.3167
0	-33.0946	0	-33.0946		0	-31.7556	0	-32.3067		0	-32.3067	0	-32.3067
0	-33.0846	0	-33.0846		0	-31.7456	0	-32.2967		0	-32.2967	0	-32.2967
0	-33.0746	0	-33.0746		0	-31.7356	0	-32.2867		0	-32.2867	0	-32.2867
0	-33.0646	0	-33.0646		0	-31.7256	0	-32.2767		0	-32.2767	0	-32.2767
0	-33.0546	0	-33.0546		0	-31.7156	0	-32.2667		0	-32.2667	0	-32.2667
0	-33.0446	0	-33.0446		0	-31.7056	0	-32.2567		0	-32.2567	0	-32.2567
0	-33.0346	0	-33.0346		0	-31.6956	0	-32.2467		0	-32.2467	0	-32.2467
0	-33.0246	0	-33.0246		0	-31.6856	0	-32.2367		0	-32.2367	0	-32.2367
0	-33.0146	0	-33.0146		0	-31.6756	0	-32.2267		0	-32.2267	0	-32.2267
0	-33.0046	0	-33.0046		0	-31.6656	0	-32.2167		0	-32.2167	0	-32.2167
0	-32.9946	0	-32.9946		0	-31.6556	0	-32.2067		0	-32.2067	0	-32.2067
0	-32.9846	0	-32.9846		0	-31.6456	0	-32.1967		0	-32.1967	0	-32.1967
0	-32.9746	0	-32.9746		0	-31.6356	0	-32.1867		0	-32.1867	0	-32.1867
0	-32.9646	0	-32.9646		0	-31.6256	0	-32.1767		0	-32.1767	0	-32.1767
0	-32.9546	0	-32.9546		0	-31.6156	0	-32.1667		0	-32.1667	0	-32.1667
0	-32.9446	0	-32.9446		0	-31.6056	0	-32.1567		0	-32.1567	0	-32.1567
0	-32.9346	0	-32.9346		0	-31.5956	0	-32.1467		0	-32.1467	0	-32.1467
0	-32.9246	0	-32.9246		0	-31.5856	0	-32.1367		0	-32.1367	0	-32.1367
0	-32.9146	0	-32.9146		0	-31.5756	0	-32.1267		0	-32.1267	0	-32.1267
0	-32.9046	0	-32.9046		0	-31.5656	0	-32.1167		0	-32.1167	0	-32.1167
0	-32.8946	0	-32.8946		0	-31.5556	0	-32.1067		0	-32.1067	0	-32.1067
0	-32.8846	0	-32.8846		0	-31.5456	0	-32.0967		0	-32.0967	0	-32.0967
0	-32.8746	0	-32.8746		0	-31.5356	0	-32.0867		0	-32.0867	0	-32.0867
0	-32.8646	0	-32.8646		0	-31.5256	0	-32.0767		0	-32.0767	0	-32.0767
0	-32.8546	0	-32.8546		0	-31.5156	0	-32.0667		0	-32.0667	0	-32.0667
0	-32.8446	0	-32.8446		0	-31.5056	0	-32.0567		0	-32.0567	0	-32.0567
0	-32.8346	0	-32.8346		0	-31.4956	0	-32.0467		0	-32.0467	0	-32.0467
0	-32.8246	0	-32.8246		0	-31.4856	0	-32.0367		0	-32.0367	0	-32.0367
0	-32.8146	0	-32.8146		0	-31.4756	0	-32.0267		0	-32.0267	0	-32.0267
0	-32.8046	0	-32.8046		0	-31.4656	0	-32.0167		0	-32.0167	0	-32.0167
0	-32.7946	0	-32.7946		0	-31.4556	0	-32.0067		0	-32.0067	0	-32.0067
0	-32.7846	0	-32.7846		0	-31.4456	0	-31.9967		0	-31.9967	0	-31.9967
0	-32.7746	0	-32.7746		0	-31.4356	0	-31.9867		0	-31.9867	0	-31.9867
0	-32.7646	0	-32.7646		0	-31.4256	0	-31.9767		0	-31.9767	0	-31.9767
0	-32.7546	0	-32.7546		0	-31.4156	0	-31.9667		0	-31.9667	0	-31.9667
0	-32.7446	0	-32.7446		0	-31.4056	0	-31.9567		0	-31.9567	0	-31.9567
0	-32.7346	0	-32.7346		0	-31.3956	0	-31.9467		0	-31.9467	0	-31.9467
0	-32.7246	0	-32.7246		0	-31.3856	0	-31.9367		0	-31.9367	0	-31.9367
0	-32.7146	0	-32.7146		0	-31.3756	0	-31.9267		0	-31.9267	0	-31.9267
0	-32.7046	0	-32.7046		0	-31.3656	0	-31.9167		0	-31.9167	0	-31.9167
0	-32.6946	0	-32.6946		0	-31.3556	0	-31.9067		0	-31.9067	0	-31.9067
0	-32.6846	0	-32.6846		0	-31.3456	0	-31.8967		0	-31.8967	0	-31.8967
0	-32.6746	0	-32.6746		0	-31.3356	0	-31.8867		0	-31.8867	0	-31.8867
0	-32.6646	0	-32.6646		0	-31.3256	0	-31.8767		0	-31.8767	0	-31.8767
0	-32.6546	0	-32.6546		0	-31.3156	0	-31.8667		0	-31.8667	0	-31.8667
0	-32.6446	0	-32.6446		0	-31.3056	0	-31.8567		0	-31.8567	0	-31.8567
0	-32.6346	0	-32.6346		0	-31.2956	0	-31.8467		0	-31.8467	0	-31.8467
0	-32.6246	0	-32.6246		0	-31.2856	0	-31.8367		0	-31.8367	0	-31.8367
0	-32.6146	0	-32.6146		0	-31.2756	0	-31.8267		0	-31.8267	0	-31.8267
0	-32.6046	0	-32.6046		0	-31.2656	0	-31.8167		0	-31.8167	0	-31.8167
0	-32.5946	0	-32.5946		0	-31.2556	0	-31.8067		0	-31.8067	0	-31.8067
0	-32.5846	0	-32.5846		0	-31.2456	0	-31.7967		0	-31.7967	0	-31.7967
0	-32.5746	0	-32.5746		0	-31.2356	0	-31.7867		0	-31.7867	0	-31.7867
0	-32.5646	0	-32.5646		0	-31.2256	0	-31.7767		0	-31.7767	0	-31.7767
0	-32.5546	0	-32.5546		0	-31.2156	0	-31.7667		0	-31.7667	0	-31.7667
0	-32.5446	0	-32.5446		0	-31.2056	0	-31.7567		0	-31.7567	0	-31.7567
0	-32.5346	0	-32.5346		0	-31.1956	0	-31.7467		0	-31.7467	0	-31.7467
0	-32.5246	0	-32.5246		0	-31.1856	0	-31.7367		0	-31.7367	0	-31.7367
0	-32.5146	0	-32.5146		0	-31.1756	0	-31.7267		0	-31.7267	0	-31.7267
0	-32.5046	0	-32.5046		0	-31.1656	0	-31.7167		0	-31.7167	0	-31.7167
0	-32.4946	0	-32.4946		0	-31.1556	0	-31.7067		0	-31.7067	0	-31.7067
0	-32.4846	0	-32.4846		0	-31.1456	0	-31.6967		0	-31.6967	0	-31.6967
0	-32.4746	0	-32.4746		0	-31.1356	0	-31.6867		0	-31.6867	0	-31.6867
0	-32.4646	0	-32.4646		0	-31.1256	0	-31.6767		0	-31.6767	0	-31.6767
0	-32.4546	0	-32.4546		0	-31.1156	0	-31.6667		0	-31.6667	0	-31.6667
0	-32.4446	0	-32.4446		0	-31.1056	0	-31.6567		0	-31.6567	0	-31.6567
0	-32.4346	0	-32.4346		0	-31.0956	0	-31.6467		0	-31.6467	0	-31.6467
0	-32.4246	0	-32.4246		0	-31.0856	0	-31.6367		0	-31.6367	0	-31.6367
0	-32.4146	0	-32.4146		0	-31.0756	0	-31.6267		0	-31.6267	0	-31.6267
0	-32.4046	0	-32.4046		0	-31.0656	0	-31.6167		0	-31.6167	0	-31.6167
0	-32.3946	0	-32.3946		0	-31.0556	0	-31.6067		0	-31.6067	0	-31.6067
0	-32.3846	0	-32.3846		0	-31.0456	0	-31.5967		0	-31.5967	0	-31.5967
0	-32.3746	0	-32.3746		0	-31.0356	0	-31.5867		0	-31.5867	0	-31.5867
0	-32.3646	0	-32.3646		0	-31.0256	0	-31.5767		0	-31.5767	0	-31.5767
0	-32.3546	0	-32.3546		0	-31.0156	0	-31.5667		0	-31.5667	0	-31.5667
0	-32.3446	0	-32.3446		0	-31.0056	0	-31.5567		0	-31.5567	0	-31.5567
0	-32.3346	0	-32.3346		0	-30.9956	0	-31.5467		0	-31.5467	0	-31.5467
0	-32.3246	0	-32.3246		0	-30.9856	0	-31.5367		0	-31.5367	0	-31.5367
0	-32.3146	0	-32.3146		0	-30.9756	0	-31.5267		0	-31.5267	0	-31.5267
0	-32.3046	0	-32.3046		0	-30.9656	0	-31.5167		0	-31.5167	0	-31.5167
0	-32.2946	0	-32.2946		0	-30.9556	0	-31.5067		0	-31.5067	0	-31.5067
0	-32.2846	0	-32.2846		0	-30.9456	0	-31.4967		0	-31.4967	0	-31.4967
0	-32.2746	0	-32.2746		0	-30.9356	0	-31.4867		0	-31.4867	0	-31.4867
0	-32.2646	0	-32.2646		0	-30.9256	0	-31.4767		0	-31.4767	0	-31.4767
0	-32.2546	0	-32.2546		0	-30.9156	0	-31.4667		0	-31.4667	0	-31.4667
0	-32.2446	0	-32.2446		0	-30.9056	0	-31.4567		0	-31.4567	0	-31.4567
0	-32.2346	0	-32.2346		0	-30.8956	0	-31.4467		0	-31.4467	0	-31.4467
0	-32.2246	0	-32.2246		0	-30.8856	0	-31.4367		0	-31.4367	0	-31.4367
0	-32.2146	0	-32.2146		0	-30.8756	0	-31.4267		0	-31.4267	0	-31.4267
0	-32.2046	0	-32.2046		0	-30.8656	0	-31.4167		0	-31.4167	0	-31.4167
0	-32.1946	0	-32.1946		0	-30.8556	0	-31.4067		0	-31.4067	0	-31.4067
0	-32.1846	0	-32.1846		0	-30.8456	0	-31.3967		0	-31.3967	0	-31.3967
0	-32.1746	0	-32.1746		0	-30.8356	0	-31.3867		0	-31.3867	0	-31.3867
0	-32.1646	0	-32.1646		0	-30.8256	0	-31.3767		0	-31.3767	0	-31.3767
0	-32.1546	0	-32.1546		0	-30.8156	0	-31.3667		0	-31.3667	0	-31.3667
0	-32.1446	0	-32.1446		0	-30.8056	0	-31.3567		0	-31.3567	0	-31.3567
0	-32.1346	0	-32.1346		0	-30.7956	0	-31.3467		0	-31.3467	0	-31.3467
0	-32.1246	0	-32.1246		0	-30.7856	0	-31.3367		0	-31.3367	0	-31.3367
0	-32.1146	0	-32.1146		0	-30.7756	0	-31.3267		0	-31.3267	0	-31.3267
0	-32.1046	0	-32.1046		0	-30.7656	0	-31.3167		0	-31.3167	0	-31.3167
0	-32.0946	0	-32.0946		0	-30.7556	0	-31.3067		0	-31.3067	0	-31.3067
0	-32.0846	0	-32.0846		0	-30.7456	0	-31.2967		0	-31.2967	0	-31.2967
0	-32.0746	0	-32.0746		0	-30.7356	0	-31.2867		0	-31.2867	0	-31.2867
0	-32.0646	0	-32.0646		0	-30.7256	0	-31.2767		0	-31.2767	0	-31.2767
0	-32.0546	0	-32.0546		0	-30.7156	0	-31.2667		0	-31.2667	0	-31.2667
0	-32.0446	0	-32.0446		0	-30.7056	0	-31.2567		0	-31.2567	0	-31.2567
0	-32.0346	0	-32.0346		0	-30.6956	0	-31.2467		0	-31.2467	0	-31.2467
0	-32.0246	0	-32.0246		0	-30.6856	0	-31.2367		0	-31.2367	0	-31.2367
0	-32.0146	0	-32.0146		0	-30.6756	0	-31.2267		0	-31.2267	0	-31.2267
0	-32.0046	0	-32.0046		0	-30.6656	0	-31.2167		0	-31.2167	0	-31.2167
0	-31.9936	0	-31.9936		0	-30.6546	0	-31.2057		0	-31.2057	0	-31.2057
0	-31.9836	0	-31.9836		0	-30.6446	0	-31.1957		0	-31.1957	0	-31.1957
0	-31.9736	0	-31.9736		0	-30.6346	0	-31.1857		0	-31.1857	0	-31.1857
0	-31.9636	0	-31.9636		0	-30.6246	0	-31.1757		0	-31.1757	0	-31.1757
0	-31.9536	0	-31.9536		0	-30.6146	0	-31.1657		0	-31.1657	0	-31.1657
0	-31.9436	0	-31.9436		0	-30.6046	0	-31.1557		0	-31.1557	0	-31.1557
0	-31.9336	0	-31.9336		0	-30.5946	0	-31.1457		0	-31.1457	0	-31.1457
0	-31.9236	0	-31.9236		0	-30.5846	0	-31.1357		0	-31.1357	0	-31.1357
0	-31.9136	0	-31.9136		0	-30.5746	0	-31.1257		0	-31.1257	0	-31.1257
0	-31.9036	0	-31.9036		0	-30.5646	0	-31.1157		0	-31.1157	0	-31.1157
0	-31.8936	0	-31.8936		0	-30.5546	0	-31.1057		0	-31.1057	0	-31.1057
0	-31.8836	0	-31.8836		0	-30.5446	0	-31.0957		0	-31.0957	0	-31.0957
0	-31.8736	0	-31.8736		0	-30.5346	0	-31.0857		0	-31.0857	0	-31.0857
0	-31.8636	0	-31.8636		0	-30.5246	0	-31.0757		0	-31.0757	0	-31.0757
0	-31.8536	0	-31.8536		0	-30.5146	0	-31.0657		0	-31.0657	0	-31.0657
0	-31.8436	0	-31.8436		0	-30.5046	0	-31.0557		0	-31.0557	0	-31.0557
0	-31.8336	0	-31.8336		0	-30.4946	0	-31.0457		0	-31.0457	0	-31.0457
0	-31.8236	0	-31.8236		0	-30.4846	0	-31.0357		0	-31.0357	0	-31.0357
0	-31.8136	0	-31.8136		0	-30.4746	0	-31.0257		0	-31.0257	0	-31.0257
0	-31.8036	0	-31.8036		0	-30.4646	0	-31.0157		0	-31.0157	0	-31.0157
0	-31.7936	0	-31.7936		0	-30.4546	0	-31.0057		0	-31.0057	0	-31.0057
0	-31.7836	0	-31.7836		0	-30.4446	0	-30.9957		0	-30.9957	0	-30.9957
0	-31.7736	0	-31.7736		0	-30.4346	0	-30.9857		0	-30.9857	0	-30.9857
0	-31.7636	0	-31.7636		0	-30.4246	0	-30.9757		0	-30.9757	0	-30.9757
0	-31.7536	0	-31.7536		0	-30.4146	0	-30.9657		0	-30.9657	0	-30.9657
0	-31.7436	0	-31.7436		0	-30.4046	0	-30.9557		0	-30.9557	0	-30.9557
0	-31.7336	0	-31.7336		0	-30.3946	0	-30.9457		0	-30.9457	0	-30.9457
0	-31.7236	0	-31.7236		0	-30.3846	0	-30.9357		0	-30.9357	0	-30.9357
0	-31.7136	0	-31.7136		0	-30.3746	0	-30.9257		0	-30.9257	0	-30.9257
0	-31.7036	0	-31.7036		0	-30.3646	0	-30.9157		0	-30.9157	0	-30.9157
0	-31.6936	0	-31.6936		0	-30.3546	0	-30.9057		0	-30.9057	0	-30.9057
0	-31.6836	0	-31.6836		0	-30.3446	0	-30.8957		0	-30.8957	0	-30.8957
0	-31.6736	0	-31.6736		0	-30.3346	0	-30.8857		0	-30.8857	0	-30.8857
0	-31.6636	0	-31.6636		0	-30.3246	0	-30.8757		0	-30.8757	0	-30.8757
0	-31.6536	0	-31.6536		0	-30.3146	0	-30.8657		0	-30.8657	0	-30.8657
0	-31.6436	0	-31.6436		0	-30.3046	0	-30.8557		0	-30.8557	0	-30.8557
0	-31.6336	0	-31.6336		0	-30.2946	0	-30.8457		0	-30.8457	0	-30.8457
0	-31.6236	0	-31.6236		0	-30.2846	0	-30.8357		0	-30.8357	0	-30.8357
0	-31.6136	0	-31.6136		0	-30.2746	0	-30.8257		0	-30.8257	0	-30.8257
0	-31.6036	0	-31.6036		0	-30.2646	0	-30.8157		0	-30.8157	0	-30.8157
0	-31.5936	0	-31.5936		0	-30.2546	0	-30.8057		0	-30.8057	0	-30.8057
0	-31.5836	0	-31.5836		0	-30.2446	0	-30.7957		0	-30.7957	0	-30.7957
0	-31.5736	0	-31.5736		0	-30.2346	0	-30.7857		0	-30.7857	0	-30.7857
0	-31.5636	0	-31.5636		0	-30.2246	0	-30.7757		0	-30.7757	0	-30.7757
0	-31.5536	0	-31.5536		0	-30.2146	0	-30.7657		0	-30.7657	0	-30.7657
0	-31.5436	0	-31.5436		0	-30.2046	0	-30.7557		0	-30.7557	0	-30.7557
0	-31.5336	0	-31.5336		0	-30.1946	0	-30.7457		0	-30.7457	0	-30.7457
0	-31.5236	0	-31.5236		0	-30.1846	0	-30.7357		0	-30.7357	0	-30.7357
0	-31.5136	0	-31.5136		0	-30.1746	0	-30.7257		0	-30.7257	0	-30.7257
0	-31.5036	0	-31.5036		0	-30.1646	0	-30.7157		0	-30.7157	0	-30.7157
0	-31.4936	0	-31.4936		0	-30.1546	0	-30.7057		0	-30.7057	0	-30.7057
0	-31.4836	0	-31.4836		0	-30.1446	0	-30.6957		0	-30.6957	0	-30.6957
0	-31.4736	0	-31.4736		0	-30.1346	0	-30.6857		0	-30.6857	0	-30.6857
0	-31.4636	0	-31.4636		0	-30.1246	0	-30.6757		0	-30.6757	0	-30.6757
0	-31.4536	0	-31.4536		0	-30.1146	0	-30.6657		0	-30.6657	0	-30.6657
0	-31.4436	0	-31.4436		0	-30.1046	0	-30.6557		0	-30.6557	0	-30.6557
0	-31.4336	0	-31.4336		0	-30.0946	0	-30.6457		0	-30.6457	0	-30.6457
0	-31.4236	0	-31.4236		0	-30.0846	0	-30.6357		0	-30.6357	0	-30.6357
0	-31.4136	0	-31.4136		0	-30.0746	0	-30.6257		0	-30.6257	0	-30.6257
0	-31.4036	0	-31.4036		0	-30.0646	0	-30.6157		0	-30.6157	0	-30.6157
0	-31.3936	0	-31.3936		0	-30.0546	0	-30.6057		0	-30.6057	0	-30.6057
0	-31.3836	0	-31.3836		0	-30.0446	0	-30.5957		0	-30.5957	0	-30.5957
0	-31.3736	0	-31.3736		0	-30.0346	0	-30.5857		0	-30.5857	0	-30.5857
0	-31.3636	0	-31.3636		0	-30.0246	0	-30.5757		0	-30.5757	0	-30.5757
0	-31.3536	0	-31.3536		0	-30.0146	0	-30.5657		0	-30.5657	0	-30.5657
0	-31.3436	0	-31.3436		0	-30.0046	0	-30.5557		0	-30.5557	0	-30.5557
0	-31.3336	0	-31.3336		0	-29.9946	0	-30.5457		0	-30.5457	0	-30.5457
0	-31.3236	0	-31.3236		0	-29.9846	0	-30.5357		0	-30.5357	0	-30.5357
0	-31.3136	0	-31.3136		0	-29.9746	0	-30.5257		0	-30.5257	0	-30.5257
0	-31.3036	0	-31.3036		0	-29.9646	0	-30.5157		0	-30.5157	0	-30.5157
0	-31.2936	0	-31.2936		0	-29.9546	0	-30.5057		0	-30.5057	0	-30.5057
0	-31.2836	0	-31.2836		0	-29.9446	0	-30.4957		0	-30.4957	0	-30.4957
0	-31.2736	0	-31.2736		0	-29.9346	0	-30.4857		0	-30.4857	0	-30.4857
0	-31.2636	0	-31.2636		0	-29.9246	0	-30.4757		0	-30.4757	0	-30.4757
0	-31.2536	0	-31.2536		0	-29.9146	0	-30.4657		0	-30.4657	0	-30.4657
0	-31.2436	0	-31.2436		0	-29.9046	0	-30.4557		0	-30.4557	0	-30.4557
0	-31.2336	0	-31.2336		0	-29.8946	0	-30.4457		0	-30.4457	0	-30.4457
0	-31.2236	0	-31.2236		0	-29.8846	0	-30.4357		0	-30.4357	0	-30.4357
0	-31.2136	0	-31.2136		0	-29.8746	0	-30.4257		0	-30.4257	0	-30.4257
0	-31.2036	0	-31.2036		0	-29.8646	0	-30.4157		0	-30.4157	0	-30.4157
0	-31.1936	0	-31.1936		0	-29.8546	0	-30.4057		0	-30.4057	0	-30.4057
0	-31.1836	0	-31.1836		0	-29.8446	0	-30.3957		0	-30.3957	0	-30.3957
0	-31.1736	0	-31.1736		0	-29.8346	0	-30.3857		0	-30.3857	0	-30.3857
0	-31.1636	0	-31.1636		0	-29.8246	0	-30.3757		0	-30.3757	0	-30.3757
0	-31.1536	0	-31.1536		0	-29.8146	0	-30.3657		0	-30.3657	0	-30.3657
0	-31.1436	0	-31.1436		0	-29.8046	0	-30.3557		0	-30.3557	0	-30.3557
0	-31.1336	0	-31.1336		0	-29.7946	0	-30.3457		0	-30.3457	0	-30.3457
0	-31.1236	0	-31.1236		0	-29.7846	0	-30.3357		0	-30.3357	0	-30.3357
0	-31.1136	0	-31.1136		0	-29.7746	0	-30.3257		0	-30.3257	0	-30.3257
0	-31.1036	0	-31.1036		0	-29.7646	0	-30.3157		0	-30.3157	0	-30.3157
0	-31.0936	0	-31.0936		0	-29.7546	0	-30.3057		0	-30.3057	0	-30.3057
0	-31.0836	0	-31.0836		0	-29.7446	0	-30.2957		0	-30.2957	0	-30.2957
0	-31.0736	0	-31.0736		0	-29.7346	0	-30.2857		0	-30.2857	0	-30.2857
0	-31.0636	0	-31.0636		0	-29.7246	0	-30.2757		0	-30.2757	0	-30.2757
0	-31.0536	0	-31.0536		0	-29.7146	0	-30.2657		0	-30.2657	0	-30.2657
0	-31.0436	0	-31.0436		0	-29.7046	0	-30.2557		0	-30.2557	0	-30.2557
0	-31.0336	0	-31.0336		0	-29.6946	0	-30.2457		0	-30.2457	0	-30.2457
0	-31.0236	0	-31.0236		0	-29.6846	0	-30.2357		0	-30.2357	0	-30.2357
0	-31.0136	0	-31.0136		0	-29.6746	0	-30.2257		0	-30.2257	0	-30.2257
0	-31.0036	0	-31.0036		0	-29.6646	0	-30.2157		0	-30.2157	0	-30.2157
0	-30.9936	0	-30.9936		0	-29.6546	0	-30.2057		0	-30.2057	0	-30.2057
0	-30.9836	0	-30.9836		0	-29.6446	0	-30.1957		0	-30.1957	0	-30.1957
0	-30.9736	0	-30.9736		0	-29.6346	0	-30.1857		0	-30.1857	0	-30.1857
0	-30.9636	0	-30.9636		0	-29.6246	0	-30.1757		0	-30.1757	0	-30.1757
0	-30.9536	0	-30.9536		0	-29.6146	0	-30.1657		0	-30.1657	0	-30.1657
0	-30.9436	0	-30.9436		0	-29.6046	0	-30.1557		0	-30.1557	0	-30.1557
0	-30.9336	0	-30.9336		0	-29.5946	0	-30.1457		0	-30.1457	0	-30.1457
0	-30.9236	0	-30.9236		0	-29.5846	0	-30.1357		0	-30.1357	0	-30.1357
0	-30.9136	0	-30.9136		0	-29.5746	0	-30.1257		0	-30.1257	0	-30.1257
0	-30.9036	0	-30.9036		0	-29.5646	0	-30.1157		0	-30.1157	0	-30.1157
0	-30.8936	0	-30.8936		0	-29.5546	0	-30.1057		0	-30.1057	0	-30.1057
0	-30.8836	0	-30.8836		0	-29.5446	0	-30.0957		0	-30.0957	0	-30.0957
0	-30.8736	0	-30.8736		0	-29.5346	0	-30.0857		0	-30.0857	0	-30.0857
0	-30.8636	0	-30.8636		0	-29.5246	0	-30.0757		0	-30.0757	0	-30.0757
0	-30.8536	0	-30.8536		0	-29.5146	0	-30.0657		0	-30.0657	0	-30.0657
0	-30.8436	0	-30.8436		0	-29.5046	0	-30.0557		0	-30.0557	0	-30.0557
0	-30.8336	0	-30.8336		0	-29.4946	0	-30.0457		0	-30.0457	0	-30.0457
0	-30.8236	0	-30.8236		0	-29.4846	0	-30.0357		0	-30.0357	0	-30.0357
0	-30.8136	0	-30.8136		0	-29.4746	0	-30.0257		0	-30.0257	0	-30.0257
0	-30.8036	0	-30.8036		0	-29.4646	0	-30.0157		0	-30.0157	0	-30.0157
0	-30.7936	0	-30.7936		0	-29.4546	0	-30.0057		0	-30.0057	0	-30.0057
0	-30.7836	0	-30.7836		0	-29.4446	0	-29.9957		0	-29.9957	0	-29.9957
0	-30.7736	0	-30.7736		0	-29.4346	0	-29.9857		0	-29.9857	0	-29.9857
0	-30.7636	0	-30.7636		0	-29.4246	0	-29.9757		0	-29.9757	0	-29.9757
0	-30.7536	0	-30.7536		0	-29.4146	0	-29.9657		0	-29.9657	0	-29.9657
0	-30.7436	0	-30.7436		0	-29.4046	0	-29.9557		0	-29.9557	0	-29.9557
0	-30.7336	0	-30.7336		0	-29.3946	0	-29.9457		0	-29.9457	0	-29.9457
0	-30.7236	0	-30.7236		0	-29.3846	0	-29.9357		0	-29.9357	0	-29.9357
0	-30.7136	0	-30.7136		0	-29.3746	0	-29.9257		0	-29.9257	0	-29.9257
0	-30.7036	0	-30.7036		0	-29.3646	0	-29.9157		0	-29.9157	0	-29.9157
0	-30.6936	0	-30.6936		0	-29.3546	0	-29.9057		0	-29.9057	0	-29.9057
0	-30.6836	0	-30.6836		0	-29.3446	0	-29.8957		0	-29.8957	0	-29.8957
0	-30.6736	0	-30.6736		0	-29.3346	0	-29.8857		0	-29.8857	0	-29.8857
0	-30.6636	0	-30.6636		0	-29.3246	0	-29.8757		0	-29.8757	0	-29.8757
0	-30.6536	0	-30.6536		0	-29.3146	0	-29.8657		0	-29.8657	0	-29.8657
0	-30.6436	0	-30.6436		0	-29.3046	0	-29.8557		0	-29.8557	0	-29.8557
0	-30.6336	0	-30.6336		0	-29.2946	0	-29.8457		0	-29.8457	0	-29.8457
0	-30.6236	0	-30.6236		0	-29.2846	0	-29.8357		0	-29.8357	0	-29.8357
0	-30.6136	0	-30.6136		0	-29.2746	0	-29.8257		0	-29.8257	0	-29.8257
0	-30.6036	0	-30.6036		0	-29.2646	0	-29.8157		0	-29.8157	0	-29.8157
0	-30.5936	0	-30.5936		0	-29.2546	0	-29.8057		0	-29.8057	0	-29.8057
0	-30.5836	0	-30.5836		0	-29.2446	0	-29.7957		0	-29.7957	0	-29.7957
0	-30.5736	0	-30.5736		0	-29.2346	0	-29.7857		0	-29.7857	0	-29.7857
0	-30.5636	0	-30.5636		0	-29.2246	0	-29.7757		0	-29.7757	0	-29.7757
0	-30.5536	0	-30.5536		0	-29.2146	0	-29.7657		0	-29.7657	0	-29.7657
0	-30.5436	0	-30.5436		0	-29.2046	0	-29.7557		0	-29.7557	0	-29.7557
0	-30.5336	0	-30.5336		0	-29.1946	0	-29.7457		0	-29.7457	0	-29.7457
0	-30.5236	0	-30.5236		0	-29.1846	0	-29.7357		0	-29.7357	0	-29.7357
0	-30.5136	0	-30.5136		0	-29.1746	0	-29.7257		0	-29.7257	0	-29.7257
0	-30.5036	0	-30.5036		0	-29.1646	0	-29.7157		0	-29.7157	0	-29.7157
0	-30.4936	0	-30.4936		0	-29.1546	0	-29.7057		0	-29.7057	0	-29.7057
0	-30.4836	0	-30.4836		0	-29.1446	0	-29.6957		0	-29.6957	0	-29.6957
0	-30.4736	0	-30.4736		0	-29.1346	0	-29.6857		0	-29.6857	0	-29.6857
0	-30.4636	0	-30.4636		0	-29.1246	0	-29.6757		0	-29.6757	0	-29.6757
0	-30.4536	0	-30.4536		0	-29.1146	0	-29.6657		0	-29.6657	0	-29.6657
0	-30.4436	0	-30.4436		0	-29.1046	0	-29.6557		0	-29.6557	0	-29.6557
0	-30.4336	0	-30.4336		0	-29.0946	0	-29.6457		0	-29.6457	0	-29.6457
0	-30.4236	0	-30.4236		0	-29.0846	0	-29.6357		0	-29.6357	0	-29.6357
0	-30.4136	0	-30.4136		0	-29.0746	0	-29.6257		0	-29.6257	0	-29.6257
0	-30.4036	0	-30.4036		0	-29.0646	0	-29.6157		0	-29.6157	0	-29.6157
0	-30.3936	0	-30.3936		0	-29.0546	0	-29.6057		0	-29.6057	0	-29.6057
0	-30.3836	0	-30.3836		0	-29.0446	0	-29.5957		0	-29.5957	0	-29.5957
0	-30.3736	0	-30.3736		0	-29.0346	0	-29.5857		0	-29.5857	0	-29.5857
0	-30.3636	0	-30.3636		0	-29.0246	0	-29.5757		0	-29.5757	0	-29.5757
0	-30.3536	0	-30.3536		0	-29.0146	0	-29.5657		0	-29.5657	0	-29.5657
0	-30.3436	0	-30.3436		0	-29.0046	0	-29.5557		0	-29.5557	0	-29.5557
0	-30.3336	0	-30.3336		0	-28.9946	0	-29.5457		0	-29.5457	0	-29.5457
0	-30.3236	0	-30.3236		0	-28.9846	0	-29.5357		0	-29.5357	0	-29.5357
0	-30.3136	0	-30.3136		0	-28.9746	0	-29.5257		0	-29.5257	0	-29.5257
0	-30.3036	0	-30.3036		0	-28.9646	0	-29.5157		0	-29.5157	0	-29.5157
0	-30.2936	0	-30.2936		0	-28.9546	0	-29.5057		0	-29.5057	0	-29.5057
0	-30.2836	0	-30.2836		0	-28.9446	0	-29.4957		0	-29.4957	0	-29.4957
0	-30.2736	0	-30.2736		0	-28.9346	0	-29.4857		0	-29.4857	0	-29.4857
0	-30.2636	0	-30.2636		0	-28.9246	0	-29.4757		0	-29.4757	0	-29.4757
0	-30.2536	0	-30.2536		0	-28.9146	0	-29.4657		0	-29.4657	0	-29.4657
0	-30.2436	0	-30.2436		0	-28.9046	0	-29.4557		0	-29.4557	0	-29.4557
0	-30.2336	0	-30.2336		0	-28.8946	0	-29.4457		0	-29.4457	0	-29.4457
0	-30.2236	0	-30.2236		0	-28.8846	0	-29.4357		0	-29.4357	0	-29.4357
0	-30.2136	0	-30.2136		0	-28.8746	0	-29.4257		0	-29.4257	0	-29.4257
0	-30.2036	0	-30.2036		0	-28.8646	0	-29.4157		0	-29.4157	0	-29.4157
0	-30.1936	0	-30.1936		0	-28.8546	0	-29.4057		0	-29.4057	0	-29.4057
0	-30.1836	0	-30.1836		0	-28.8446	0	-29.3957		0	-29.3957	0	-29.3957
0	-30.1736	0	-30.1736		0	-28.8346	0	-29.3857		0	-29.3857	0	-29.3857
0	-30.1636	0	-30.1636		0	-28.8246	0	-29.3757		0	-29.3757	0	-29.3757
0	-30.1536	0	-30.1536		0	-28.8146	0	-29.3657		0	-29.3657	0	-29.3657
0	-30.1436	0	-30.1436		0	-28.8046	0	-29.3557		0	-29.3557	0	-29.3557
0	-30.1336	0	-30.1336		0	-28.7946	0	-29.3457		0	-29.3457	0	-29.3457
0	-30.1236	0	-30.1236		0	-28.7846	0	-29.3357		0	-29.3357	0	-29.3357
0	-30.1136	0	-30.1136		0	-28.7746	0	-29.3257		0	-29.3257	0	-29.3257
0	-30.1036	0	-30.1036		0	-28.7646	0	-29.3157		0	-29.3157	0	-29.3157
0	-30.0936	0	-30.0936		0	-28.7546	0	-29.3057		0	-29.3057	0	-29.3057
0	-30.0836	0	-30.0836		0	-28.7446	0	-29.2957		0	-29.2957	0	-29.2957
0	-30.0736	0	-30.0736		0	-28.7346	0	-29.2857		0	-29.2857	0	-29.2857
0	-30.0636	0	-30.0636		0	-28.7246	0	-29.2757		0	-29.2757	0	-29.2757
0	-30.0536	0	-30.0536		0	-28.7146	0	-29.2657		0	-29.2657	0	-29.2657
0	-30.0436	0	-30.0436		0	-28.7046	0	-29.2557		0	-29.2557	0	-29.2557
0	-30.0336	0	-30.0336		0	-28.6946	0	-29.2457		0	-29.2457	0	-29.2457
0	-30.0236	0	-30.0236		0	-28.6846	0	-29.2357		0	-29.2357	0	-29.2357
0	-30.0136	0	-30.0136		0	-28.6746	0	-29.2257		0	-29.2257	0	-29.2257
0	-30.0036	0	-30.0036		0	-28.6646	0	-29.2157		0	-29.2157	0	-29.2157
0	-29.9936	0	-29.9936		0	-28.6546	0	-29.2057		0	-29.2057	0	-29.2057
0	-29.9836	0	-29.9836		0	-28.6446	0	-29.1957		0	-29.1957	0	-29.1957
0	-29.9736	0	-29.9736		0	-28.6346	0	-29.1857		0	-29.1857	0	-29.1857
0	-29.9636	0	-29.9636		0	-28.6246	0	-29.1757		0	-29.1757	0	-29.1757
0	-29.9536	0	-29.9536		0	-28.6146	0	-29.1657		0	-29.1657	0	-29.1657
0	-29.9436	0	-29.9436		0	-28.6046	0	-29.1557		0	-29.1557	0	-29.1557
0	-29.9336	0	-29.9336		0	-28.5946	0	-29.1457		0	-29.1457	0	-29.1457
0	-29.9236	0	-29.9236		0	-28.5846	0	-29.1357		0	-29.1357	0	-29.1357
0	-29.9136	0	-29.9136		0	-28.5746	0	-29.1257		0	-29.1257	0	-29.1257
0	-29.9036	0	-29.9036		0	-28.5646	0	-29.1157		0	-29.1157	0	-29.1157
0	-29.8936	0	-29.8936		0	-28.5546	0	-29.1057		0	-29.1057	0	-29.1057
0	-29.8836	0	-29.8836		0	-28.5446	0	-29.0957		0	-29.0957	0	-29.0957
0	-29.8736	0	-29.8736		0	-28.5346	0	-29.0857		0	-29.0857	0	-29.0857
0	-29.8636	0	-29.8636		0	-28.5246	0	-29.0757		0	-29.0757	0	-29.0757
0	-29.8536	0	-29.8536		0	-28.5146	0	-29.0657		0	-29.0657	0	-29.0657
0	-29.8436	0	-29.8436		0	-28.5046	0	-29.0557		0	-29.0557	0	-29.0557
0	-29.8336	0	-29.8336		0	-28.4946	0	-29.0457		0	-29.0457	0	-29.0457
0	-29.8236	0	-29.8236		0	-28.4846	0	-29.0357		0	-29.0357	0	-29.0357
0	-29.8136	0	-29.8136		0	-28.4746	0	-29.0257		0	-29.0257	0	-29.0257
0	-29.8036	0	-29.8036		0	-28.4646	0	-29.0157		0	-29.0157	0	-29.0157
0	-29.7936	0	-29.7936		0	-28.4546	0	-29.0057		0	-29.0057	0	-29.0057
0	-29.7836	0	-29.7836		0	-28.4446	0	-28.9957		0	-28.9957	0	-28.9957
0	-29.7736	0	-29.7736		0	-28.4346	0	-28.9857		0	-28.9857	0	-28.9857
0	-29.7636	0	-29.7636		0	-28.4246	0	-28.9757		0	-28.9757	0	-28.9757
0	-29.7536	0	-29.7536		0	-28.4146	0	-28.9657		0	-28.9657	0	-28.9657
0	-29.7436	0	-29.7436		0	-28.4046	0	-28.9557		0	-28.9557	0	-28.9557
0	-29.7336	0	-29.7336		0	-28.3946	0	-28.9457		0	-28.9457	0	-28.9457
0	-29.7236	0	-29.7236		0	-28.3846	0	-28.9357		0	-28.9357	0	-28.9357
0	-29.7136	0	-29.7136		0	-28.3746	0	-28.9257		0	-28.9257	0	-28.9257
0	-29.7036	0	-29.7036		0	-28.3646	0	-28.9157		0	-28.9157	0	-28.9157
0	-29.6936	0	-29.6936		0	-28.3546	0	-28.9057		0	-28.9057	0	-28.9057
0	-29.6836	0	-29.6836		0	-28.3446	0	-28.8957		0	-28.8957	0	-28.8957
0	-29.6736	0	-29.6736		0	-28.3346	0	-28.8857		0	-28.8857	0	-28.8857
0	-29.6636	0	-29.6636		0	-28.3246	0	-28.8757		0	-28.8757	0	-28.8757
0	-29.6536	0	-29.6536		0	-28.3146	0	-28.8657		0	-28.8657	0	-28.8657
0	-29.6436	0	-29.6436		0	-28.3046	0	-28.8557		0	-28.8557	0	-28.8557
0	-29.6336	0	-29.6336		0	-28.2946	0	-28.8457		0	-28.8457	0	-28.8457
0	-29.6236	0	-29.6236		0	-28.2846	0	-28.8357		0	-28.8357	0	-28.8357
0	-29.6136	0	-29.6136		0	-28.2746	0	-28.8257		0	-28.8257	0	-28.8257
0	-29.6036	0	-29.6036		0	-28.2646	0	-28.8157		0	-28.8157	0	-28.8157
0	-29.5936	0	-29.5936		0	-28.2546	0	-28.8057		0	-28.8057	0	-28.8057
0	-29.5836	0	-29.5836		0	-28.2446	0	-28.7957		0	-28.7957	0	-28.7957
0	-29.5736	0	-29.5736		0	-28.2346	0	-28.7857		0	-28.7857	0	-28.7857
0	-29.5636	0	-29.5636		0	-28.2246	0	-28.7757		0	-28.7757	0	-28.7757
0	-29.5536	0	-29.5536		0	-28.2146	0	-28.7657		0	-28.7657	0	-28.7657
0	-29.5436	0	-29.5436		0	-28.2046	0	-28.7557		0	-28.7557	0	-28.7557
0	-29.5336	0	-29.5336		0	-28.1946	0	-28.7457		0	-28.7457	0	-28.7457
0	-29.5236	0	-29.5236		0	-28.1846	0	-28.7357		0	-28.7357	0	-28.7357
0	-29.5136	0	-29.5136		0	-28.1746	0	-28.7257		0	-28.7257	0	-28.7257
0	-29.5036	0	-29.5036		0	-28.1646	0	-28.7157		0	-28.7157	0	-28.7157
0	-29.4936	0	-29.4936		0	-28.1546	0	-28.7057		0	-28.7057	0	-28.7057
0	-29.4836	0	-29.4836		0	-28.1446	0	-28.6957		0	-28.6957	0	-28.6957
0	-29.4736	0	-29.4736		0	-28.1346	0	-28.6857		0	-28.6857	0	-28.6857
0	-29.4636	0	-29.4636		0	-28.1246	0	-28.6757		0	-28.6757	0	-28.6757
0	-29.4536	0	-29.4536		0	-28.1146	0	-28.6657		0	-28.6657	0	-28.6657
0	-29.4436	0	-29.4436		0	-28.1046	0	-28.6557		0	-28.6557	0	-28.6557
0	-29.4336	0	-29.4336		0	-28.0946	0	-28.6457		0	-28.6457	0	-28.6457
0	-29.4236	0	-29.4236		0	-28.0846	0	-28.6357		0	-28.6357	0	-28.6357
0	-29.4136	0	-29.4136		0	-28.0746	0	-28.6257		0	-28.6257	0	-28.6257
0	-29.4036	0	-29.4036		0	-28.0646	0	-28.6157		0	-28.6157	0	-28.6157
0	-29.3936	0	-29.3936		0	-28.0546	0	-28.6057		0	-28.6057	0	-28.6057
0	-29.3836	0	-29.3836		0	-28.0446	0	-28.5957		0	-28.5957	0	-28.5957
0	-29.3736	0	-29.3736		0	-28.0346	0	-28.5857		0	-28.5857	0	-28.5857
0	-29.3636	0	-29.3636		0	-28.0246	0	-28.5757		0	-28.5757	0	-28.5757
0	-29.3536	0	-29.3536		0	-28.0146	0	-28.5657		0	-28.5657	0	-28.5657
0	-29.3436	0	-29.3436		0	-28.0046	0	-28.5557		0	-28.5557	0	-28.5557
0	-29.3336	0	-29.3336		0	-27.9946	0	-28.5457		0	-28.5457	0	-28.5457
0	-29.3236	0	-29.3236		0	-27.9846	0	-28.5357		0	-28.5357	0	-28.5357
0	-29.3136	0	-29.3136		0	-27.9746	0	-28.5257		0	-28.5257	0	-28.5257
0	-29.3036	0	-29.3036		0	-27.9646	0	-28.5157		0	-28.5157	0	-28.5157
0	-29.2936	0	-29.2936		0	-27.9546	0	-28.5057		0	-28.5057	0	-28.5057
0	-29.2836	0	-29.2836		0	-27.9446	0	-28.4957		0	-28.4957	0	-28.4957
0	-29.2736	0	-29.2736		0	-27.9346	0	-28.4857		0	-28.4857	0	-28.4857
0	-29.2636	0	-29.2636		0	-27.9246	0	-28.4757		0	-28.4757	0	-28.4757
0	-29.2536	0	-29.2536		0	-27.9146	0	-28.4657		0	-28.4657	0	-28.4657
0	-29.2436	0	-29.2436		0	-27.9046	0	-28.4557		0	-28.4557	0	-28.4557
0	-29.2336	0	-29.2336		0	-27.8946	0	-28.4457		0	-28.4457	0	-28.4457
0	-29.2236	0	-29.2236		0	-27.8846	0	-28.4357		0	-28.4357	0	-28.4357
0	-29.2136	0	-29.2136		0	-27.8746	0	-28.4257		0	-28.4257	0	-28.4257
0	-29.2036	0	-29.2036		0	-27.8646	0	-28.4157		0	-28.4157	0	-28.4157
0	-29.1936	0	-29.1936		0	-27.8546	0	-28.4057		0	-28.4057	0	-28.4057
0	-29.1836	0	-29.1836		0	-27.8446	0	-28.3957		0	-28.3957	0	-28.3957
0	-29.1736	0	-29.1736		0	-27.8346	0	-28.3857		0	-28.3857	0	-28.3857
0	-29.1636	0	-29.1636		0	-27.8246	0	-28.3757		0	-28.3757	0	-28.3757
0	-29.1536	0	-29.1536		0	-27.8146	0	-28.3657		0	-28.3657	0	-28.3657
0	-29.1436	0	-29.1436		0	-27.8046	0	-28.3557		0	-28.3557	0	-28.3557
0	-29.1336	0	-29.1336		0	-27.7946	0	-28.3457		0	-28.3457	0	-28.3457
0	-29.1236	0	-29.1236		0	-27.7846	0	-28.3357		0	-28.3357	0	-28.3357
0	-29.1136	0	-29.1136		0	-27.7746	0	-28.3257		0	-28.3257	0	-28.3257
0	-29.1036	0	-29.1036		0	-27.7646	0	-28.3157		0	-28.3157	0	-28.3157
0	-29.0936	0	-29.0936		0	-27.7546	0	-28.3057		0	-28.3057	0	-28.3057
0	-29.0836	0	-29.0836		0	-27.7446	0	-28.2957		0	-28.2957	0	-28.2957
0	-29.0736	0	-29.0736		0	-27.7346	0	-28.2857		0	-28.2857	0	-28.2857
0	-29.0636	0	-29.0636		0	-27.7246	0	-28.2757		0	-28.2757	0	-28.2757
0	-29.0536	0	-29.0536		0	-27.7146	0	-28.2657		0	-28.2657	0	-28.2657
0	-29.0436	0	-29.0436		0	-27.7046	0	-28.2557		0	-28.2557	0	-28.2557
0	-29.0336	0	-29.0336		0	-27.6946	0	-28.2457		0	-28.2457	0	-28.2457
0	-29.0236	0	-29.0236		0	-27.6846	0	-28.2357		0	-28.2357	0	-28.2357
0	-29.0136	0	-29.0136		0	-27.6746	0	-28.2257		0	-28.2257	0	-28.2257
0	-29.0036	0	-29.0036		0	-27.6646	0	-28.2157		0	-28.2157	0	-28.2157
0	-28.9936	0	-28.9936		0	-27.6546	0	-28.2057		0	-28.2057	0	-28.2057
0	-28.9836	0	-28.9836		0	-27.6446	0	-28.1957		0	-28.1957	0	-28.1957
0	-28.9736	0	-28.9736		0	-27.6346	0	-28.1857		0	-28.1857	0	-28.1857
0	-28.9636	0	-28.9636		0	-27.6246	0	-28.1757		0	-28.1757	0	-28.1757
0	-28.9536	0	-28.9536		0	-27.6146	0	-28.1657		0	-28.1657	0	-28.1657
0	-28.9436	0	-28.9436		0	-27.6046	0	-28.1557		0	-28.1557	0	-28.1557
0	-28.9336	0	-28.9336		0	-27.5946	0	-28.1457		0	-28.1457	0	-28.1457
0	-28.9236	0	-28.9236		0	-27.5846	0	-28.1357		0	-28.1357	0	-28.1357
0	-28.9136	0	-28.9136		0	-27.5746	0	-28.1257		0	-28.1257	0	-28.1257
0	-28.9036	0	-28.9036		0	-27.5646	0	-28.1157		0	-28.1157	0	-28.1157
0	-28.8936	0	-28.8936		0	-27.5546	0	-28.1057		0	-28.1057	0	-28.1057
0	-28.8836	0	-28.8836		0	-27.5446	0	-28.0957		0	-28.0957	0	-28.0957
0	-28.8736	0	-28.8736		0	-27.5346	0	-28.0857		0	-28.0857	0	-28.0857
0	-28.8636	0	-28.8636		0	-27.5246	0	-28.0757		0	-28.0757	0	-28.0757
0	-28.8536	0	-28.8536		0	-27.5146	0	-28.0657		0	-28.0657	0	-28.0657
0	-28.8436	0	-28.8436		0	-27.5046	0	-28.0557		0	-28.0557	0	-28.0557
0	-28.8336	0	-28.8336		0	-27.4946	0	-28.0457		0	-28.0457	0	-28.0457
0	-28.8236	0	-28.8236		0	-27.4846	0	-28.0357		0	-28.0357	0	-28.0357
0	-28.8136	0	-28.8136		0	-27.4746	0	-28.0257		0	-28.0257	0	-28.0257
0	-28.8036	0	-28.8036		0	-27.4646	0	-28.0157		0	-28.0157	0	-28.0157
0	-28.7936	0	-28.7936		0	-27.4546	0	-28.0057		0	-28.0057	0	-28.0057
0	-28.7836	0	-28.7836		0	-27.4446	0	-27.9957		0	-27.9957	0	-27.9957
0	-28.7736	0	-28.7736		0	-27.4346	0	-27.9857		0	-27.9857	0	-27.9857
0	-28.7636	0	-28.7636		0	-27.4246	0	-27.9757		0	-27.9757	0	-27.9757
0	-28.7536	0	-28.7536		0	-27.4146	0	-27.9657		0	-27.9657	0	-27.9657
0	-28.7436	0	-28.7436		0	-27.4046	0	-27.9557		0	-27.9557	0	-27.9557
0	-28.7336	0	-28.7336		0	-27.3946	0	-27.9457		0	-27.9457	0	-27.9457
0	-28.7236	0	-28.7236		0	-27.3846	0	-27.9357		0	-27.9357	0	-27.9357
0	-28.7136	0	-28.7136		0	-27.3746	0	-27.9257		0	-27.9257	0	-27.9257
0	-28.7036	0	-28.7036		0	-27.3646	0	-27.9157		0	-27.9157	0	-27.9157
0	-28.6936	0	-28.6936		0	-27.3546	0	-27.9057		0	-27.9057	0	-27.9057
0	-28.6836	0	-28.6836		0	-27.3446	0	-27.8957		0	-27.8957	0	-27.8957
0	-28.6736	0	-28.6736		0	-27.3346	0	-27.8857		0	-27.8857	0	-27.8857
0	-28.6636	0	-28.6636		0	-27.3246	0	-27.8757		0	-27.8757	0	-27.8757
0	-28.6536	0	-28.6536		0	-27.3146	0	-27.8657		0	-27.8657	0	-27.8657
0	-28.6436	0	-28.6436		0	-27.3046	0	-27.8557		0	-27.8557	0	-27.8557
0	-28.6336	0	-28.6336		0	-27.2946	0	-27.8457		0	-27.8457	0	-27.8457
0	-28.6236	0	-28.6236		0	-27.2846	0	-27.8357		0	-27.8357	0	-27.8357
0	-28.6136	0	-28.6136		0	-27.2746	0	-27.8257		0	-27.8257	0	-27.8257
0	-28.6036	0	-28.6036		0	-27.2646	0	-27.8157		0	-27.8157	0	-27.8157
0	-28.5936	0	-28.5936		0	-27.2546	0	-27.8057		0	-27.8057	0	-27.8057
0	-28.5836	0	-28.5836		0	-27.2446	0	-27.7957		0	-27.7957	0	-27.7957
0	-28.5736	0	-28.5736		0	-27.2346	0	-27.7857		0	-27.7857	0	-27.7857
0	-28.5636	0	-28.5636		0	-27.2246	0	-27.7757		0	-27.7757	0	-27.7757
0	-28.5536	0	-28.5536		0	-27.2146	0	-27.7657		0	-27.7657	0	-27.7657
0	-28.5436	0	-28.5436		0	-27.2046	0	-27.7557		0	-27.7557	0	-27.7557
0	-28.5336	0	-28.5336		0	-27.1946	0	-27.7457		0	-27.7457	0	-27.7457
0	-28.5236	0	-28.5236		0	-27.1846	0	-27.7357		0	-27.7357	0	-27.7357
0	-28.5136	0	-28.5136		0	-27.1746	0	-27.7257		0	-27.7257	0	-27.7257
0	-28.5036	0	-28.5036		0	-27.1646	0	-27.7157		0	-27.7157	0	-27.7157
0	-28.4936	0	-28.4936		0	-27.1546	0	-27.7057		0	-27.7057	0	-27.7057
0	-28.4836	0	-28.4836		0	-27.1446	0	-27.6957		0	-27.6957	0	-27.6957
0	-28.4736	0	-28.4736		0	-27.1346	0	-27.6857		0	-27.6857	0	-27.6857
0	-28.4636	0	-28.4636		0	-27.1246	0	-27.6757		0	-27.6757	0	-27.6757
0	-28.4536	0	-28.4536		0	-27.1146	0	-27.6657		0	-27.6657	0	-27.6657
0	-28.4436	0	-28.4436		0	-27.1046	0	-27.6557		0	-27.6557	0	-27.6557
0	-28.4336	0	-28.4336		0	-27.0946	0	-27.6457		0	-27.6457	0	-27.6457
0	-28.4236	0	-28.4236		0	-27.0846	0	-27.6357		0	-27.6357	0	-27.6357
0	-28.4136	0	-28.4136		0	-27.0746	0	-27.6257		0	-27.6257	0	-27.6257
0	-28.4036	0	-28.4036		0	-27.0646	0	-27.6157		0	-27.6157	0	-27.6157
0	-28.3936	0	-28.3936		0	-27.0546	0	-27.6057		0	-27.6057	0	-27.6057
0	-28.3836	0	-28.3836		0	-27.0446	0	-27.5957		0	-27.5957	0	-27.5957
0	-28.3736	0	-28.3736		0	-27.0346	0	-27.5857		0	-27.5857	0	-27.5857
0	-28.3636	0	-28.3636		0	-27.0246	0	-27.5757		0	-27.5757	0	-27.5757
0	-28.3536	0	-28.3536		0	-27.0146	0	-27.5657		0	-27.5657	0	-27.5657
0	-28.3436	0	-28.3436		0	-27.0046	0	-27.5557		0	-27.5557	0	-27.5557
0	-28.3336	0	-28.3336		0	-26.9946	0	-27.5457		0	-27.5457	0	-27.5457
0	-28.3236	0	-28.3236		0	-26.9846	0	-27.5357		0	-27.5357	0	-27.5357
0	-28.3136	0	-28.3136		0	-26.9746	0	-27.5257		0	-27.5257	0	-27.5257
0	-28.3036	0	-28.3036		0	-26.9646	0	-27.5157		0	-27.5157	0	-27.5157
0	-28.2936	0	-28.2936		0	-26.9546	0	-27.5057		0	-27.5057	0	-27.5057
0	-28.2836	0	-28.2836		0	-26.9446	0	-27.4957		0	-27.4957	0	-27.4957
0	-28.2736	0	-28.2736		0	-26.9346	0	-27.4857		0	-27.4857	0	-27.4857
0	-28.2636	0	-28.2636		0	-26.9246	0	-27.4757		0	-27.4757	0	-27.4757
0	-28.2536	0	-28.2536		0	-26.9146	0	-27.4657		0	-27.4657	0	-27.4657
0	-28.2436	0	-28.2436		0	-26.9046	0	-27.4557		0	-27.4557	0	-27.4557
0	-28.2336	0	-28.2336		0	-26.8946	0	-27.4457		0	-27.4457	0	-27.4457
0	-28.2236	0	-28.2236		0	-26.8846	0	-27.4357		0	-27.4357	0	-27.4357
0	-28.2136	0	-28.2136		0	-26.8746	0	-27.4257		0	-27.4257	0	-27.4257
0	-28.2036	0	-28.2036		0	-26.8646	0	-27.4157		0	-27.4157	0	-27.4157
0	-28.1936	0	-28.1936		0	-26.8546	0	-27.4057		0	-27.4057	0	-27.4057
0	-28.1836	0	-28.1836		0	-26.8446	0	-27.3957		0	-27.3957	0	-27.3957
0	-28.1736	0	-28.1736		0	-26.8346	0	-27.3857		0	-27.3857	0	-27.3857
0	-28.1636	0	-28.1636		0	-26.8246	0	-27.3757		0	-27.3757	0	-27.3757
0	-28.1536	0	-28.1536		0	-26.8146	0	-27.3657		0	-27.3657	0	-27.3657
0	-28.1436	0	-28.1436		0	-26.8046	0	-27.3557		0	-27.3557	0	-27.3557
0	-28.1336	0	-28.1336		0	-26.7946	0	-27.3457		0	-27.3457	0	-27.3457
0	-28.1236	0	-28.1236		0	-26.7846	0	-27.3357		0	-27.3357	0	-27.3357
0	-28.1136	0	-28.1136		0	-26.7746	0	-27.3257		0	-27.3257	0	-27.3257
0	-28.1036	0	-28.1036		0	-26.7646	0	-27.3157		0	-27.3157	0	-27.3157
0	-28.0936	0	-28.0936		0	-26.7546	0	-27.3057		0	-27.3057	0	-27.3057
0	-28.0836	0	-28.0836		0	-26.7446	0	-27.2957		0	-27.2957	0	-27.2957
0	-28.0736	0	-28.0736		0	-26.7346	0	-27.2857		0	-27.2857	0	-27.2857
0	-28.0636	0	-28.0636		0	-26.7246	0	-27.2757		0	-27.2757	0	-27.2757
0	-28.0536	0	-28.0536		0	-26.7146	0	-27.2657		0	-27.2657	0	-27.2657
0	-28.0436	0	-28.0436		0	-26.7046	0	-27.2557		0	-27.2557	0	-27.2557
0	-28.0336	0	-28.0336		0	-26.6946	0	-27.2457		0	-27.2457	0	-27.2457
0	-28.0236	0	-28.0236		0	-26.6846	0	-27.2357		0	-27.2357	0	-27.2357
0	-28.0136	0	-28.0136		0	-26.6746	0	-27.2257		0	-27.2257	0	-27.2257
0	-28.0036	0	-28.0036		0	-26.6646	0	-27.2157		0	-27.2157	0	-27.2157
0	-27.9936	0	-27.9936		0	-26.6546	0	-27.2057		0	-27.2057	0	-27.2057
0	-27.9836	0	-27.9836		0	-26.6446	0	-27.1957		0	-27.1957	0	-27.1957
0	-27.9736	0	-27.9736		0	-26.6346	0	-27.1857		0	-27.1857	0	-27.1857
0	-27.9636	0	-27.9636		0	-26.6246	0	-27.1757		0	-27.1757	0	-27.1757
0	-27.9536	0	-27.9536		0	-26.6146	0	-27.1657		0	-27.1657	0	-27.1657
0	-27.9436	0	-27.9436		0	-26.6046	0	-27.1557		0	-27.1557	0	-27.1557
0	-27.9336	0	-27.9336		0	-26.5946	0	-27.1457		0	-27.1457	0	-27.1457
0	-27.9236	0	-27.9236		0	-26.5846	0	-27.1357		0	-27.1357	0	-27.1357
0	-27.9136	0	-27.9136		0	-26.5746	0	-27.1257		0	-27.1257	0	-27.1257
0	-27.9036	0	-27.9036		0	-26.5646	0	-27.1157		0	-27.1157	0	-27.1157
0	-27.8936	0	-27.8936		0	-26.5546	0	-27.1057		0	-27.1057	0	-27.1057
0	-27.8836	0	-27.8836		0	-26.5446	0	-27.0957		0	-27.0957	0	-27.0957
0	-27.8736	0	-27.8736		0	-26.5346	0	-27.0857		0	-27.0857	0	-27.0857
0	-27.8636	0	-27.8636		0	-26.5246	0	-27.0757		0	-27.0757	0	-27.0757
0	-27.8536	0	-27.8536		0	-26.5146	0	-27.0657		0	-27.0657	0	-27.0657
0	-27.8436	0	-27.8436		0	-26.5046	0	-27.0557		0	-27.0557	0	-27.0557
0	-27.8336	0	-27.8336		0	-26.4946	0	-27.0457		0	-27.0457	0	-27.0457
0	-27.8236	0	-27.8236		0	-26.4846	0	-27.0357		0	-27.0357	0	-27.0357
0	-27.8136	0	-27.8136		0	-26.4746	0	-27.0257		0	-27.0257	0	-27.0257
0	-27.8036	0	-27.8036		0	-26.4646	0	-27.0157		0	-27.0157	0	-27.0157
0	-27.7936	0	-27.7936		0	-26.4546	0	-27.0057		0	-27.0057	0	-27.0057
0	-27.7836	0	-27.7836		0	-26.4446	0	-26.9957		0	-26.9957	0	-26.9957
0	-27.7736	0	-27.7736		0	-26.4346	0	-26.9857		0	-26.9857	0	-26.9857
0	-27.7636	0	-27.7636		0	-26.4246	0	-26.9757		0	-26.9757	0	-26.9757
0	-27.7536	0	-27.7536		0	-26.4146	0	-26.9657		0	-26.9657	0	-26.9657
0	-27.7436	0	-27.7436		0	-26.4046	0	-26.9557		0	-26.9557	0	-26.9557
0	-27.7336	0	-27.7336		0	-26.3946	0	-26.9457		0	-26.9457	0	-26.9457
0	-27.7236	0	-27.7236		0	-26.3846	0	-26.9357		0	-26.9357	0	-26.9357
0	-27.7136	0	-27.7136		0	-26.3746	0	-26.9257		0	-26.9257	0	-26.9257
0	-27.7036	0	-27.7036		0	-26.3646	0	-26.9157		0	-26.9157	0	-26.9157
0	-27.6936	0	-27.6936		0	-26.3546	0	-26.9057		0	-26.9057	0	-26.9057
0	-27.6836	0	-27.6836		0	-26.3446	0	-26.8957		0	-26.8957	0	-26.8957
0	-27.6736	0	-27.6736		0	-26.3346	0	-26.8857		0	-26.8857	0	-26.8857
0	-27.6636	0	-27.6636		0	-26.3246	0	-26.8757		0	-26.8757	0	-26.8757
0	-27.6536	0	-27.6536		0	-26.3146	0	-26.8657		0	-26.8657	0	-26.8657
0	-27.6436	0	-27.6436		0	-26.3046	0	-26.8557		0	-26.8557	0	-26.8557
0	-27.6336	0	-27.6336		0	-26.2946	0	-26.8457		0	-26.8457	0	-26.8457
0	-27.6236	0	-27.6236		0	-26.2846	0	-26.8357		0	-26.8357	0	-26.8357
0	-27.6136	0	-27.6136		0	-26.2746	0	-26.8257		0	-26.8257	0	-26.8257
0	-27.6036	0	-27.6036		0	-26.2646	0	-26.8157		0	-26.8157	0	-26.8157
0	-27.5936	0	-27.5936		0	-26.2546	0	-26.8057		0	-26.8057	0	-26.8057
0	-27.5836	0	-27.5836		0	-26.2446	0	-26.7957		0	-26.7957	0	-26.7957
0	-27.5736	0	-27.5736		0	-26.2346	0	-26.7857		0	-26.7857	0	-26.7857
0	-27.5636	0	-27.5636		0	-26.2246	0	-26.7757		0	-26.7757	0	-26.7757
0	-27.5536	0	-27.5536		0	-26.2146	0	-26.7657		0	-26.7657	0	-26.7657
0	-27.5436	0	-27.5436		0	-26.2046	0	-26.7557		0	-26.7557	0	-26.7557
0	-27.5336	0	-27.5336		0	-26.1946	0	-26.7457		0	-26.7457	0	-26.7457
0	-27.5236	0	-27.5236		0	-26.1846	0	-26.7357		0	-26.7357	0	-26.7357
0	-27.5136	0	-27.5136		0	-26.1746	0	-26.7257		0	-26.7257	0	-26.7257
0	-27.5036	0	-27.5036		0	-26.1646	0	-26.7157		0	-26.7157	0	-26.7157
0	-27.4936	0	-27.4936		0	-26.1546	0	-26.7057		0	-26.7057	0	-26.7057
0	-27.4836	0	-27.4836		0	-26.1446	0	-26.6957		0	-26.6957	0	-26.6957
0	-27.4736	0	-27.4736		0	-26.1346	0	-26.6857		0	-26.6857	0	-26.6857
0	-27.4636	0	-27.4636		0	-26.1246	0	-26.6757		0	-26.6757	0	-26.6757
0	-27.4536	0	-27.4536		0	-26.1146	0	-26.6657		0	-26.6657	0	-26.6657
0	-27.4436	0	-27.4436		0	-26.1046	0	-26.6557		0	-26.6557	0	-26.6557
0	-27.4336	0	-27.4336		0	-26.0946	0	-26.6457		0	-26.6457	0	-26.6457
0	-27.4236	0	-27.4236		0	-26.0846	0	-26.6357		0	-26.6357	0	-26.6357
0	-27.4136	0	-27.4136		0	-26.0746	0	-26.6257		0	-26.6257	0	-26.6257
0	-27.4036	0	-27.4036		0	-26.0646	0	-26.6157		0	-26.6157	0	-26.6157
0	-27.3936	0	-27.3936		0	-26.0546	0	-26.6057		0	-26.6057	0	-26.6057
0	-27.3836	0	-27.3836		0	-26.0446	0	-26.5957		0	-26.5957	0	-26.5957
0	-27.3736	0	-27.3736		0	-26.0346	0	-26.5857		0	-26.5857	0	-26.5857
0	-27.3636	0	-27.3636		0	-26.0246	0	-26.5757		0	-26.5757	0	-26.5757
0	-27.3536	0	-27.3536		0	-26.0146	0	-26.5657		0	-26.5657	0	-26.5657
0	-27.3436	0	-27.3436		0	-26.0046	0	-26.5557		0	-26.5557	0	-26.5557
0	-27.3336	0	-27.3336		0	-25.9946	0	-26.5457		0	-26.5457	0	-26.5457
0	-27.3236	0	-27.3236		0	-25.9846	0	-26.5357		0	-26.5357	0	-26.5357
0	-27.3136	0	-27.3136		0	-25.9746	0	-26.5257		0	-26.5257	0	-26.5257
0	-27.3036	0	-27.3036		0	-25.9646	0	-26.5157		0	-26.5157	0	-26.5157
0	-27.2936	0	-27.2936		0	-25.9546	0	-26.5057		0	-26.5057	0	-26.5057
0	-27.2836	0	-27.2836		0	-25.9446	0	-26.4957		0	-26.4957	0	-26.4957
0	-27.2736	0	-27.2736		0	-25.9346	0	-26.4857		0	-26.4857	0	-26.4857
0	-27.2636	0	-27.2636		0	-25.9246	0	-26.4757		0	-26.4757	0	-26.4757
0	-27.2536	0	-27.2536		0	-25.9146	0	-26.4657		0	-26.4657	0	-26.4657
0	-27.2436	0	-27.2436		0	-25.9046	0	-26.4557		0	-26.4557	0	-26.4557
0	-27.2336	0	-27.2336		0	-25.8946	0	-26.4457		0	-26.4457	0	-26.4457
0	-27.2236	0	-27.2236		0	-25.8846	0	-26.4357		0	-26.4357	0	-26.4357
0	-27.2136	0	-27.2136		0	-25.8746	0	-26.4257		0	-26.4257	0	-26.4257
0	-27.2036	0	-27.2036		0	-25.8646	0	-26.4157		0	-26.4157	0	-26.4157
0	-27.1936	0	-27.1936		0	-25.8546	0	-26.4057		0	-26.4057	0	-26.4057
0	-27.1836	0	-27.1836		0	-25.8446	0	-26.3957		0	-26.3957	0	-26.3957
0	-27.1736	0	-27.1736		0	-25.8346	0	-26.3857		0	-26.3857	0	-26.3857
0	-27.1636	0	-27.1636		0	-25.8246	0	-26.3757		0	-26.3757	0	-26.3757
0	-27.1536	0	-27.1536		0	-25.8146	0	-26.3657		0	-26.3657	0	-26.3657
0	-27.1436	0	-27.1436		0	-25.8046	0	-26.3557		0	-26.3557	0	-26.3557
0	-27.1336	0	-27.1336		0	-25.7946	0	-26.3457		0	-26.3457	0	-26.3457
0	-27.1236	0	-27.1236		0	-25.7846	0	-26.3357		0	-26.3357	0	-26.3357
0	-27.1136	0	-27.1136		0	-25.7746	0	-26.3257		0	-26.3257	0	-26.3257
0	-27.1036	0	-27.1036		0	-25.7646	0	-26.3157		0	-26.3157	0	-26.3157
0	-27.0936	0	-27.0936		0	-25.7546	0	-26.3057		0	-26.3057	0	-26.3057
0	-27.0836	0	-27.0836		0	-25.7446	0	-26.2957		0	-26.2957	0	-26.2957
0	-27.0736	0	-27.0736		0	-25.7346	0	-26.2857		0	-26.2857	0	-26.2857
0	-27.0636	0	-27.0636		0	-25.7246	0	-26.2757		0	-26.2757	0	-26.2757
0	-27.0536	0	-27.0536		0	-25.7146	0	-26.2657		0	-26.2657	0	-26.2657
0	-27.0436	0	-27.0436		0	-25.7046	0	-26.2557		0	-26.2557	0	-26.2557
0	-27.0336	0	-27.0336		0	-25.6946	0	-26.2457		0	-26.2457	0	-26.2457
0	-27.0236	0	-27.0236		0	-25.6846	0	-26.2357		0	-26.2357	0	-26.2357
0	-27.0136	0	-27.0136		0	-25.6746	0	-26.2257		0	-26.2257	0	-26.2257
0	-27.0036	0	-27.0036		0	-25.6646	0	-26.2157		0	-26.2157	0	-26.2157
0	-26.9936	0	-26.9936		0	-25.6546	0	-26.2057		0	-26.2057	0	-26.2057
0	-26.9836	0	-26.9836		0	-25.6446	0	-26.1957		0	-26.1957	0	-26.1957
0	-26.9736	0	-26.9736		0	-25.6346	0	-26.1857		0	-26.1857	0	-26.1857
0	-26.9636	0	-26.9636		0	-25.6246	0	-26.1757		0	-26.1757	0	-26.1757
0	-26.9536	0	-26.9536		0	-25.6146	0	-26.1657		0	-26.1657	0	-26.1657
0	-26.9436	0	-26.9436		0	-25.6046	0	-26.1557		0	-26.1557	0	-26.1557
0	-26.9336	0	-26.9336		0	-25.5946	0	-26.1457		0	-26.1457	0	-26.1457
0	-26.9236	0	-26.9236		0	-25.5846	0	-26.1357		0	-26.1357	0	-26.1357
0	-26.9136	0	-26.9136		0	-25.5746	0	-26.1257		0	-26.1257	0	-26.1257
0	-26.9036	0	-26.9036		0	-25.5646	0	-26.1157		0	-26.1157	0	-26.1157
0	-26.8936	0	-26.8936		0	-25.5546	0	-26.1057		0	-26.1057	0	-26.1057
0	-26.8836	0	-26.8836		0	-25.5446	0	-26.0957		0	-26.0957	0	-26.0957
0	-26.8736	0	-26.8736		0	-25.5346	0	-26.0857		0	-26.0857	0	-26.0857
0	-26.8636	0	-26.8636		0	-25.5246	0	-26.0757		0	-26.0757	0	-26.0757
0	-26.8536	0	-26.8536		0	-25.5146	0	-26.0657		0	-26.0657	0	-26.0657
0	-26.8436	0	-26.8436		0	-25.5046	0	-26.0557		0	-26.0557	0	-26.0557
0	-26.8336	0	-26.8336		0	-25.4946	0	-26.0457		0	-26.0457	0	-26.0457
0	-26.8236	0	-26.8236		0	-25.4846	0	-26.0357		0	-26.0357	0	-26.0357
0	-26.8136	0	-26.8136		0	-25.4746	0	-26.0257		0	-26.0257	0	-26.0257
0	-26.8036	0	-26.8036		0	-25.4646	0	-26.0157		0	-26.0157	0	-26.0157
0	-26.7936	0	-26.7936		0	-25.4546	0	-26.0057		0	-26.0057	0	-26.0057
0	-26.7836	0	-26.7836		0	-25.4446	0	-25.9957		0	-25.9957	0	-25.9957
0	-26.7736	0	-26.7736		0	-25.4346	0	-25.9857		0	-25.9857	0	-25.9857
0	-26.7636	0	-26.7636		0	-25.4246	0	-25.9757		0	-25.9757	0	-25.9757
0	-26.7536	0	-26.7536		0	-25.4146	0	-25.9657		0	-25.9657	0	-25.9657
0	-26.7436	0	-26.7436		0	-25.4046	0	-25.9557		0	-25.9557	0	-25.9557
0	-26.7336	0	-26.7336		0	-25.3946	0	-25.9457		0	-25.9457	0	-25.9457
0	-26.7236	0	-26.7236		0	-25.3846	0	-25.9357		0	-25.9357	0	-25.9357
0	-26.7136	0	-26.7136		0	-25.3746	0	-25.9257		0	-25.9257	0	-25.9257
0	-26.7036	0	-26.7036		0	-25.3646	0	-25.9157		0	-25.9157	0	-25.9157
0	-26.6936	0	-26.6936		0	-25.3546	0	-25.9057		0	-25.9057	0	-25.9057
0	-26.6836	0	-26.6836		0	-25.3446	0	-25.8957		0	-25.8957	0	-25.8957
0	-26.6736	0	-26.6736		0	-25.3346	0	-25.8857		0	-25.8857	0	-25.8857
0	-26.6636	0	-26.6636		0	-25.3246	0	-25.8757		0	-25.8757	0	-25.8757
0	-26.6536	0	-26.6536		0	-25.3146	0	-25.8657		0	-25.8657	0	-25.8657
0	-26.6436	0	-26.6436		0	-25.3046	0	-25.8557		0	-25.8557	0	-25.8557
0	-26.6336	0	-26.6336		0	-25.2946	0	-25.8457		0	-25.8457	0	-25.8457
0	-26.6236	0	-26.6236		0	-25.2846	0	-25.8357		0	-25.8357	0	-25.8357
0	-26.6136	0	-26.6136		0	-25.2746	0	-25.8257		0	-25.8257	0	-25.8257
0	-26.6036	0	-26.6036		0	-25.2646	0	-25.8157		0	-25.8157	0	-25.8157
0	-26.5936	0	-26.5936		0	-25.2546	0	-25.8057		0	-25.8057	0	-25.8057
0	-26.5836	0	-26.5836		0	-25.2446	0	-25.7957		0	-25.7957	0	-25.7957
0	-26.5736	0	-26.5736		0	-25.2346	0	-25.7857		0	-25.7857	0	-25.7857
0	-26.5636	0	-26.5636		0	-25.2246	0	-25.7757		0	-25.7757	0	-25.7757
0	-26.5536	0	-26.5536		0	-25.2146	0	-25.7657		0	-25.7657	0	-25.7657
0	-26.5436	0	-26.5436		0	-25.2046	0	-25.7557		0	-25.7557	0	-25.7557
0	-26.5336	0	-26.5336		0	-25.1946	0	-25.7457		0	-25.7457	0	-25.7457
0	-26.5236	0	-26.5236		0	-25.1846	0	-25.7357		0	-25.7357	0	-25.7357
0	-26.5136	0	-26.5136		0	-25.1746	0	-25.7257		0	-25.7257	0	-25.7257
0	-26.5036	0	-26.5036		0	-25.1646	0	-25.7157		0	-25.7157	0	-25.7157
0	-26.4926	0	-26.4926		0	-25.1536	0	-25.7047		0	-25.7047	0	-25.7047
0	-26.4826	0	-26.4826		0	-25.1436	0	-25.6947		0	-25.6947	0	-25.6947
0	-26.4726	0	-26.4726		0	-25.1336	0	-25.6847		0	-25.6847	0	-25.6847
0	-26.4626	0	-26.4626		0	-25.1236	0	-25.6747		0	-25.6747	0	-25.6747
0	-26.4526	0	-26.4526		0	-25.1136	0	-25.6647		0	-25.6647	0	-25.6647
0	-26.4426	0	-26.4426		0	-25.1036	0	-25.6547		0	-25.6547	0	-25.6547
0	-26.4326	0	-26.4326		0	-25.0936	0	-25.6447		0	-25.6447	0	-25.6447
0	-26.4226	0	-26.4226		0	-25.0836	0	-25.6347		0	-25.6347	0	-25.6347
0	-26.4126	0	-26.4126		0	-25.0736	0	-25.6247		0	-25.6247	0	-25.6247
0	-26.4026	0	-26.4026		0	-25.0636	0	-25.6147		0	-25.6147	0	-25.6147
0	-26.3926	0	-26.3926		0	-25.0536	0	-25.6047		0	-25.6047	0	-25.6047
0	-26.3826	0	-26.3826		0	-25.0436	0	-25.5947		0	-25.5947	0	-25.5947
0	-26.3726	0	-26.3726		0	-25.0336	0	-25.5847		0	-25.5847	0	-25.5847
0	-26.3626	0	-26.3626		0	-25.0236	0	-25.5747		0	-25.5747	0	-25.5747
0	-26.3526	0	-26.3526		0	-25.0136	0	-25.5647		0	-25.5647	0	-25.5647
0	-26.3426	0	-26.3426		0	-25.0036	0	-25.5547		0	-25.5547	0	-25.5547
0	-26.3326	0	-26.3326		0	-24.9936	0	-25.5447		0	-25.5447	0	-25.5447
0	-26.3226	0	-26.3226		0	-24.9836	0	-25.5347		0	-25.5347	0	-25.5347
0	-26.3126	0	-26.3126		0	-24.9736	0	-25.5247		0	-25.5247	0	-25.5247
0	-26.3026	0	-26.3026		0	-24.9636	0	-25.5147		0	-25.5147	0	-25.5147
0	-26.2926	0	-26.2926		0	-24.9536	0	-25.5047		0	-25.5047	0	-25.5047
0	-26.2826	0	-26.2826		0	-24.9436	0	-25.4947		0	-25.4947	0	-25.4947
0	-26.2726	0	-26.2726		0	-24.9336	0	-25.4847		0	-25.4847	0	-25.4847
0	-26.2626	0	-26.2626		0	-24.9236	0	-25.4747		0	-25.4747	0	-25.4747
0	-26.2526	0	-26.2526		0	-24.9136	0	-25.4647		0	-25.4647	0	-25.4647
0	-26.2426	0	-26.2426		0	-24.9036	0	-25.4547		0	-25.4547	0	-25.4547
0	-26.2326	0	-26.2326		0	-24.8936	0	-25.4447		0	-25.4447	0	-25.4447
0	-26.2226	0	-26.2226		0	-24.8836	0	-25.4347		0	-25.4347	0	-25.4347
0	-26.2126	0	-26.2126		0	-24.8736	0	-25.4247		0	-25.4247	0	-25.4247
0	-26.2026	0	-26.2026		0	-24.8636	0	-25.4147		0	-25.4147	0	-25.4147
0	-26.1926	0	-26.1926		0	-24.8536	0	-25.4047		0	-25.4047	0	-25.4047
0	-26.1826	0	-26.1826		0	-24.8436	0	-25.3947		0	-25.3947	0	-25.3947
0	-26.1726	0	-26.1726		0	-24.8336	0	-25.3847		0	-25.3847	0	-25.3847
0	-26.1626	0	-26.1626		0	-24.8236	0	-25.3747		0	-25.3747	0	-25.3747
0	-26.1526	0	-26.1526		0	-24.8136	0	-25.3647		0	-25.3647	0	-25.3647
0	-26.1426	0	-26.1426		0	-24.8036	0	-25.3547		0	-25.3547	0	-25.3547
0	-26.1326	0	-26.1326		0	-24.7936	0	-25.3447		0	-25.3447	0	-25.3447
0	-26.1226	0	-26.1226		0	-24.7836	0	-25.3347		0	-25.3347	0	-25.3347
0	-26.1126	0	-26.1126		0	-24.7736	0	-25.3247		0	-25.3247	0	-25.3247
0	-26.1026	0	-26.1026		0	-24.7636	0	-25.3147		0	-25.3147	0	-25.3147
0	-26.0926	0	-26.0926		0	-24.7536	0	-25.3047		0	-25.3047	0	-25.3047
0	-26.0826	0	-26.0826		0	-24.7436	0	-25.2947		0	-25.2947	0	-25.2947
0	-26.0726	0	-26.0726		0	-24.7336	0	-25.2847		0	-25.2847	0	-25.2847
0	-26.0626	0	-26.0626		0	-24.7236	0	-25.2747		0	-25.2747	0	-25.2747
0	-26.0526	0	-26.0526		0	-24.7136	0	-25.2647		0	-25.2647	0	-25.2647
0	-26.0426	0	-26.0426		0	-24.7036	0	-25.2547		0	-25.2547	0	-25.2547
0	-26.0326	0	-26.0326		0	-24.6936	0	-25.2447		0	-25.2447	0	-25.2447
0	-26.0226	0	-26.0226		0	-24.6836	0	-25.2347		0	-25.2347	0	-25.2347
0	-26.0126	0	-26.0126		0	-24.6736	0	-25.2247		0	-25.2247	0	-25.2247
0	-26.0026	0	-26.0026		0	-24.6636	0	-25.2147		0	-25.2147	0	-25.2147
0	-25.9926	0	-25.9926		0	-24.6536	0	-25.2047		0	-25.2047	0	-25.2047
0	-25.9826	0	-25.9826		0	-24.6436	0	-25.1947		0	-25.1947	0	-25.1947
0	-25.9726	0	-25.9726		0	-24.6336	0	-25.1847		0	-25.1847	0	-25.1847
0	-25.9626	0	-25.9626		0	-24.6236	0	-25.1747		0	-25.1747	0	-25.1747
0	-25.9526	0	-25.9526		0	-24.6136	0	-25.1647		0	-25.1647	0	-25.1647
0	-25.9426	0	-25.9426		0	-24.6036	0	-25.1547		0	-25.1547	0	-25.1547
0	-25.9326	0	-25.9326		0	-24.5936	0	-25.1447		0	-25.1447	0	-25.1447
0	-25.9226	0	-25.9226		0	-24.5836	0	-25.1347		0	-25.1347	0	-25.1347
0	-25.9126	0	-25.9126		0	-24.5736	0	-25.1247		0	-25.1247	0	-25.1247
0	-25.9026	0	-25.9026		0	-24.5636	0	-25.1147		0	-25.1147	0	-25.1147
0	-25.8926	0	-25.8926		0	-24.5536	0	-25.1047		0	-25.1047	0	-25.1047
0	-25.8826	0	-25.8826		0	-24.5436	0	-25.0947		0	-25.0947	0	-25.0947
0	-25.8726	0	-25.8726		0	-24.5336	0	-25.0847		0	-25.0847	0	-25.0847
0	-25.8626	0	-25.8626		0	-24.5236	0	-25.0747		0	-25.0747	0	-25.0747
0	-25.8526	0	-25.8526		0	-24.5136	0	-25.0647		0	-25.0647	0	-25.0647
0	-25.8426	0	-25.8426		0	-24.5036	0	-25.0547		0	-25.0547	0	-25.0547
0	-25.8326	0	-25.8326		0	-24.4936	0	-25.0447		0	-25.0447	0	-25.0447
0	-25.8226	0	-25.8226		0	-24.4836	0	-25.0347		0	-25.0347	0	-25.0347
0	-25.8126	0	-25.8126		0	-24.4736	0	-25.0247		0	-25.0247	0	-25.0247
0	-25.8026	0	-25.8026		0	-24.4636	0	-25.0147		0	-25.0147	0	-25.0147
0	-25.7926	0	-25.7926		0	-24.4536	0	-25.0047		0	-25.0047	0	-25.0047
0	-25.7826	0	-25.7826		0	-24.4436	0	-24.9947		0	-24.9947	0	-24.9947
0	-25.7726	0	-25.7726		0	-24.4336	0	-24.9847		0	-24.9847	0	-24.9847
0	-25.7626	0	-25.7626		0	-24.4236	0	-24.9747		0	-24.9747	0	-24.9747
0	-25.7526	0	-25.7526		0	-24.4136	0	-24.9647		0	-24.9647	0	-24.9647
0	-25.7426	0	-25.7426		0	-24.4036	0	-24.9547		0	-24.9547	0	-24.9547
0	-25.7326	0	-25.7326		0	-24.3936	0	-24.9447		0	-24.9447	0	-24.9447
0	-25.7226	0	-25.7226		0	-24.3836	0	-24.9347		0	-24.9347	0	-24.9347
0	-25.7126	0	-25.7126		0	-24.3736	0	-24.9247		0	-24.9247	0	-24.9247
0	-25.7026	0	-25.7026		0	-24.3636	0	-24.9147		0	-24.9147	0	-24.9147
0	-25.6926	0	-25.6926		0	-24.3536	0	-24.9047		0	-24.9047	0	-24.9047
0	-25.6826	0	-25.6826		0	-24.3436	0	-24.8947		0	-24.8947	0	-24.8947
0	-25.6726	0	-25.6726		0	-24.3336	0	-24.8847		0	-24.8847	0	-24.8847
0	-25.6626	0	-25.6626		0	-24.3236	0	-24.8747		0	-24.8747	0	-24.8747
0	-25.6526	0	-25.6526		0	-24.3136	0	-24.8647		0	-24.8647	0	-24.8647
0	-25.6426	0	-25.6426		0	-24.3036	0	-24.8547		0	-24.8547	0	-24.8547
0	-25.6326	0	-25.6326		0	-24.2936	0	-24.8447		0	-24.8447	0	-24.8447
0	-25.6226	0	-25.6226		0	-24.2836	0	-24.8347		0	-24.8347	0	-24.8347
0	-25.6126	0	-25.6126		0	-24.2736	0	-24.8247		0	-24.8247	0	-24.8247
0	-25.6026	0	-25.6026		0	-24.2636	0	-24.8147		0	-24.8147	0	-24.8147
0	-25.5926	0	-25.5926		0	-24.2536	0	-24.8047		0	-24.8047	0	-24.8047
0	-25.5826	0	-25.5826		0	-24.2436	0	-24.7947		0	-24.7947	0	-24.7947
0	-25.5726	0	-25.5726		0	-24.2336	0	-24.7847		0	-24.7847	0	-24.7847
0	-25.5626	0	-25.5626		0	-24.2236	0	-24.7747		0	-24.7747	0	-24.7747
0	-25.5526	0	-25.5526		0	-24.2136	0	-24.7647		0	-24.7647	0	-24.7647
0	-25.5426	0	-25.5426		0	-24.2036	0	-24.7547		0	-24.7547	0	-24.7547
0	-25.5326	0	-25.5326		0	-24.1936	0	-24.7447		0	-24.7447	0	-24.7447
0	-25.5226	0	-25.5226		0	-24.1836	0	-24.7347		0	-24.7347	0	-24.7347
0	-25.5126	0	-25.5126		0	-24.1736	0	-24.7247		0	-24.7247	0	-24.7247
0	-25.5026	0	-25.5026		0	-24.1636	0	-24.7147		0	-24.7147	0	-24.7147
0	-25.4926	0	-25.4926		0	-24.1536	0	-24.7047		0	-24.7047	0	-24.7047
0	-25.4826	0	-25.4826		0	-24.1436	0	-24.6947		0	-24.6947	0	-24.6947
0	-25.4726	0	-25.4726		0	-24.1336	0	-24.6847		0	-24.6847	0	-24.6847
0	-25.4626	0	-25.4626		0	-24.1236	0	-24.6747		0	-24.6747	0	-24.6747
0	-25.4526	0	-25.4526		0	-24.1136	0	-24.6647		0	-24.6647	0	-24.6647
0	-25.4426	0	-25.4426		0	-24.1036	0	-24.6547		0	-24.6547	0	-24.6547
0	-25.4326	0	-25.4326		0	-24.0936	0	-24.6447		0	-24.6447	0	-24.6447
0	-25.4226	0	-25.4226		0	-24.0836	0	-24.6347		0	-24.6347	0	-24.6347
0	-25.4126	0	-25.4126		0	-24.0736	0	-24.6247		0	-24.6247	0	-24.6247
0	-25.4026	0	-25.4026		0	-24.0636	0	-24.6147		0	-24.6147	0	-24.6147
0	-25.3926	0	-25.3926		0	-24.0536	0	-24.6047		0	-24.6047	0	-24.6047
0	-25.3826	0	-25.3826		0	-24.0436	0	-24.5947		0	-24.5947	0	-24.5947
0	-25.3726	0	-25.3726		0	-24.0336	0	-24.5847		0	-24.5847	0	-24.5847
0	-25.3626	0	-25.3626		0	-24.0236	0	-24.5747		0	-24.5747	0	-24.5747
0	-25.3526	0	-25.3526		0	-24.0136	0	-24.5647		0	-24.5647	0	-24.5647
0	-25.3426	0	-25.3426		0	-24.0036	0	-24.5547		0	-24.5547	0	-24.5547
0	-25.3326	0	-25.3326		0	-23.9936	0	-24.5447		0	-24.5447	0	-24.5447
0	-25.3226	0	-25.3226		0	-23.9836	0	-24.5347		0	-24.5347	0	-24.5347
0	-25.3126	0	-25.3126		0	-23.9736	0	-24.5247		0	-24.5247	0	-24.5247
0	-25.3026	0	-25.3026		0	-23.9636	0	-24.5147		0	-24.5147	0	-24.5147
0	-25.2926	0	-25.2926		0	-23.9536	0	-24.5047		0	-24.5047	0	-24.5047
0	-25.2826	0	-25.2826		0	-23.9436	0	-24.4947		0	-24.4947	0	-24.4947
0	-25.2726	0	-25.2726		0	-23.9336	0	-24.4847		0	-24.4847	0	-24.4847
0	-25.2626	0	-25.2626		0	-23.9236	0	-24.4747		0	-24.4747	0	-24.4747
0	-25.2526	0	-25.2526		0	-23.9136	0	-24.4647		0	-24.4647	0	-24.4647
0	-25.2426	0	-25.2426		0	-23.9036	0	-24.4547		0	-24.4547	0	-24.4547
0	-25.2326	0	-25.2326		0	-23.8936	0	-24.4447		0	-24.4447	0	-24.4447
0	-25.2226	0	-25.2226		0	-23.8836	0	-24.4347		0	-24.4347	0	-24.4347
0	-25.2126	0	-25.2126		0	-23.8736	0	-24.4247		0	-24.4247	0	-24.4247
0	-25.2026	0	-25.2026		0	-23.8636	0	-24.4147		0	-24.4147	0	-24.4147
0	-25.1926	0	-25.1926		0	-23.8536	0	-24.4047		0	-24.4047	0	-24.4047
0	-25.1826	0	-25.1826		0	-23.8436	0	-24.3947		0	-24.3947	0	-24.3947
0	-25.1726	0	-25.1726		0	-23.8336	0	-24.3847		0	-24.3847	0	-24.3847
0	-25.1626	0	-25.1626		0	-23.8236	0	-24.3747		0	-24.3747	0	-24.3747
0	-25.1526	0	-25.1526		0	-23.8136	0	-24.3647		0	-24.3647	0	-24.3647
0	-25.1426	0	-25.1426		0	-23.8036	0	-24.3547		0	-24.3547	0	-24.3547
0	-25.1326	0	-25.1326		0	-23.7936	0	-24.3447		0	-24.3447	0	-24.3447
0	-25.1226	0	-25.1226		0	-23.7836	0	-24.3347		0	-24.3347	0	-24.3347
0	-25.1126	0	-25.1126		0	-23.7736	0	-24.3247		0	-24.3247	0	-24.3247
0	-25.1026	0	-25.1026		0	-23.7636	0	-24.3147		0	-24.3147	0	-24.3147
0	-25.0926	0	-25.0926		0	-23.7536	0	-24.3047		0	-24.3047	0	-24.3047
0	-25.0826	0	-25.0826		0	-23.7436	0	-24.2947		0	-24.2947	0	-24.2947
0	-25.0726	0	-25.0726		0	-23.7336	0	-24.2847		0	-24.2847	0	-24.2847
0	-25.0626	0	-25.0626		0	-23.7236	0	-24.2747		0	-24.2747	0	-24.2747
0	-25.0526	0	-25.0526		0	-23.7136	0	-24.2647		0	-24.2647	0	-24.2647
0	-25.0426	0	-25.0426		0	-23.7036	0	-24.2547		0	-24.2547	0	-24.2547
0	-25.0326	0	-25.0326		0	-23.6936	0	-24.2447		0	-24.2447	0	-24.2447
0	-25.0226	0	-25.0226		0	-23.6836	0	-24.2347		0	-24.2347	0	-24.2347
0	-25.0126	0	-25.0126		0	-23.6736	0	-24.2247		0	-24.2247	0	-24.2247
0	-25.0026	0	-25.0026		0	-23.6636	0	-24.2147		0	-24.2147	0	-24.2147
0	-24.9926	0	-24.9926		0	-23.6536	0	-24.2047		0	-24.2047	0	-24.2047
0	-24.9826	0	-24.9826		0	-23.6436	0	-24.1947		0	-24.1947	0	-24.1947
0	-24.9726	0	-24.9726		0	-23.6336	0	-24.1847		0	-24.1847	0	-24.1847
0	-24.9626	0	-24.9626		0	-23.6236	0	-24.1747		0	-24.1747	0	-24.1747
0	-24.9526	0	-24.9526		0	-23.6136	0	-24.1647		0	-24.1647	0	-24.1647
0	-24.9426	0	-24.9426		0	-23.6036	0	-24.1547		0	-24.1547	0	-24.1547
0	-24.9326	0	-24.9326		0	-23.5936	0	-24.1447		0	-24.1447	0	-24.1447
0	-24.9226	0	-24.9226		0	-23.5836	0	-24.1347		0	-24.1347	0	-24.1347
0	-24.9126	0	-24.9126		0	-23.5736	0	-24.1247		0	-24.1247	0	-24.1247
0	-24.9026	0	-24.9026		0	-23.5636	0	-24.1147		0	-24.1147	0	-24.1147
0	-24.8926	0	-24.8926		0	-23.5536	0	-24.1047		0	-24.1047	0	-24.1047
0	-24.8826	0	-24.8826		0	-23.5436	0	-24.0947		0	-24.0947	0	-24.0947
0	-24.8726	0	-24.8726		0	-23.5336	0	-24.0847		0	-24.0847	0	-24.0847
0	-24.8626	0	-24.8626		0	-23.5236	0	-24.0747		0	-24.0747	0	-24.0747
0	-24.8526	0	-24.8526		0	-23.5136	0	-24.0647		0	-24.0647	0	-24.0647
0	-24.8426	0	-24.8426		0	-23.5036	0	-24.0547		0	-24.0547	0	-24.0547
0	-24.8326	0	-24.8326		0	-23.4936	0	-24.0447		0	-24.0447	0	-24.0447
0	-24.8226	0	-24.8226		0	-23.4836	0	-24.0347		0	-24.0347	0	-24.0347
0	-24.8126	0	-24.8126		0	-23.4736	0	-24.0247		0	-24.0247	0	-24.0247
0	-24.8026	0	-24.8026		0	-23.4636	0	-24.0147		0	-24.0147	0	-24.0147
0	-24.7926	0	-24.7926		0	-23.4536	0	-24.0047		0	-24.0047	0	-24.0047
0	-24.7826	0	-24.7826		0	-23.4436	0	-23.9947		0	-23.9947	0	-23.9947
0	-24.7726	0	-24.7726		0	-23.4336	0	-23.9847		0	-23.9847	0	-23.9847
0	-24.7626	0	-24.7626		0	-23.4236	0	-23.9747		0	-23.9747	0	-23.9747
0	-24.7526	0	-24.7526		0	-23.4136	0	-23.9647		0	-23.9647	0	-23.9647
0	-24.7426	0	-24.7426		0	-23.4036	0	-23.9547		0	-23.9547	0	-23.9547
0	-24.7326	0	-24.7326		0	-23.3936	0	-23.9447		0	-23.9447	0	-23.9447
0	-24.7226	0	-24.7226		0	-23.3836	0	-23.9347		0	-23.9347	0	-23.9347
0	-24.7126	0	-24.7126		0	-23.3736	0	-23.9247		0	-23.9247	0	-23.9247
0	-24.7026	0	-24.7026		0	-23.3636	0	-23.9147		0	-23.9147	0	-23.9147
0	-24.6926	0	-24.6926		0	-23.3536	0	-23.9047		0	-23.9047	0	-23.9047
0	-24.6826	0	-24.6826		0	-23.3436	0	-23.8947		0	-23.8947	0	-23.8947
0	-24.6726	0	-24.6726		0	-23.3336	0	-23.8847		0	-23.8847	0	-23.8847
0	-24.6626	0	-24.6626		0	-23.3236	0	-23.8747		0	-23.8747	0	-23.8747
0	-24.6526	0	-24.6526		0	-23.3136	0	-23.8647		0	-23.8647	0	-23.8647
0	-24.6426	0	-24.6426		0	-23.3036	0	-23.8547		0	-23.8547	0	-23.8547
0	-24.6326	0	-24.6326		0	-23.2936	0	-23.8447		0	-23.8447	0	-23.8447
0	-24.6226	0	-24.6226		0	-23.2836	0	-23.8347		0	-23.8347	0	-23.8347
0	-24.6126	0	-24.6126		0	-23.2736	0	-23.8247		0	-23.8247	0	-23.8247
0	-24.6026	0	-24.6026		0	-23.2636	0	-23.8147		0	-23.8147	0	-23.8147
0	-24.5926	0	-24.5926		0	-23.2536	0	-23.8047		0	-23.8047	0	-23.8047
0	-24.5826	0	-24.5826		0	-23.2436	0	-23.7947		0	-23.7947	0	-23.7947
0	-24.5726	0	-24.5726		0	-23.2336	0	-23.7847		0	-23.7847	0	-23.7847
0	-24.5626	0	-24.5626		0	-23.2236	0	-23.7747		0	-23.7747	0	-23.7747
0	-24.5526	0	-24.5526		0	-23.2136	0	-23.7647		0	-23.7647	0	-23.7647
0	-24.5426	0	-24.5426		0	-23.2036	0	-23.7547		0	-23.7547	0	-23.7547
0	-24.5326	0	-24.5326		0	-23.1936	0	-23.7447		0	-23.7447	0	-23.7447
0	-24.5226	0	-24.5226		0	-23.1836	0	-23.7347		0	-23.7347	0	-23.7347
0	-24.5126	0	-24.5126		0	-23.1736	0	-23.7247		0	-23.7247	0	-23.7247
0	-24.5026	0	-24.5026		0	-23.1636	0	-23.7147		0	-23.7147	0	-23.7147
0	-24.4926	0	-24.4926		0	-23.1536	0	-23.7047		0	-23.7047	0	-23.7047
0	-24.4826	0	-24.4826		0	-23.1436	0	-23.6947		0	-23.6947	0	-23.6947
0	-24.4726	0	-24.4726		0	-23.1336	0	-23.6847		0	-23.6847	0	-23.6847
0	-24.4626	0	-24.4626		0	-23.1236	0	-23.6747		0	-23.6747	0	-23.6747
0	-24.4526	0	-24.4526		0	-23.1136	0	-23.6647		0	-23.6647	0	-23.6647
0	-24.4426	0	-24.4426		0	-23.1036	0	-23.6547		0	-23.6547	0	-23.6547
0	-24.4326	0	-24.4326		0	-23.0936	0	-23.6447		0	-23.6447	0	-23.6447
0	-24.4226	0	-24.4226		0	-23.0836	0	-23.6347		0	-23.6347	0	-23.6347
0	-24.4126	0	-24.4126		0	-23.0736	0	-23.6247		0	-23.6247	0	-23.6247
0	-24.4026	0	-24.4026		0	-23.0636	0	-23.6147		0	-23.6147	0	-23.6147
0	-24.3926	0	-24.3926		0	-23.0536	0	-23.6047		0	-23.6047	0	-23.6047
0	-24.3826	0	-24.3826		0	-23.0436	0	-23.5947		0	-23.5947	0	-23.5947
0	-24.3726	0	-24.3726		0	-23.0336	0	-23.5847		0	-23.5847	0	-23.5847
0	-24.3626	0	-24.3626		0	-23.0236	0	-23.5747		0	-23.5747	0	-23.5747
0	-24.3526	0	-24.3526		0	-23.0136	0	-23.5647		0	-23.5647	0	-23.5647
0	-24.3426	0	-24.3426		0	-23.0036	0	-23.5547		0	-23.5547	0	-23.5547
0	-24.3326	0	-24.3326		0	-22.9936	0	-23.5447		0	-23.5447	0	-23.5447
0	-24.3226	0	-24.3226		0	-22.9836	0	-23.5347		0	-23.5347	0	-23.5347
0	-24.3126	0	-24.3126		0	-22.9736	0	-23.5247		0	-23.5247	0	-23.5247
0	-24.3026	0	-24.3026		0	-22.9636	0	-23.5147		0	-23.5147	0	-23.5147
0	-24.2926	0	-24.2926		0	-22.9536	0	-23.5047		0	-23.5047	0	-23.5047
0	-24.2826	0	-24.2826		0	-22.9436	0	-23.4947		0	-23.4947	0	-23.4947
0	-24.2726	0	-24.2726		0	-22.9336	0	-23.4847		0	-23.4847	0	-23.4847
0	-24.2626	0	-24.2626		0	-22.9236	0	-23.4747		0	-23.4747	0	-23.4747
0	-24.2526	0	-24.2526		0	-22.9136	0	-23.4647		0	-23.4647	0	-23.4647
0	-24.2426	0	-24.2426		0	-22.9036	0	-23.4547		0	-23.4547	0	-23.4547
0	-24.2326	0	-24.2326		0	-22.8936	0	-23.4447		0	-23.4447	0	-23.4447
0	-24.2226	0	-24.2226		0	-22.8836	0	-23.4347		0	-23.4347	0	-23.4347
0	-24.2126	0	-24.2126		0	-22.8736	0	-23.4247		0	-23.4247	0	-23.4247
0	-24.2026	0	-24.2026		0	-22.8636	0	-23.4147		0	-23.4147	0	-23.4147
0	-24.1926	0	-24.1926		0	-22.8536	0	-23.4047		0	-23.4047	0	-23.4047
0	-24.1826	0	-24.1826		0	-22.8436	0	-23.3947		0	-23.3947	0	-23.3947
0	-24.1726	0	-24.1726		0	-22.8336	0	-23.3847		0	-23.3847	0	-23.3847
0	-24.1626	0	-24.1626		0	-22.8236	0	-23.3747		0	-23.3747	0	-23.3747
0	-24.1526	0	-24.1526		0	-22.8136	0	-23.3647		0	-23.3647	0	-23.3647
0	-24.1426	0	-24.1426		0	-22.8036	0	-23.3547		0	-23.3547	0	-23.3547
0	-24.1326	0	-24.1326		0	-22.7936	0	-23.3447		0	-23.3447	0	-23.3447
0	-24.1226	0	-24.1226		0	-22.7836	0	-23.3347		0	-23.3347	0	-23.3347
0	-24.1126	0	-24.1126		0	-22.7736	0	-23.3247		0	-23.3247	0	-23.3247
0	-24.1026	0	-24.1026		0	-22.7636	0	-23.3147		0	-23.3147	0	-23.3147
0	-24.0926	0	-24.0926		0	-22.7536	0	-23.3047		0	-23.3047	0	-23.3047
0	-24.0826	0	-24.0826		0	-22.7436	0	-23.2947		0	-23.2947	0	-23.2947
0	-24.0726	0	-24.0726		0	-22.7336	0	-23.2847		0	-23.2847	0	-23.2847
0	-24.0626	0	-24.0626		0	-22.7236	0	-23.2747		0	-23.2747	0	-23.2747
0	-24.0526	0	-24.0526		0	-22.7136	0	-23.2647		0	-23.2647	0	-23.2647
0	-24.0426	0	-24.0426		0	-22.7036	0	-23.2547		0	-23.2547	0	-23.2547
0	-24.0326	0	-24.0326		0	-22.6936	0	-23.2447		0	-23.2447	0	-23.2447
0	-24.0226	0	-24.0226		0	-22.6836	0	-23.2347		0	-23.2347	0	-23.2347
0	-24.0126	0	-24.0126		0	-22.6736	0	-23.2247		0	-23.2247	0	-23.2247
0	-24.0026	0	-24.0026		0	-22.6636	0	-23.2147		0	-23.2147	0	-23.2147
0	-23.9926	0	-23.9926		0	-22.6536	0	-23.2047		0	-23.2047	0	-23.2047
0	-23.9826	0	-23.9826		0	-22.6436	0	-23.1947		0	-23.1947	0	-23.1947
0	-23.9726	0	-23.9726		0	-22.6336	0	-23.1847		0	-23.1847	0	-23.1847
0	-23.9626	0	-23.9626		0	-22.6236	0	-23.1747		0	-23.1747	0	-23.1747
0	-23.9526	0	-23.9526		0	-22.6136	0	-23.1647		0	-23.1647	0	-23.1647
0	-23.9426	0	-23.9426		0	-22.6036	0	-23.1547		0	-23.1547	0	-23.1547
0	-23.9326	0	-23.9326		0	-22.5936	0	-23.1447		0	-23.1447	0	-23.1447
0	-23.9226	0	-23.9226		0	-22.5836	0	-23.1347		0	-23.1347	0	-23.1347
0	-23.9126	0	-23.9126		0	-22.5736	0	-23.1247		0	-23.1247	0	-23.1247
0	-23.9026	0	-23.9026		0	-22.5636	0	-23.1147		0	-23.1147	0	-23.1147
0	-23.8926	0	-23.8926		0	-22.5536	0	-23.1047		0	-23.1047	0	-23.1047
0	-23.8826	0	-23.8826		0	-22.5436	0	-23.0947		0	-23.0947	0	-23.0947
0	-23.8726	0	-23.8726		0	-22.5336	0	-23.0847		0	-23.0847	0	-23.0847
0	-23.8626	0	-23.8626		0	-22.5236	0	-23.0747		0	-23.0747	0	-23.0747
0	-23.8526	0	-23.8526		0	-22.5136	0	-23.0647		0	-23.0647	0	-23.0647
0	-23.8426	0	-23.8426		0	-22.5036	0	-23.0547		0	-23.0547	0	-23.0547
0	-23.8326	0	-23.8326		0	-22.4936	0	-23.0447		0	-23.0447	0	-23.0447
0	-23.8226	0	-23.8226		0	-22.4836	0	-23.0347		0	-23.0347	0	-23.0347
0	-23.8126	0	-23.8126		0	-22.4736	0	-23.0247		0	-23.0247	0	-23.0247
0	-23.8026	0	-23.8026		0	-22.4636	0	-23.0147		0	-23.0147	0	-23.0147
0	-23.7926	0	-23.7926		0	-22.4536	0	-23.0047		0	-23.0047	0	-23.0047
0	-23.7826	0	-23.7826		0	-22.4436	0	-22.9947		0	-22.9947	0	-22.9947
0	-23.7726	0	-23.7726		0	-22.4336	0	-22.9847		0	-22.9847	0	-22.9847
0	-23.7626	0	-23.7626		0	-22.4236	0	-22.9747		0	-22.9747	0	-22.9747
0	-23.7526	0	-23.7526		0	-22.4136	0	-22.9647		0	-22.9647	0	-22.9647
0	-23.7426	0	-23.7426		0	-22.4036	0	-22.9547		0	-22.9547	0	-22.9547
0	-23.7326	0	-23.7326		0	-22.3936	0	-22.9447		0	-22.9447	0	-22.9447
0	-23.7226	0	-23.7226		0	-22.3836	0	-22.9347		0	-22.9347	0	-22.9347
0	-23.7126	0	-23.7126		0	-22.3736	0	-22.9247		0	-22.9247	0	-22.9247
0	-23.7026	0	-23.7026		0	-22.3636	0	-22.9147		0	-22.9147	0	-22.9147
0	-23.6926	0	-23.6926		0	-22.3536	0	-22.9047		0	-22.9047	0	-22.9047
0	-23.6826	0	-23.6826		0	-22.3436	0	-22.8947		0	-22.8947	0	-22.8947
0	-23.6726	0	-23.6726		0	-22.3336	0	-22.8847		0	-22.8847	0	-22.8847
0	-23.6626	0	-23.6626		0	-22.3236	0	-22.8747		0	-22.8747	0	-22.8747
0	-23.6526	0	-23.6526		0	-22.3136	0	-22.8647		0	-22.8647	0	-22.8647
0	-23.6426	0	-23.6426		0	-22.3036	0	-22.8547		0	-22.8547	0	-22.8547
0	-23.6326	0	-23.6326		0	-22.2936	0	-22.8447		0	-22.8447	0	-22.8447
0	-23.6226	0	-23.6226		0	-22.2836	0	-22.8347		0	-22.8347	0	-22.8347
0	-23.6126	0	-23.6126		0	-22.2736	0	-22.8247		0	-22.8247	0	-22.8247
0	-23.6026	0	-23.6026		0	-22.2636	0	-22.8147		0	-22.8147	0	-22.8147
0	-23.5926	0	-23.5926		0	-22.2536	0	-22.8047		0	-22.8047	0	-22.8047
0	-23.5826	0	-23.5826		0	-22.2436	0	-22.7947		0	-22.7947	0	-22.7947
0	-23.5726	0	-23.5726		0	-22.2336	0	-22.7847		0	-22.7847	0	-22.7847
0	-23.5626	0	-23.5626		0	-22.2236	0	-22.7747		0	-22.7747	0	-22.7747
0	-23.5526	0	-23.5526		0	-22.2136	0	-22.7647		0	-22.7647	0	-22.7647
0	-23.5426	0	-23.5426		0	-22.2036	0	-22.7547		0	-22.7547	0	-22.7547
0	-23.5326	0	-23.5326		0	-22.1936	0	-22.7447		0	-22.7447	0	-22.7447
0	-23.5226	0	-23.5226		0	-22.1836	0	-22.7347		0	-22.7347	0	-22.7347
0	-23.5126	0	-23.5126		0	-22.1736	0	-22.7247		0	-22.7247	0	-22.7247
0	-23.5026	0	-23.5026		0	-22.1636	0	-22.7147		0	-22.7147	0	-22.7147
0	-23.4926	0	-23.4926		0	-22.1536	0	-22.7047		0	-22.7047	0	-22.7047
0	-23.4826	0	-23.4826		0	-22.1436	0	-22.6947		0	-22.6947	0	-22.6947
0	-23.4726	0	-23.4726		0	-22.1336	0	-22.6847		0	-22.6847	0	-22.6847
0	-23.4626	0	-23.4626		0	-22.1236	0	-22.6747		0	-22.6747	0	-22.6747
0	-23.4526	0	-23.4526		0	-22.1136	0	-22.6647		0	-22.6647	0	-22.6647
0	-23.4426	0	-23.4426		0	-22.1036	0	-22.6547		0	-22.6547	0	-22.6547
0	-23.4326	0	-23.4326		0	-22.0936	0	-22.6447		0	-22.6447	0	-22.6447
0	-23.4226	0	-23.4226		0	-22.0836	0	-22.6347		0	-22.6347	0	-22.6347
0	-23.4126	0	-23.4126		0	-22.0736	0	-22.6247		0	-22.6247	0	-22.6247
0	-23.4026	0	-23.4026		0	-22.0636	0	-22.6147		0	-22.6147	0	-22.6147
0	-23.3926	0	-23.3926		0	-22.0536	0	-22.6047		0	-22.6047	0	-22.6047
0	-23.3826	0	-23.3826		0	-22.0436	0	-22.5947		0	-22.5947	0	-22.5947
0	-23.3726	0	-23.3726		0	-22.0336	0	-22.5847		0	-22.5847	0	-22.5847
0	-23.3626	0	-23.3626		0	-22.0236	0	-22.5747		0	-22.5747	0	-22.5747
0	-23.3526	0	-23.3526		0	-22.0136	0	-22.5647		0	-22.5647	0	-22.5647
0	-23.3426	0	-23.3426		0	-22.0036	0	-22.5547		0	-22.5547	0	-22.5547
0	-23.3326	0	-23.3326		0	-21.9936	0	-22.5447		0	-22.5447	0	-22.5447
0	-23.3226	0	-23.3226		0	-21.9836	0	-22.5347		0	-22.5347	0	-22.5347
0	-23.3126	0	-23.3126		0	-21.9736	0	-22.5247		0	-22.5247	0	-22.5247
0	-23.3026	0	-23.3026		0	-21.9636	0	-22.5147		0	-22.5147	0	-22.5147
0	-23.2926	0	-23.2926		0	-21.9536	0	-22.5047		0	-22.5047	0	-22.5047
0	-23.2826	0	-23.2826		0	-21.9436	0	-22.4947		0	-22.4947	0	-22.4947
0	-23.2726	0	-23.2726		0	-21.9336	0	-22.4847		0	-22.4847	0	-22.4847
0	-23.2626	0	-23.2626		0	-21.9236	0	-22.4747		0	-22.4747	0	-22.4747
0	-23.2526	0	-23.2526		0	-21.9136	0	-22.4647		0	-22.4647	0	-22.4647
0	-23.2426	0	-23.2426		0	-21.9036	0	-22.4547		0	-22.4547	0	-22.4547
0	-23.2326	0	-23.2326		0	-21.8936	0	-22.4447		0	-22.4447	0	-22.4447
0	-23.2226	0	-23.2226		0	-21.8836	0	-22.4347		0	-22.4347	0	-22.4347
0	-23.2126	0	-23.2126		0	-21.8736	0	-22.4247		0	-22.4247	0	-22.4247
0	-23.2026	0	-23.2026		0	-21.8636	0	-22.4147		0	-22.4147	0	-22.4147
0	-23.1926	0	-23.1926		0	-21.8536	0	-22.4047		0	-22.4047	0	-22.4047
0	-23.1826	0	-23.1826		0	-21.8436	0	-22.3947		0	-22.3947	0	-22.3947
0	-23.1726	0	-23.1726		0	-21.8336	0	-22.3847		0	-22.3847	0	-22.3847
0	-23.1626	0	-23.1626		0	-21.8236	0	-22.3747		0	-22.3747	0	-22.3747
0	-23.1526	0	-23.1526		0	-21.8136	0	-22.3647		0	-22.3647	0	-22.3647
0	-23.1426	0	-23.1426		0	-21.8036	0	-22.3547		0	-22.3547	0	-22.3547
0	-23.1326	0	-23.1326		0	-21.7936	0	-22.3447		0	-22.3447	0	-22.3447
0	-23.1226	0	-23.1226		0	-21.7836	0	-22.3347		0	-22.3347	0	-22.3347
0	-23.1126	0	-23.1126		0	-21.7736	0	-22.3247		0	-22.3247	0	-22.3247
0	-23.1026	0	-23.1026		0	-21.7636	0	-22.3147		0	-22.3147	0	-22.3147
0	-23.0926	0	-23.0926		0	-21.7536	0	-22.3047		0	-22.3047	0	-22.3047
0	-23.0826	0	-23.0826		0	-21.7436	0	-22.2947		0	-22.2947	0	-22.2947
0	-23.0726	0	-23.0726		0	-21.7336	0	-22.2847		0	-22.2847	0	-22.2847
0	-23.0626	0	-23.0626		0	-21.7236	0	-22.2747		0	-22.2747	0	-22.2747
0	-23.0526	0	-23.0526		0	-21.7136	0	-22.2647		0	-22.2647	0	-22.2647
0	-23.0426	0	-23.0426		0	-21.7036	0	-22.2547		0	-22.2547	0	-22.2547
0	-23.0326	0	-23.0326		0	-21.6936	0	-22.2447		0	-22.2447	0	-22.2447
0	-23.0226	0	-23.0226		0	-21.6836	0	-22.2347		0	-22.2347	0	-22.2347
0	-23.0126	0	-23.0126		0	-21.6736	0	-22.2247		0	-22.2247	0	-22.2247
0	-23.0026	0	-23.0026		0	-21.6636	0	-22.2147		0	-22.2147	0	-22.2147
0	-22.9926	0	-22.9926		0	-21.6536	0	-22.2047		0	-22.2047	0	-22.2047
0	-22.9826	0	-22.9826		0	-21.6436	0	-22.1947		0	-22.1947	0	-22.1947
0	-22.9726	0	-22.9726		0	-21.6336	0	-22.1847		0	-22.1847	0	-22.1847
0	-22.9626	0	-22.9626		0	-21.6236	0	-22.1747		0	-22.1747	0	-22.1747
0	-22.9526	0	-22.9526		0	-21.6136	0	-22.1647		0	-22.1647	0	-22.1647
0	-22.9426	0	-22.9426		0	-21.6036	0	-22.1547		0	-22.1547	0	-22.1547
0	-22.9326	0	-22.9326		0	-21.5936	0	-22.1447		0	-22.1447	0	-22.1447
0	-22.9226	0	-22.9226		0	-21.5836	0	-22.1347		0	-22.1347	0	-22.1347
0	-22.9126	0	-22.9126		0	-21.5736	0	-22.1247		0	-22.1247	0	-22.1247
0	-22.9026	0	-22.9026		0	-21.5636	0	-22.1147		0	-22.1147	0	-22.1147
0	-22.8926	0	-22.8926		0	-21.5536	0	-22.1047		0	-22.1047	0	-22.1047
0	-22.8826	0	-22.8826		0	-21.5436	0	-22.0947		0	-22.0947	0	-22.0947
0	-22.8726	0	-22.8726		0	-21.5336	0	-22.0847		0	-22.0847	0	-22.0847
0	-22.8626	0	-22.8626		0	-21.5236	0	-22.0747		0	-22.0747	0	-22.0747
0	-22.8526	0	-22.8526		0	-21.5136	0	-22.0647		0	-22.0647	0	-22.0647
0	-22.8426	0	-22.8426		0	-21.5036	0	-22.0547		0	-22.0547	0	-22.0547
0	-22.8326	0	-22.8326		0	-21.4936	0	-22.0447		0	-22.0447	0	-22.0447
0	-22.8226	0	-22.8226		0	-21.4836	0	-22.0347		0	-22.0347	0	-22.0347
0	-22.8126	0	-22.8126		0	-21.4736	0	-22.0247		0	-22.0247	0	-22.0247
0	-22.8026	0	-22.8026		0	-21.4636	0	-22.0147		0	-22.0147	0	-22.0147
0	-22.7926	0	-22.7926		0	-21.4536	0	-22.0047		0	-22.0047	0	-22.0047
0	-22.7826	0	-22.7826		0	-21.4436	0	-21.9947		0	-21.9947	0	-21.9947
0	-22.7726	0	-22.7726		0	-21.4336	0	-21.9847		0	-21.9847	0	-21.9847
0	-22.7626	0	-22.7626		0	-21.4236	0	-21.9747		0	-21.9747	0	-21.9747
0	-22.7526	0	-22.7526		0	-21.4136	0	-21.9647		0	-21.9647	0	-21.9647
0	-22.7426	0	-22.7426		0	-21.4036	0	-21.9547		0	-21.9547	0	-21.9547
0	-22.7326	0	-22.7326		0	-21.3936	0	-21.9447		0	-21.9447	0	-21.9447
0	-22.7226	0	-22.7226		0	-21.3836	0	-21.9347		0	-21.9347	0	-21.9347
0	-22.7126	0	-22.7126		0	-21.3736	0	-21.9247		0	-21.9247	0	-21.9247
0	-22.7026	0	-22.7026		0	-21.3636	0	-21.9147		0	-21.9147	0	-21.9147
0	-22.6926	0	-22.6926		0	-21.3536	0	-21.9047		0	-21.9047	0	-21.9047
0	-22.6826	0	-22.6826		0	-21.3436	0	-21.8947		0	-21.8947	0	-21.8947
0	-22.6726	0	-22.6726		0	-21.3336	0	-21.8847		0	-21.8847	0	-21.8847
0	-22.6626	0	-22.6626		0	-21.3236	0	-21.8747		0	-21.8747	0	-21.8747
0	-22.6526	0	-22.6526		0	-21.3136	0	-21.8647		0	-21.8647	0	-21.8647
0	-22.6426	0	-22.6426		0	-21.3036	0	-21.8547		0	-21.8547	0	-21.8547
0	-22.6326	0	-22.6326		0	-21.2936	0	-21.8447		0	-21.8447	0	-21.8447
0	-22.6226	0	-22.6226		0	-21.2836	0	-21.8347		0	-21.8347	0	-21.8347
0	-22.6126	0	-22.6126		0	-21.2736	0	-21.8247		0	-21.8247	0	-21.8247
0	-22.6026	0	-22.6026		0	-21.2636	0	-21.8147		0	-21.8147	0	-21.8147
0	-22.5926	0	-22.5926		0	-21.2536	0	-21.8047		0	-21.8047	0	-21.8047
0	-22.5826	0	-22.5826		0	-21.2436	0	-21.7947		0	-21.7947	0	-21.7947
0	-22.5726	0	-22.5726		0	-21.2336	0	-21.7847		0	-21.7847	0	-21.7847
0	-22.5626	0	-22.5626		0	-21.2236	0	-21.7747		0	-21.7747	0	-21.7747
0	-22.5526	0	-22.5526		0	-21.2136	0	-21.7647		0	-21.7647	0	-21.7647
0	-22.5426	0	-22.5426		0	-21.2036	0	-21.7547		0	-21.7547	0	-21.7547
0	-22.5326	0	-22.5326		0	-21.1936	0	-21.7447		0	-21.7447	0	-21.7447
0	-22.5226	0	-22.5226		0	-21.1836	0	-21.7347		0	-21.7347	0	-21.7347
0	-22.5126	0	-22.5126		0	-21.1736	0	-21.7247		0	-21.7247	0	-21.7247
0	-22.5026	0	-22.5026		0	-21.1636	0	-21.7147		0	-21.7147	0	-21.7147
0	-22.4926	0	-22.4926		0	-21.1536	0	-21.7047		0	-21.7047	0	-21.7047
0	-22.4826	0	-22.4826		0	-21.1436	0	-21.6947		0	-21.6947	0	-21.6947
0	-22.4726	0	-22.4726		0	-21.1336	0	-21.6847		0	-21.6847	0	-21.6847
0	-22.4626	0	-22.4626		0	-21.1236	0	-21.6747		0	-21.6747	0	-21.6747
0	-22.4526	0	-22.4526		0	-21.1136	0	-21.6647		0	-21.6647	0	-21.6647
0	-22.4426	0	-22.4426		0	-21.1036	0	-21.6547		0	-21.6547	0	-21.6547
0	-22.4326	0	-22.4326		0	-21.0936	0	-21.6447		0	-21.6447	0	-21.6447
0	-22.4226	0	-22.4226		0	-21.0836	0	-21.6347		0	-21.6347	0	-21.6347
0	-22.4126	0	-22.4126		0	-21.0736	0	-21.6247		0	-21.6247	0	-21.6247
0	-22.4026	0	-22.4026		0	-21.0636	0	-21.6147		0	-21.6147	0	-21.6147
0	-22.3926	0	-22.3926		0	-21.0536	0	-21.6047		0	-21.6047	0	-21.6047
0	-22.3826	0	-22.3826		0	-21.0436	0	-21.5947		0	-21.5947	0	-21.5947
0	-22.3726	0	-22.3726		0	-21.0336	0	-21.5847		0	-21.5847	0	-21.5847
0	-22.3626	0	-22.3626		0	-21.0236	0	-21.5747		0	-21.5747	0	-21.5747
0	-22.3526	0	-22.3526		0	-21.0136	0	-21.5647		0	-21.5647	0	-21.5647
0	-22.3426	0	-22.3426		0	-21.0036	0	-21.5547		0	-21.5547	0	-21.5547
0	-22.3326	0	-22.3326		0	-20.9936	0	-21.5447		0	-21.5447	0	-21.5447
0	-22.3226	0	-22.3226		0	-20.9836	0	-21.5347		0	-21.5347	0	-21.5347
0	-22.3126	0	-22.3126		0	-20.9736	0	-21.5247		0	-21.5247	0	-21.5247
0	-22.3026	0	-22.3026		0	-20.9636	0	-21.5147		0	-21.5147	0	-21.5147
0	-22.2926	0	-22.2926		0	-20.9536	0	-21.5047		0	-21.5047	0	-21.5047
0	-22.2826	0	-22.2826		0	-20.9436	0	-21.4947		0	-21.4947	0	-21.4947
0	-22.2726	0	-22.2726		0	-20.9336	0	-21.4847		0	-21.4847	0	-21.4847
0	-22.2626	0	-22.2626		0	-20.9236	0	-21.4747		0	-21.4747	0	-21.4747
0	-22.2526	0	-22.2526		0	-20.9136	0	-21.4647		0	-21.4647	0	-21.4647
0	-22.2426	0	-22.2426		0	-20.9036	0	-21.4547		0	-21.4547	0	-21.4547
0	-22.2326	0	-22.2326		0	-20.8936	0	-21.4447		0	-21.4447	0	-21.4447
0	-22.2226	0	-22.2226		0	-20.8836	0	-21.4347		0	-21.4347	0	-21.4347
0	-22.2126	0	-22.2126		0	-20.8736	0	-21.4247		0	-21.4247	0	-21.4247
0	-22.2026	0	-22.2026		0	-20.8636	0	-21.4147		0	-21.4147	0	-21.4147
0	-22.1926	0	-22.1926		0	-20.8536	0	-21.4047		0	-21.4047	0	-21.4047
0	-22.1826	0	-22.1826		0	-20.8436	0	-21.3947		0	-21.3947	0	-21.3947
0	-22.1726	0	-22.1726		0	-20.8336	0	-21.3847		0	-21.3847	0	-21.3847
0	-22.1626	0	-22.1626		0	-20.8236	0	-21.3747		0	-21.3747	0	-21.3747
0	-22.1526	0	-22.1526		0	-20.8136	0	-21.3647		0	-21.3647	0	-21.3647
0	-22.1426	0	-22.1426		0	-20.8036	0	-21.3547		0	-21.3547	0	-21.3547
0	-22.1326	0	-22.1326		0	-20.7936	0	-21.3447		0	-21.3447	0	-21.3447
0	-22.1226	0	-22.1226		0	-20.7836	0	-21.3347		0	-21.3347	0	-21.3347
0	-22.1126	0	-22.1126		0	-20.7736	0	-21.3247		0	-21.3247	0	-21.3247
0	-22.1026	0	-22.1026		0	-20.7636	0	-21.3147		0	-21.3147	0	-21.3147
0	-22.0926	0	-22.0926		0	-20.7536	0	-21.3047		0	-21.3047	0	-21.3047
0	-22.0826	0	-22.0826		0	-20.7436	0	-21.2947		0	-21.2947	0	-21.2947
0	-22.0726	0	-22.0726		0	-20.7336	0	-21.2847		0	-21.2847	0	-21.2847
0	-22.0626	0	-22.0626		0	-20.7236	0	-21.2747		0	-21.2747	0	-21.2747
0	-22.0526	0	-22.0526		0	-20.7136	0	-21.2647		0	-21.2647	0	-21.2647
0	-22.0426	0	-22.0426		0	-20.7036	0	-21.2547		0	-21.2547	0	-21.2547
0	-22.0326	0	-22.0326		0	-20.6936	0	-21.2447		0	-21.2447	0	-21.2447
0	-22.0226	0	-22.0226		0	-20.6836	0	-21.2347		0	-21.2347	0	-21.2347
0	-22.0126	0	-22.0126		0	-20.6736	0	-21.2247		0	-21.2247	0	-21.2247
0	-22.0026	0	-22.0026		0	-20.6636	0	-21.2147		0	-21.2147	0	-21.2147
0	-21.9926	0	-21.9926		0	-20.6536	0	-21.2047		0	-21.2047	0	-21.2047
0	-21.9826	0	-21.9826		0	-20.6436	0	-21.1947		0	-21.1947	0	-21.1947
0	-21.9726	0	-21.9726		0	-20.6336	0	-21.1847		0	-21.1847	0	-21.1847
0	-21.9626	0	-21.9626		0	-20.6236	0	-21.1747		0	-21.1747	0	-21.1747
0	-21.9526	0	-21.9526		0	-20.6136	0	-21.1647		0	-21.1647	0	-21.1647
0	-21.9426	0	-21.9426		0	-20.6036	0	-21.1547		0	-21.1547	0	-21.1547
0	-21.9326	0	-21.9326		0	-20.5936	0	-21.1447		0	-21.1447	0	-21.1447
0	-21.9226	0	-21.9226		0	-20.5836	0	-21.1347		0	-21.1347	0	-21.1347
0	-21.9126	0	-21.9126		0	-20.5736	0	-21.1247		0	-21.1247	0	-21.1247
0	-21.9026	0	-21.9026		0	-20.5636	0	-21.1147		0	-21.1147	0	-21.1147
0	-21.8926	0	-21.8926		0	-20.5536	0	-21.1047		0	-21.1047	0	-21.1047
0	-21.8826	0	-21.8826		0	-20.5436	0	-21.0947		0	-21.0947	0	-21.0947
0	-21.8726	0	-21.8726		0	-20.5336	0	-21.0847		0	-21.0847	0	-21.0847
0	-21.8626	0	-21.8626		0	-20.5236	0	-21.0747		0	-21.0747	0	-21.0747
0	-21.8526	0	-21.8526		0	-20.5136	0	-21.0647		0	-21.0647	0	-21.0647
0	-21.8426	0	-21.8426		0	-20.5036	0	-21.0547		0	-21.0547	0	-21.0547
0	-21.8326	0	-21.8326		0	-20.4936	0	-21.0447		0	-21.0447	0	-21.0447
0	-21.8226	0	-21.8226		0	-20.4836	0	-21.0347		0	-21.0347	0	-21.0347
0	-21.8126	0	-21.8126		0	-20.4736	0	-21.0247		0	-21.0247	0	-21.0247
0	-21.8026	0	-21.8026		0	-20.4636	0	-21.0147		0	-21.0147	0	-21.0147
0	-21.7926	0	-21.7926		0	-20.4536	0	-21.0047		0	-21.0047	0	-21.0047
0	-21.7826	0	-21.7826		0	-20.4436	0	-20.9947		0	-20.9947	0	-20.9947
0	-21.7726	0	-21.7726		0	-20.4336	0	-20.9847		0	-20.9847	0	-20.9847
0	-21.7626	0	-21.7626		0	-20.4236	0	-20.9747		0	-20.9747	0	-20.9747
0	-21.7526	0	-21.7526		0	-20.4136	0	-20.9647		0	-20.9647	0	-20.9647
0	-21.7426	0	-21.7426		0	-20.4036	0	-20.9547		0	-20.9547	0	-20.9547
0	-21.7326	0	-21.7326		0	-20.3936	0	-20.9447		0	-20.9447	0	-20.9447
0	-21.7226	0	-21.7226		0	-20.3836	0	-20.9347		0	-20.9347	0	-20.9347
0	-21.7126	0	-21.7126		0	-20.3736	0	-20.9247		0	-20.9247	0	-20.9247
0	-21.7026	0	-21.7026		0	-20.3636	0	-20.9147		0	-20.9147	0	-20.9147
0	-21.6926	0	-21.6926		0	-20.3536	0	-20.9047		0	-20.9047	0	-20.9047
0	-21.6826	0	-21.6826		0	-20.3436	0	-20.8947		0	-20.8947	0	-20.8947
0	-21.6726	0	-21.6726		0	-20.3336	0	-20.8847		0	-20.8847	0	-20.8847
0	-21.6626	0	-21.6626		0	-20.3236	0	-20.8747		0	-20.8747	0	-20.8747
0	-21.6526	0	-21.6526		0	-20.3136	0	-20.8647		0	-20.8647	0	-20.8647
0	-21.6426	0	-21.6426		0	-20.3036	0	-20.8547		0	-20.8547	0	-20.8547
0	-21.6326	0	-21.6326		0	-20.2936	0	-20.8447		0	-20.8447	0	-20.8447
0	-21.6226	0	-21.6226		0	-20.2836	0	-20.8347		0	-20.8347	0	-20.8347
0	-21.6126	0	-21.6126		0	-20.2736	0	-20.8247		0	-20.8247	0	-20.8247
0	-21.6026	0	-21.6026		0	-20.2636	0	-20.8147		0	-20.8147	0	-20.8147
0	-21.5926	0	-21.5926		0	-20.2536	0	-20.8047		0	-20.8047	0	-20.8047
0	-21.5826	0	-21.5826		0	-20.2436	0	-20.7947		0	-20.7947	0	-20.7947
0	-21.5726	0	-21.5726		0	-20.2336	0	-20.7847		0	-20.7847	0	-20.7847
0	-21.5626	0	-21.5626		0	-20.2236	0	-20.7747		0	-20.7747	0	-20.7747
0	-21.5526	0	-21.5526		0	-20.2136	0	-20.7647		0	-20.7647	0	-20.7647
0	-21.5426	0	-21.5426		0	-20.2036	0	-20.7547		0	-20.7547	0	-20.7547
0	-21.5326	0	-21.5326		0	-20.1936	0	-20.7447		0	-20.7447	0	-20.7447
0	-21.5226	0	-21.5226		0	-20.1836	0	-20.7347		0	-20.7347	0	-20.7347
0	-21.5126	0	-21.5126		0	-20.1736	0	-20.7247		0	-20.7247	0	-20.7247
0	-21.5026	0	-21.5026		0	-20.1636	0	-20.7147		0	-20.7147	0	-20.7147
0	-21.4926	0	-21.4926		0	-20.1536	0	-20.7047		0	-20.7047	0	-20.7047
0	-21.4826	0	-21.4826		0	-20.1436	0	-20.6947		0	-20.6947	0	-20.6947
0	-21.4726	0	-21.4726		0	-20.1336	0	-20.6847		0	-20.6847	0	-20.6847
0	-21.4626	0	-21.4626		0	-20.1236	0	-20.6747		0	-20.6747	0	-20.6747
0	-21.4526	0	-21.4526		0	-20.1136	0	-20.6647		0	-20.6647	0	-20.6647
0	-21.4426	0	-21.4426		0	-20.1036	0	-20.6547		0	-20.6547	0	-20.6547
0	-21.4326	0	-21.4326		0	-20.0936	0	-20.6447		0	-20.6447	0	-20.6447
0	-21.4226	0	-21.4226		0	-20.0836	0	-20.6347		0	-20.6347	0	-20.6347
0	-21.4126	0	-21.4126		0	-20.0736	0	-20.6247		0	-20.6247	0	-20.6247
0	-21.4026	0	-21.4026		0	-20.0636	0	-20.6147		0	-20.6147	0	-20.6147
0	-21.3926	0	-21.3926		0	-20.0536	0	-20.6047		0	-20.6047	0	-20.6047
0	-21.3826	0	-21.3826		0	-20.0436	0	-20.5947		0	-20.5947	0	-20.5947
0	-21.3726	0	-21.3726		0	-20.0336	0	-20.5847		0	-20.5847	0	-20.5847
0	-21.3626	0	-21.3626		0	-20.0236	0	-20.5747		0	-20.5747	0	-20.5747
0	-21.3526	0	-21.3526		0	-20.0136	0	-20.5647		0	-20.5647	0	-20.5647
0	-21.3426	0	-21.3426		0	-20.0036	0	-20.5547		0	-20.5547	0	-20.5547
0	-21.3326	0	-21.3326		0	-19.9936	0	-20.5447		0	-20.5447	0	-20.5447
0	-21.3226	0	-21.3226		0	-19.9836	0	-20.5347		0	-20.5347	0	-20.5347
0	-21.3126	0	-21.3126		0	-19.9736	0	-20.5247		0	-20.5247	0	-20.5247
0	-21.3026	0	-21.3026		0	-19.9636	0	-20.5147		0	-20.5147	0	-20.5147
0	-21.2926	0	-21.2926		0	-19.9536	0	-20.5047		0	-20.5047	0	-20.5047
0	-21.2826	0	-21.2826		0	-19.9436	0	-20.4947		0	-20.4947	0	-20.4947
0	-21.2726	0	-21.2726		0	-19.9336	0	-20.4847		0	-20.4847	0	-20.4847
0	-21.2626	0	-21.2626		0	-19.9236	0	-20.4747		0	-20.4747	0	-20.4747
0	-21.2526	0	-21.2526		0	-19.9136	0	-20.4647		0	-20.4647	0	-20.4647
0	-21.2426	0	-21.2426		0	-19.9036	0	-20.4547		0	-20.4547	0	-20.4547
0	-21.2326	0	-21.2326		0	-19.8936	0	-20.4447		0	-20.4447	0	-20.4447
0	-21.2226	0	-21.2226		0	-19.8836	0	-20.4347		0	-20.4347	0	-20.4347
0	-21.2126	0	-21.2126		0	-19.8736	0	-20.4247		0	-20.4247	0	-20.4247
0	-21.2026	0	-21.2026		0	-19.8636	0	-20.4147		0	-20.4147	0	-20.4147
0	-21.1926	0	-21.1926		0	-19.8536	0	-20.4047		0	-20.4047	0	-20.4047
0	-21.1826	0	-21.1826		0	-19.8436	0	-20.3947		0	-20.3947	0	-20.3947
0	-21.1726	0	-21.1726		0	-19.8336	0	-20.3847		0	-20.3847	0	-20.3847
0	-21.1626	0	-21.1626		0	-19.8236	0	-20.3747		0	-20.3747	0	-20.3747
0	-21.1526	0	-21.1526		0	-19.8136	0	-20.3647		0	-20.3647	0	-20.3647
0	-21.1426	0	-21.1426		0	-19.8036	0	-20.3547		0	-20.3547	0	-20.3547
0	-21.1326	0	-21.1326		0	-19.7936	0	-20.3447		0	-20.3447	0	-20.3447
0	-21.1226	0	-21.1226		0	-19.7836	0	-20.3347		0	-20.3347	0	-20.3347
0	-21.1126	0	-21.1126		0	-19.7736	0	-20.3247		0	-20.3247	0	-20.3247
0	-21.1026	0	-21.1026		0	-19.7636	0	-20.3147		0	-20.3147	0	-20.3147
0	-21.0926	0	-21.0926		0	-19.7536	0	-20.3047		0	-20.3047	0	-20.3047
0	-21.0826	0	-21.0826		0	-19.7436	0	-20.2947		0	-20.2947	0	-20.2947
0	-21.0726	0	-21.0726		0	-19.7336	0	-20.2847		0	-20.2847	0	-20.2847
0	-21.0626	0	-21.0626		0	-19.7236	0	-20.2747		0	-20.2747	0	-20.2747
0	-21.0526	0	-21.0526		0	-19.7136	0	-20.2647		0	-20.2647	0	-20.2647
0	-21.0426	0	-21.0426		0	-19.7036	0	-20.2547		0	-20.2547	0	-20.2547
0	-21.0326	0	-21.0326		0	-19.6936	0	-20.2447		0	-20.2447	0	-20.2447
0	-21.0226	0	-21.0226		0	-19.6836	0	-20.2347		0	-20.2347	0	-20.2347
0	-21.0126	0	-21.0126		0	-19.6736	0	-20.2247		0	-20.2247	0	-20.2247
0	-21.0026	0	-21.0026		0	-19.6636	0	-20.2147		0	-20.2147	0	-20.2147
0	-20.9916	0	-20.9916		0	-19.6526	0	-20.2037		0	-20.2037	0	-20.2037
0	-20.9816	0	-20.9816		0	-19.6426	0	-20.1937		0	-20.1937	0	-20.1937
0	-20.9716	0	-20.9716		0	-19.6326	0	-20.1837		0	-20.1837	0	-20.1837
0	-20.9616	0	-20.9616		0	-19.6226	0	-20.1737		0	-20.1737	0	-20.1737
0	-20.9516	0	-20.9516		0	-19.6126	0	-20.1637		0	-20.1637	0	-20.1637
0	-20.9416	0	-20.9416		0	-19.6026	0	-20.1537		0	-20.1537	0	-20.1537
0	-20.9316	0	-20.9316		0	-19.5926	0	-20.1437		0	-20.1437	0	-20.1437
0	-20.9216	0	-20.9216		0	-19.5826	0	-20.1337		0	-20.1337	0	-20.1337
0	-20.9116	0	-20.9116		0	-19.5726	0	-20.1237		0	-20.1237	0	-20.1237
0	-20.9016	0	-20.9016		0	-19.5626	0	-20.1137		0	-20.1137	0	-20.1137
0	-20.8916	0	-20.8916		0	-19.5526	0	-20.1037		0	-20.1037	0	-20.1037
0	-20.8816	0	-20.8816		0	-19.5426	0	-20.0937		0	-20.0937	0	-20.0937
0	-20.8716	0	-20.8716		0	-19.5326	0	-20.0837		0	-20.0837	0	-20.0837
0	-20.8616	0	-20.8616		0	-19.5226	0	-20.0737		0	-20.0737	0	-20.0737
0	-20.8516	0	-20.8516		0	-19.5126	0	-20.0637		0	-20.0637	0	-20.0637
0	-20.8416	0	-20.8416		0	-19.5026	0	-20.0537		0	-20.0537	0	-20.0537
0	-20.8316	0	-20.8316		0	-19.4926	0	-20.0437		0	-20.0437	0	-20.0437
0	-20.8216	0	-20.8216		0	-19.4826	0	-20.0337		0	-20.0337	0	-20.0337
0	-20.8116	0	-20.8116		0	-19.4726	0	-20.0237		0	-20.0237	0	-20.0237
0	-20.8016	0	-20.8016		0	-19.4626	0	-20.0137		0	-20.0137	0	-20.0137
0	-20.7916	0	-20.7916		0	-19.4526	0	-20.0037		0	-20.0037	0	-20.0037
0	-20.7816	0	-20.7816		0	-19.4426	0	-19.9937		0	-19.9937	0	-19.9937
0	-20.7716	0	-20.7716		0	-19.4326	0	-19.9837		0	-19.9837	0	-19.9837
0	-20.7616	0	-20.7616		0	-19.4226	0	-19.9737		0	-19.9737	0	-19.9737
0	-20.7516	0	-20.7516		0	-19.4126	0	-19.9637		0	-19.9637	0	-19.9637
0	-20.7416	0	-20.7416		0	-19.4026	0	-19.9537		0	-19.9537	0	-19.9537
0	-20.7316	0	-20.7316		0	-19.3926	0	-19.9437		0	-19.9437	0	-19.9437
0	-20.7216	0	-20.7216		0	-19.3826	0	-19.9337		0	-19.9337	0	-19.9337
0	-20.7116	0	-20.7116		0	-19.3726	0	-19.9237		0	-19.9237	0	-19.9237
0	-20.7016	0	-20.7016		0	-19.3626	0	-19.9137		0	-19.9137	0	-19.9137
0	-20.6916	0	-20.6916		0	-19.3526	0	-19.9037		0	-19.9037	0	-19.9037
0	-20.6816	0	-20.6816		0	-19.3426	0	-19.8937		0	-19.8937	0	-19.8937
0	-20.6716	0	-20.6716		0	-19.3326	0	-19.8837		0	-19.8837	0	-19.8837
0	-20.6616	0	-20.6616		0	-19.3226	0	-19.8737		0	-19.8737	0	-19.8737
0	-20.6516	0	-20.6516		0	-19.3126	0	-19.8637		0	-19.8637	0	-19.8637
0	-20.6416	0	-20.6416		0	-19.3026	0	-19.8537		0	-19.8537	0	-19.8537
0	-20.6316	0	-20.6316		0	-19.2926	0	-19.8437		0	-19.8437	0	-19.8437
0	-20.6216	0	-20.6216		0	-19.2826	0	-19.8337		0	-19.8337	0	-19.8337
0	-20.6116	0	-20.6116		0	-19.2726	0	-19.8237		0	-19.8237	0	-19.8237
0	-20.6016	0	-20.6016		0	-19.2626	0	-19.8137		0	-19.8137	0	-19.8137
0	-20.5916	0	-20.5916		0	-19.2526	0	-19.8037		0	-19.8037	0	-19.8037
0	-20.5816	0	-20.5816		0	-19.2426	0	-19.7937		0	-19.7937	0	-19.7937
0	-20.5716	0	-20.5716		0	-19.2326	0	-19.7837		0	-19.7837	0	-19.7837
0	-20.5616	0	-20.5616		0	-19.2226	0	-19.7737		0	-19.7737	0	-19.7737
0	-20.5516	0	-20.5516		0	-19.2126	0	-19.7637		0	-19.7637	0	-19.7637
0	-20.5416	0	-20.5416		0	-19.2026	0	-19.7537		0	-19.7537	0	-19.7537
0	-20.5316	0	-20.5316		0	-19.1926	0	-19.7437		0	-19.7437	0	-19.7437
0	-20.5216	0	-20.5216		0	-19.1826	0	-19.7337		0	-19.7337	0	-19.7337
0	-20.5116	0	-20.5116		0	-19.1726	0	-19.7237		0	-19.7237	0	-19.7237
0	-20.5016	0	-20.5016		0	-19.1626	0	-19.7137		0	-19.7137	0	-19.7137
0	-20.4916	0	-20.4916		0	-19.1526	0	-19.7037		0	-19.7037	0	-19.7037
0	-20.4816	0	-20.4816		0	-19.1426	0	-19.6937		0	-19.6937	0	-19.6937
0	-20.4716	0	-20.4716		0	-19.1326	0	-19.6837		0	-19.6837	0	-19.6837
0	-20.4616	0	-20.4616		0	-19.1226	0	-19.6737		0	-19.6737	0	-19.6737
0	-20.4516	0	-20.4516		0	-19.1126	0	-19.6637		0	-19.6637	0	-19.6637
0	-20.4416	0	-20.4416		0	-19.1026	0	-19.6537		0	-19.6537	0	-19.6537
0	-20.4316	0	-20.4316		0	-19.0926	0	-19.6437		0	-19.6437	0	-19.6437
0	-20.4216	0	-20.4216		0	-19.0826	0	-19.6337		0	-19.6337	0	-19.6337
0	-20.4116	0	-20.4116		0	-19.0726	0	-19.6237		0	-19.6237	0	-19.6237
0	-20.4016	0	-20.4016		0	-19.0626	0	-19.6137		0	-19.6137	0	-19.6137
0	-20.3916	0	-20.3916		0	-19.0526	0	-19.6037		0	-19.6037	0	-19.6037
0	-20.3816	0	-20.3816		0	-19.0426	0	-19.5937		0	-19.5937	0	-19.5937
0	-20.3716	0	-20.3716		0	-19.0326	0	-19.5837		0	-19.5837	0	-19.5837
0	-20.3616	0	-20.3616		0	-19.0226	0	-19.5737		0	-19.5737	0	-19.5737
0	-20.3516	0	-20.3516		0	-19.0126	0	-19.5637		0	-19.5637	0	-19.5637
0	-20.3416	0	-20.3416		0	-19.0026	0	-19.5537		0	-19.5537	0	-19.5537
0	-20.3316	0	-20.3316		0	-18.9926	0	-19.5437		0	-19.5437	0	-19.5437
0	-20.3216	0	-20.3216		0	-18.9826	0	-19.5337		0	-19.5337	0	-19.5337
0	-20.3116	0	-20.3116		0	-18.9726	0	-19.5237		0	-19.5237	0	-19.5237
0	-20.3016	0	-20.3016		0	-18.9626	0	-19.5137		0	-19.5137	0	-19.5137
0	-20.2916	0	-20.2916		0	-18.9526	0	-19.5037		0	-19.5037	0	-19.5037
0	-20.2816	0	-20.2816		0	-18.9426	0	-19.4937		0	-19.4937	0	-19.4937
0	-20.2716	0	-20.2716		0	-18.9326	0	-19.4837		0	-19.4837	0	-19.4837
0	-20.2616	0	-20.2616		0	-18.9226	0	-19.4737		0	-19.4737	0	-19.4737
0	-20.2516	0	-20.2516		0	-18.9126	0	-19.4637		0	-19.4637	0	-19.4637
[truncated: 3,500 more rows]

## Sheet: Figure 4e
1	0	0	0
2	0	0	0
--	--	--	--
3	2.03516	-1.09884	0.35616
4	2.03516	-1.09884	0.35616
-	--	--	--
5	0	0	0
6	0	0	0

## Sheet: Supplementary Figure 1
0	1.57982
0.08677	1.54723
0.17354	1.53527
0.26031	1.6825
0.34709	1.50866
0.43386	1.33427
0.52063	1.48312
0.6074	1.46954
0.69417	1.45759
0.78094	1.60644
0.86771	1.43205
0.95448	1.41956
1.04126	1.56787
1.12803	1.39294
1.2148	1.54288
1.30157	1.52984
1.38834	1.356
1.47511	1.18106
1.56188	1.65316
1.64866	1.80311
1.73543	1.30493
1.8222	1.74063
1.90897	1.88949
1.99574	1.39077
2.08251	1.37881
2.16928	1.52658
2.25605	1.83733
2.34283	1.66294
2.4296	1.48638
2.51637	1.47606
2.60314	1.46193
2.68991	1.77323
2.77668	1.59829
2.86345	1.58526
2.95023	1.57167
3.037	1.39674
3.12377	1.38533
3.21054	1.53256
3.29731	1.52061
3.38408	1.34622
3.47085	1.33264
3.55762	1.48095
3.6444	1.43857
3.73117	1.58634
3.81794	1.73628
3.90471	1.7227
3.99148	1.70912
4.07825	1.53473
4.16502	1.84385
4.25179	1.67001
4.33857	1.49399
4.42534	1.47986
4.51211	1.46791
4.59888	1.4527
4.68565	1.4402
4.77242	1.74878
4.85919	1.73628
4.94597	1.88514
5.03274	1.54777
5.11951	1.2104
5.20628	1.0371
5.29305	0.53729
5.37982	0.65409
5.46659	0.71222
5.55337	0.53892
5.64014	0.5248
5.72691	0.6742
5.81368	0.66007
5.90045	0.64703
5.98722	0.63399
6.07399	0.4596
6.16076	0.44657
6.24754	0.59542
6.33431	0.90617
6.42108	0.73178
6.50785	0.88064
6.59462	0.70516
6.68139	0.69267
6.76816	0.83989
6.85493	0.82794
6.94171	0.65246
7.02848	0.80132
7.11525	0.62693
7.20202	0.66387
7.28879	0.48948
7.37556	0.4759
7.46233	0.46395
7.54911	0.61281
7.63588	0.60031
7.72265	0.74971
7.80942	0.57478
7.89619	0.72363
7.98296	0.71059
8.06973	0.69973
8.1565	0.68506
8.24328	0.51013
8.33005	0.49872
8.41682	0.64649
8.50359	0.79534
8.59036	0.29771
8.67713	0.61009
8.7639	0.4357
8.85068	0.42158
8.93745	0.40854
9.02422	0.62965
9.11099	0.77905
9.19776	0.60303
9.28453	0.26729
9.3713	0.57749
9.45808	0.72798
9.54485	0.55142
9.63162	0.70136
9.71839	0.36562
9.80516	0.67528
9.89193	0.50089
9.9787	0.4884
10.0655	0.47482
10.1522	0.62313
10.239	0.61172
10.3258	0.59759
10.4126	0.42375
10.4993	0.5726
10.5861	0.55957
10.6729	0.54761
10.7596	0.49872

## Sheet: Supplementary Figure 2
1.54972	3780.33	1.54972	3950.49	1.54472	3820.36	1.55072	3780.33	1.55072	3853.73		1.51972	2702.61	1.51972	2873.99	1.52972	3190.65	1.53472	3500.35	1.45571	2191.84
1.54981	3743.62	1.54981	4067.27	1.54481	3973.85	1.55081	3877.09	1.55081	3680.23		1.51981	2724.06	1.51981	2972.58	1.52981	3254.06	1.53481	3403.29	1.45579	2189.1
1.5499	3763.03	1.5499	3966.52	1.5449	3926.49	1.5509	3753.02	1.5509	3746.35		1.5199	2680.73	1.5199	2810.34	1.5299	3141.14	1.5349	3472.49	1.45588	2191.49
1.55	3745.73	1.55	3962.54	1.545	3829.12	1.551	3882.48	1.551	3699.03		1.52	2608.81	1.52	2931.17	1.53	3131.97	1.535	3490.11	1.45596	2240.49
1.55009	3698.43	1.55009	3951.88	1.54509	3961.88	1.55109	3808.48	1.55109	3885.18		1.52009	2706.05	1.52009	2930.69	1.53009	3220.77	1.53509	3419.81	1.45605	2146.91
1.55018	3914.55	1.55018	4021.25	1.54518	3961.23	1.55118	3784.51	1.55118	3851.2		1.52018	2627.01	1.52018	2856.95	1.53018	3217.35	1.53518	3592.03	1.45613	2171.24
1.55028	3790.56	1.55028	3923.91	1.54528	3953.92	1.55128	3840.57	1.55128	3857.23		1.52028	2714.69	1.52028	2790.82	1.53028	3248.5	1.53528	3509.61	1.45621	2286
1.55037	3749.94	1.55037	4096.6	1.54537	3979.93	1.55137	3849.93	1.55137	3806.6		1.52037	2678.53	1.52037	2800.45	1.53037	3104	1.53537	3518.12	1.4563	2239.04
1.55046	3865.97	1.55046	4049.27	1.54546	3825.97	1.55146	3759.32	1.55146	3745.99		1.52046	2609.05	1.52046	2873.22	1.53046	3267.6	1.53546	3375.15	1.45638	2205.8
1.55055	3685.39	1.55055	3885.32	1.54555	3911.98	1.55155	3705.39	1.55155	3715.38		1.52055	2689.55	1.52055	2865.17	1.53055	3183.58	1.53555	3577.55	1.45647	2172.56
1.55065	3774.74	1.55065	3974.64	1.54565	3871.36	1.55165	3791.4	1.55165	3758.08		1.52065	2641.51	1.52065	2849.56	1.53065	3200.33	1.53565	3510.33	1.45655	2224.26
1.55074	3677.52	1.55074	4147.2	1.54574	3867.39	1.55174	3830.75	1.55174	3760.8		1.52074	2676.76	1.52074	2859.18	1.53074	3222.82	1.53574	3385.6	1.45664	2191.03
1.55083	3690.24	1.55083	4026.62	1.54583	3930.04	1.55183	3803.48	1.55183	3796.82		1.52083	2662.05	1.52083	2858.71	1.53083	3230.93	1.53583	3575.79	1.45672	2138.65
1.55093	3876.11	1.55093	3922.73	1.54593	3986	1.55193	3762.89	1.55193	3902.75		1.52093	2637.83	1.52093	2885.99	1.53093	3241.9	1.53593	3578.23	1.45681	2250.55
1.55102	3802.23	1.55102	4075.24	1.54602	3832.19	1.55202	3699.01	1.55202	3835.52		1.52102	2665.94	1.52102	2832.55	1.53102	3238.49	1.53602	3477.75	1.45689	2179.02
1.55111	3804.93	1.55111	4091.22	1.54611	3798.27	1.55211	3831.56	1.55211	3695.08		1.52111	2625.07	1.52111	2895.14	1.53111	3214.95	1.53611	3555.87	1.45698	2197.82
1.55121	3834.26	1.55121	3994.02	1.54621	3980.71	1.55221	3697.8	1.55221	3707.78		1.52121	2688.84	1.52121	2829.1	1.53121	3251.8	1.53621	3509.9	1.45706	2183.78
1.5513	3720.49	1.5513	3893.53	1.5463	3813.66	1.5523	3853.6	1.5523	3790.37		1.5213	2709.79	1.5213	2952.17	1.5313	3165.02	1.5363	3521.42	1.45715	2292.88
1.55139	3783.09	1.55139	4009.35	1.54639	3939.47	1.55239	3886.24	1.55239	3813.04		1.52139	2664.19	1.52139	3009.66	1.53139	3199	1.53639	3463.37	1.45723	2248.73
1.55149	3662.71	1.55149	3998.71	1.54649	3922.19	1.55249	3872.29	1.55249	3755.86		1.52149	2704.14	1.52149	2991.52	1.53149	3278.94	1.53649	3502.12	1.45732	2204.61
1.55158	3549.02	1.55158	3924.87	1.54658	3931.53	1.55258	3795.15	1.55258	3725.3		1.52158	2691.81	1.52158	2920.47	1.53158	3295.64	1.53658	3483.4	1.4574	2155.02
1.55167	3857.72	1.55167	4033.97	1.54667	3980.76	1.55267	3807.83	1.55267	3744.65		1.52167	2689	1.52167	3013.21	1.53167	3217.53	1.53667	3519.11	1.45749	2258.58
1.55177	3770.63	1.55177	4093.16	1.54677	3867.06	1.55277	3877.03	1.55277	3760.66		1.52177	2584.06	1.52177	2942.18	1.53177	3237.11	1.53677	3379.48	1.45757	2187.14
1.55186	3693.55	1.55186	4032.65	1.54686	3803.26	1.55286	3750.06	1.55286	3912.97		1.52186	2716.61	1.52186	2926.59	1.53186	3319.86	1.53686	3394.04	1.45766	2110.24
1.55195	3822.58	1.55195	4008.72	1.54695	3845.84	1.55295	3795.98	1.55295	3759.42		1.52195	2699.54	1.52195	2999.14	1.53195	3195.84	1.53695	3605.01	1.45774	2213.75
1.55205	3778.74	1.55205	4037.97	1.54705	3974.83	1.55305	3924.97	1.55305	3795.36		1.52205	2699.1	1.52205	2862.68	1.53205	3327.38	1.53705	3528.88	1.45783	2188.8
1.55214	3904.39	1.55214	3947.59	1.54714	3977.5	1.55314	3911.04	1.55314	3934.3		1.52214	2636.95	1.52214	2915.08	1.53214	3298.13	1.53714	3386.33	1.45791	2193.91
1.55223	3727.67	1.55223	3983.49	1.54723	3950.26	1.55323	3843.95	1.55323	3923.68		1.52223	2608.04	1.52223	3040.45	1.53223	3225.84	1.53723	3488.45	1.458	2160.77
1.55232	3833.35	1.55232	3946.29	1.54732	3849.96	1.55332	3670.58	1.55332	3853.28		1.52232	2688.28	1.52232	2901.54	1.53232	3056.01	1.53732	3379.17	1.45808	2299.72
1.55242	3836.04	1.55242	4224.63	1.54742	3766.3	1.55342	3669.98	1.55342	3806.15		1.52242	2661.74	1.52242	2807.96	1.53242	3147.31	1.53742	3583.93	1.45817	2269.3
1.55251	3838.73	1.55251	4054.58	1.54751	3958.28	1.55351	3835.41	1.55351	3725.83		1.52251	2668.42	1.52251	2890.52	1.53251	3350.46	1.53751	3544.09	1.45825	2203.41
1.5526	3804.9	1.5526	4116.99	1.5476	4020.71	1.5536	3801.58	1.5536	3768.38		1.5226	2724.9	1.5226	2859.86	1.5326	3321.23	1.5376	3585.77	1.45834	2159.38
1.5527	3807.59	1.5527	4059.88	1.5477	3973.57	1.5537	3890.58	1.5537	3741.2		1.5227	2722.08	1.5227	2839.27	1.5327	3068.33	1.5377	3419.2	1.45842	2270.93
1.55279	3660.93	1.55279	3926.45	1.54779	4006.11	1.55379	3763.82	1.55379	3873.35		1.52279	2686.07	1.52279	2916.76	1.53279	3320.14	1.53779	3542.35	1.45851	2297.86
1.55289	3962.31	1.55289	4111.65	1.54789	3982.22	1.55389	3796.39	1.55389	3968.95		1.52289	2652.44	1.52289	2926.33	1.53289	3351.13	1.53789	3523.66	1.4586	2226.54
1.55298	3928.48	1.55298	3875.39	1.54798	3832.26	1.55398	3875.39	1.55398	3968.3		1.52298	2635.42	1.52298	2991.2	1.53298	3127.01	1.53798	3547.22	1.45868	2179.8
1.55307	3861.49	1.55307	3934.47	1.54807	3901.3	1.55407	3954.37	1.55407	3752.01		1.52307	2767.69	1.52307	2855	1.53307	3221.07	1.53807	3670.28	1.45877	2302.19
1.55317	3867.49	1.55317	4156.05	1.54817	3980.26	1.55417	3817.73	1.55417	3854.22		1.52317	2729.32	1.52317	2849.51	1.53317	3286.44	1.53817	3530.97	1.45885	2233.64
1.55326	3790.57	1.55326	4075.78	1.54826	4026.03	1.55426	3883.43	1.55426	3956.39		1.52326	2695.71	1.52326	2952.05	1.53326	3177.04	1.53826	3617.83	1.45894	2165.11
1.55335	3663.95	1.55335	3995.53	1.54835	3965.69	1.55435	3826.42	1.55435	3886.11		1.52335	2688.16	1.52335	2931.46	1.53335	3230.93	1.53835	3406.23	1.45902	2159.3
1.55345	3829.11	1.55345	4120.85	1.54845	3961.72	1.55445	3792.64	1.55445	3842.37		1.52345	2630.89	1.52345	2833.03	1.53345	3198.9	1.53845	3634.72	1.45911	2145.32
1.55354	3997.53	1.55354	4010.79	1.54854	3891.46	1.55454	3881.52	1.55454	3921.29		1.52354	2661.24	1.52354	2920.45	1.53354	3224.14	1.53854	3477.43	1.45919	2204.94
1.55363	3794.71	1.55363	4036.64	1.54863	3980.3	1.55463	3844.42	1.55463	3827.85		1.52363	2630.02	1.52363	2791.92	1.53363	3232.2	1.53863	3540.12	1.45928	2180.05
1.55373	3787.46	1.55373	4042.61	1.54873	3910.06	1.55473	3800.71	1.55473	4029.35		1.52373	2620.12	1.52373	2839.17	1.53373	3208.78	1.53873	3536.53	1.45936	2187.88
1.55382	3829.91	1.55382	4124.77	1.54882	4028.69	1.55482	3803.4	1.55482	3856.41		1.52382	2690.69	1.52382	2868.82	1.53382	3165.32	1.53882	3572.09	1.45945	2222.93
1.55391	3716.65	1.55391	3869.03	1.54891	4061.15	1.55491	3766.34	1.55491	3912.09		1.52391	2711.54	1.52391	2795.57	1.53391	3290.7	1.53891	3556.45	1.45953	2228.03
1.55401	3639.86	1.55401	4090.29	1.54901	3964.44	1.55501	3798.84	1.55501	3815.4		1.52401	2699.26	1.52401	2975.77	1.53401	3084.17	1.53901	3462.52	1.45962	2216.77
1.5541	3831.33	1.5541	3950.54	1.5491	4073.06	1.5551	3927.36	1.5551	3811.46		1.5241	2713.01	1.5241	3007.89	1.5341	3309.65	1.5391	3473.99	1.4597	2246.36
1.55419	3840.63	1.55419	3989.62	1.54919	3920.09	1.55519	3777.72	1.55519	3877.05		1.52419	2722.02	1.52419	2849.37	1.53419	3334.85	1.53919	3518.57	1.45979	2158.88
1.55429	3744	1.55429	4058.48	1.54929	4022.07	1.55529	3816.83	1.55529	3866.48		1.52429	2626.99	1.52429	2911.6	1.53429	3337.15	1.53929	3517.99	1.45987	2237.47
1.55438	3786.41	1.55438	4071.05	1.54938	3889.01	1.55538	3895.63	1.55538	3759.93		1.52438	2690.39	1.52438	2981.33	1.53438	3253.69	1.53938	3529.45	1.45996	2299.7
1.55448	3772.55	1.55448	3987.65	1.54948	3947.94	1.55548	3898.3	1.55548	3822.19		1.52448	2871.96	1.52448	2827.91	1.53448	3284.6	1.53948	3583.02	1.46005	2244.9
1.55457	3838.11	1.55457	4046.55	1.54957	3937.37	1.55557	3907.59	1.55557	3897.66		1.52457	2722.6	1.52457	2990.37	1.53457	3198.32	1.53957	3558.37	1.46013	2233.66
1.55466	3774.62	1.55466	4198.06	1.54966	4078.97	1.55566	4072.35	1.55566	3734.92		1.52466	2771.77	1.52466	3007.42	1.53466	3197.79	1.53966	3422.45	1.46022	2151.69
1.55476	3711.15	1.55476	4078.3	1.54976	3942.69	1.55576	4127.91	1.55576	3836.84		1.52476	2759.5	1.52476	3052.03	1.53476	3331.55	1.53976	3518.11	1.4603	2173.09
1.55485	3763.46	1.55485	4173.53	1.54985	3968.49	1.55585	3872.59	1.55585	3961.88		1.52485	2756.69	1.52485	2881.17	1.53485	3316.72	1.53985	3508.51	1.46039	2270.64
1.55494	3858.73	1.55494	4070.34	1.54994	3871.95	1.55594	3828.97	1.55594	3819.05		1.52494	2683.01	1.52494	2908.25	1.53494	3350.45	1.53994	3519.95	1.46047	2185.99
1.55504	3805.2	1.55504	4122.57	1.55004	3996.94	1.55604	3732.46	1.55604	3874.62		1.52504	2668.41	1.52504	3007.95	1.53504	3241.38	1.54004	3552.44	1.46056	2220.97
1.55513	3804.57	1.55513	4098.75	1.55013	3956.62	1.55613	3794.65	1.55613	3715.32		1.52513	2630.19	1.52513	2894.77	1.53513	3212.29	1.54013	3425.65	1.46064	2212.46
1.55523	3860.13	1.55523	4002.24	1.55023	4180.7	1.55623	3929.53	1.55623	3803.94		1.52523	2731.26	1.52523	2901.8	1.53523	3263.15	1.54023	3650.42	1.46073	2160.47
1.55532	3757.06	1.55532	4080.88	1.55032	3971.84	1.55632	3819.84	1.55632	3869.41		1.52532	2681.25	1.52532	2908.84	1.53532	3254.05	1.54032	3556.69	1.46082	2179.13
1.55541	3739.92	1.55541	4030.66	1.55041	4060.39	1.55641	3885.29	1.55641	3832.43		1.52541	2652.49	1.52541	2923.38	1.53541	3299.18	1.54041	3475.02	1.4609	2162.48
1.55551	3749.21	1.55551	4069.63	1.55051	4069.63	1.55651	3802.07	1.55651	3848.31		1.52551	2701.61	1.52551	2922.89	1.53551	3332.88	1.54051	3519.49	1.46099	2230.03
1.5556	3798.14	1.5556	4171.35	1.5506	3831.17	1.5566	3950.06	1.5566	3804.74		1.5256	2722.39	1.5256	2942.43	1.5356	3266.71	1.5406	3473.87	1.46107	2199.8
1.55569	3744.68	1.55569	4068.29	1.55069	4048.48	1.55669	3804.12	1.55669	3883.37		1.52569	2719.59	1.52569	2991.98	1.53569	3194.86	1.54069	3611.39	1.46116	2191.3
1.55579	3849.72	1.55579	4186.48	1.55079	4100.64	1.55679	3905.84	1.55679	3740.76		1.52579	2721.5	1.52579	2918.95	1.53579	3214.3	1.54079	3667.83	1.46124	2177.37
1.55588	3832.58	1.55588	4142.88	1.55088	4132.98	1.55688	3938.21	1.55688	3868.89		1.52588	2761.14	1.52588	2908.47	1.53588	3236.58	1.54088	3607.2	1.46133	2182.45
1.55598	3759.33	1.55598	4023.38	1.55098	4076.19	1.55698	3901.26	1.55698	3871.55		1.52598	2767.75	1.52598	2892.98	1.53598	3256	1.54098	3468.58	1.46141	2252.66
1.55607	3844.51	1.55607	4247.12	1.55107	3874.22	1.55707	3798.31	1.55707	3808.21		1.52607	2748.44	1.52607	2980.02	1.53607	3292.53	1.54107	3564.02	1.4615	2200.73
1.55616	3880.18	1.55616	4104.54	1.55116	4068.25	1.55716	3876.88	1.55716	3909.87		1.52616	2696.14	1.52616	2934.53	1.53616	3206.48	1.54116	3422.45	1.46159	2211.23
1.55626	3843.25	1.55626	4153.35	1.55126	3975.21	1.55726	4008.2	1.55726	3790.47		1.52626	2686.27	1.52626	2974.03	1.53626	3288.6	1.54126	3595.83	1.46167	2232.57
1.55635	3855.81	1.55635	4093.29	1.55135	3859.11	1.55735	3829.42	1.55735	3888.79		1.52635	2681.11	1.52635	2938.56	1.53635	3313.7	1.54135	3448.31	1.46176	2115.59
1.55645	3759.54	1.55645	4175.07	1.55145	3983.79	1.55745	3809.01	1.55745	3838.69		1.52645	2706.59	1.52645	3013.03	1.53645	3276.12	1.54145	3636.62	1.46184	2188.45
1.55654	3795.19	1.55654	4124.92	1.55154	3989.73	1.55754	3956.76	1.55754	4022.7		1.52654	2757.96	1.52654	2930.1	1.53654	3230.01	1.54154	3552.09	1.46193	2245.04
1.55663	3860.5	1.55663	4140.73	1.55163	4031.93	1.55763	3876.98	1.55763	3975.89		1.52663	2637.41	1.52663	2952.1	1.53663	3323.45	1.54163	3533.53	1.46201	2179.61
1.55673	3912.61	1.55673	4205.97	1.55173	4044.45	1.55773	4008.2	1.55773	3892.83		1.52673	2705.25	1.52673	2866.7	1.53673	3160.61	1.54173	3592.87	1.4621	2157.58
1.55682	3763.66	1.55682	4047.08	1.55182	3958.1	1.55782	3631.83	1.55782	4027.31		1.52682	2733.05	1.52682	2933.64	1.53682	3171.48	1.54182	3502.4	1.46219	2173.49
1.55692	3832.23	1.55692	4049.71	1.55192	4138.68	1.55792	4033.24	1.55792	3861.89		1.52692	2678.47	1.52692	2913.19	1.53692	3256.35	1.54192	3585.7	1.46227	2165.01
1.55701	3913.97	1.55701	4062.22	1.55201	4091.88	1.55801	4081.99	1.55801	3907.38		1.52701	2734.51	1.52701	3027.52	1.53701	3301.35	1.54201	3477.28	1.46236	2264.89
1.5571	3821.09	1.5571	4213.08	1.5521	4104.38	1.5581	3794.74	1.5581	3906.74		1.5271	2750.53	1.5271	2929.7	1.5371	3326.41	1.5421	3503.66	1.46244	2232.02
1.5572	3731.54	1.5572	4093.82	1.5522	3896.21	1.5582	3869.86	1.5582	3813.87		1.5272	2705.38	1.5272	3019.05	1.5372	3360.01	1.5422	3556.98	1.46253	2245.2
1.55729	3691.41	1.55729	4162.3	1.55229	3997.65	1.55829	3813.25	1.55829	3918.62		1.52729	2700.23	1.52729	2993.6	1.53729	3399.28	1.54229	3574.35	1.46262	2220.47
1.55739	3835.67	1.55739	4092.47	1.55239	3964.07	1.55839	3921.27	1.55839	3868.59		1.52739	2767.98	1.52739	2940.73	1.53739	3270.73	1.54239	3591.73	1.4627	2174.09
1.55748	3772.49	1.55748	3966.71	1.55248	3956.83	1.55848	3917.33	1.55848	3983.17		1.52748	2706.39	1.52748	2870.42	1.53748	3341.28	1.54248	3540.26	1.46279	2195.39
1.55757	3758.7	1.55757	4183.28	1.55257	3946.31	1.55857	3867.32	1.55857	3982.51		1.52757	2792.93	1.52757	3007.08	1.53757	3255.44	1.54257	3554.64	1.46287	2173.38
1.55767	3879.84	1.55767	4093.74	1.55267	4070.71	1.55867	3860.1	1.55867	3863.39		1.52767	2677.29	1.52767	2996.61	1.53767	3249.21	1.54267	3536.11	1.46296	2167.61
1.55776	4056.88	1.55776	4231.26	1.55276	4027.27	1.55876	3879.2	1.55876	4086.49		1.52776	2831.96	1.52776	2963.72	1.53776	3194.68	1.54276	3466.73	1.46304	2226.79
1.55786	3842.38	1.55786	3964.1	1.55286	3990.42	1.55886	3750.27	1.55886	3924.62		1.52786	2737.51	1.52786	3092.83	1.53786	3222.57	1.54286	3579.8	1.46313	2223.72
1.55795	3914.11	1.55795	4144.35	1.55295	3983.18	1.55895	3822.01	1.55895	3864.77		1.52795	2791.09	1.52795	3015.07	1.53795	3347.06	1.54295	3552.3	1.46322	2247.7
1.55805	3926.62	1.55805	4051.59	1.55305	4038.43	1.55905	3844.4	1.55905	3867.42		1.52805	2753.05	1.52805	2997.14	1.53805	3360.71	1.54305	3602.54	1.4633	2228.41
1.55814	3886.51	1.55814	4215.32	1.55314	4083.8	1.55914	3879.94	1.55914	3942.41		1.52814	2736.16	1.52814	3041.48	1.53814	3323.24	1.54314	3563.08	1.46339	2190.19
1.55823	4089.7	1.55823	4053.54	1.55323	4004.23	1.55923	4037.1	1.55923	3968.06		1.52823	2761.54	1.52823	2973.73	1.53823	3365.29	1.54323	3568.47	1.46347	2241.2
1.55833	3780.05	1.55833	4003.57	1.55333	4144.91	1.55933	3826.07	1.55933	3996.99		1.52833	2768.12	1.52833	2945.85	1.53833	3305.1	1.54333	3538.01	1.46356	2232.73
1.55842	3812.29	1.55842	4223.1	1.55342	4019.34	1.55942	3763	1.55942	3976.62		1.52842	2708.98	1.52842	3072.34	1.53842	3225.07	1.54342	3624.06	1.46365	2164.8
1.55852	3791.95	1.55852	4136.97	1.55352	3972.67	1.55952	3851.1	1.55952	3962.82		1.52852	2748.44	1.52852	2959.82	1.53852	3360.79	1.54352	3512.95	1.46373	2186.06
1.55861	3893.17	1.55861	4182.28	1.55361	3955.59	1.55961	4093.58	1.55961	3985.16		1.52861	2726.86	1.52861	3083.77	1.53861	3323.34	1.54361	3548.21	1.46382	2177.6
1.55871	3770.99	1.55871	4092.91	1.55371	4089.62	1.55971	3961.51	1.55971	3928.66		1.52871	2709.99	1.52871	2963.82	1.53871	3317.11	1.54371	3610.34	1.4639	2201.57
1.5588	3885.32	1.5588	4151.35	1.5538	4108.65	1.5598	3895.17	1.5598	3934.58		1.5288	2758.81	1.5288	2903.61	1.5388	3299.54	1.5438	3514.19	1.46399	2244.42
1.5589	3819.01	1.5589	3937.22	1.5539	4127.68	1.5599	3986.48	1.5599	3799.3		1.5289	2816.99	1.5289	3032.5	1.5389	3378.43	1.5439	3555.41	1.46408	2319.67
1.55899	3884.04	1.55899	4130.28	1.55399	3989.1	1.55999	3903.74	1.55999	3939.86		1.52899	2764.94	1.52899	2982.25	1.53899	3392.05	1.54399	3569.75	1.46416	2257.19
1.55908	4060.67	1.55908	4106.62	1.55408	4024.56	1.56008	4021.27	1.56008	3926.08		1.52908	2830.14	1.52908	2996.68	1.53908	3402.84	1.54408	3500.52	1.46425	2267.62
1.55918	3787.58	1.55918	4037.02	1.55418	3945.12	1.56018	3954.97	1.56018	3948.4		1.52918	2806.22	1.52918	2911.65	1.53918	3356.91	1.54418	3601.39	1.46434	2251.07
1.55927	3905.09	1.55927	4056.05	1.55427	4006.82	1.56027	4003.54	1.56027	3918.22		1.52927	2847.95	1.52927	3018.07	1.53927	3296.83	1.54427	3600.8	1.46442	2188.63
1.55937	3933.98	1.55937	4107.87	1.55437	3976.63	1.56037	3894.61	1.56037	3999.6		1.52937	2781.86	1.52937	3002.66	1.53937	3282.12	1.54437	3621.08	1.46451	2134.3
1.55946	3907.09	1.55946	4044.87	1.55446	3995.66	1.56046	3975.98	1.56046	3933.33		1.52946	2828.27	1.52946	3027.02	1.53946	3256.07	1.54446	3611.55	1.46459	2295.82
1.55956	3857.24	1.55956	4145.88	1.55456	3975.32	1.56056	3988.44	1.56056	3919.56		1.52956	2722.37	1.52956	2815.31	1.53956	3465.2	1.54456	3616.91	1.46468	2219.93
1.55965	3889.4	1.55965	4063.21	1.55465	3951.71	1.56065	3968.11	1.56065	3817.26		1.52965	2747.69	1.52965	3033.47	1.53965	3362.64	1.54465	3619.3	1.46477	2168.32
1.55975	3921.55	1.55975	4105.17	1.55475	3833.02	1.56075	4003.52	1.56075	3813.35		1.52975	2765.98	1.52975	2883.93	1.53975	3296.95	1.54475	3576.97	1.46485	2270.45
1.55984	3865.17	1.55984	4176.62	1.55484	3986.47	1.56084	3960.24	1.56084	3904.51		1.52984	2699.96	1.52984	2940.58	1.53984	3304.9	1.54484	3546.57	1.46494	2261.99
1.55993	3995.65	1.55993	4195.59	1.55493	3966.15	1.56093	3946.48	1.56093	4028.43		1.52993	2811.89	1.52993	2915.27	1.53993	3494.07	1.54493	3489.37	1.46502	2159.18
1.56003	3994.99	1.56003	4253.89	1.55503	4158.85	1.56103	3936	1.56103	3962.22		1.53003	2776.31	1.53003	3001.68	1.54003	3241.52	1.54503	3643.73	1.46511	2304.38
1.56012	3856.71	1.56012	4171.28	1.55512	4053.31	1.56112	4013.99	1.56112	3810.83		1.53012	2773.51	1.53012	3011.11	1.54012	3317.42	1.54512	3506.1	1.4652	2250.11
1.56022	3842.97	1.56022	4141.1	1.55522	4023.16	1.56122	4032.99	1.56122	3921.6		1.53022	2833.9	1.53022	3020.55	1.54022	3373.48	1.54522	3615.72	1.46528	2252.44
1.56031	3717.86	1.56031	4074.91	1.55531	3999.57	1.56131	3953.71	1.56131	3937.33		1.53031	2753.89	1.53031	2891.01	1.54031	3285.2	1.54531	3686.59	1.46537	2198.19
1.56041	3917.03	1.56041	4195.41	1.55541	3907.2	1.56141	4116.81	1.56141	3864.63		1.53041	2664.54	1.53041	2922.79	1.54041	3304.46	1.54541	3683.01	1.46546	2240.93
1.5605	3811.6	1.5605	4220.92	1.5555	4116.13	1.5615	4014.62	1.5615	3942.58		1.5305	2769.35	1.5305	2952.08	1.5405	3340.69	1.5455	3670.49	1.46554	2243.26
1.5606	3958.3	1.5606	4190.76	1.5556	4122	1.5616	3883	1.5616	3902.64		1.5306	2731.48	1.5306	2983.83	1.5406	3311.86	1.5456	3738.35	1.46563	2369.45
1.56069	3993.66	1.56069	4124.6	1.55569	4095.14	1.56169	4013.3	1.56169	3820.16		1.53069	2742.71	1.53069	2980.86	1.54069	3393.32	1.54569	3663.34	1.46572	2293.68
1.56079	3953.72	1.56079	4202.47	1.55579	4006.09	1.56179	3983.18	1.56179	3983.18		1.53079	2744.6	1.53079	3091.95	1.54079	3370.14	1.54579	3635.95	1.4658	2196.41
1.56088	3809.09	1.56088	4175.6	1.55588	4011.98	1.56188	4031.61	1.56188	3861.44		1.53088	2751.16	1.53088	2972.44	1.54088	3239.55	1.54588	3504.45	1.46589	2212.2
1.56098	3981.87	1.56098	4299.24	1.55598	4210.9	1.56198	3942.61	1.56198	4168.36		1.53098	2720.33	1.53098	3041.36	1.54098	3408.6	1.54598	3602.04	1.46597	2271.04
1.56107	3964.85	1.56107	4262.55	1.55607	4210.2	1.56207	4089.17	1.56207	4121.88		1.53107	2799.33	1.53107	3008.64	1.54107	3439.12	1.54607	3592.52	1.46606	2187.27
1.56117	3869.35	1.56117	4288.01	1.55617	3934.76	1.56217	3928.22	1.56217	3960.93		1.53117	2710.09	1.53117	2978.4	1.54117	3353.79	1.54617	3588.95	1.46615	2345.62
1.56126	3924.3	1.56126	4254.6	1.55626	4078.01	1.56226	3862.17	1.56226	3891.6		1.53126	2791.39	1.53126	2933.32	1.54126	3260.01	1.54626	3647.82	1.46623	2183.86
1.56135	3933.47	1.56135	4283.33	1.55635	4090.41	1.56235	4051.18	1.56235	4021.75		1.53135	2688.17	1.53135	2982.38	1.54135	3304.67	1.54635	3617.49	1.46632	2277.63
1.56145	3975.32	1.56145	4119.16	1.55645	4125.7	1.56245	4001.47	1.56245	3968.78		1.53145	2762.46	1.53145	2962.07	1.54145	3312.59	1.54645	3566.37	1.46641	2333.72
1.56154	3961.59	1.56154	4301.53	1.55654	4092.33	1.56254	3951.78	1.56254	3968.13		1.53154	2848.39	1.53154	3097.78	1.54154	3379.82	1.54654	3577.67	1.46649	2236.57
1.56164	3826.94	1.56164	4189.7	1.55664	4206.04	1.56264	4088.39	1.56264	3970.74		1.53164	2719.52	1.53164	2862.06	1.54164	3384.9	1.54664	3621.65	1.46658	2214.7
1.56173	3911.27	1.56173	4303.38	1.55673	4090.98	1.56273	4035.44	1.56273	3976.62		1.53173	2887.12	1.53173	3012.59	1.54173	3381.53	1.54673	3540.85	1.46667	2214.34
1.56183	3809.35	1.56183	4103.38	1.55683	4201.39	1.56283	4083.78	1.56283	3770.14		1.53183	2809.64	1.53183	3024.47	1.54183	3338.64	1.54683	3685.79	1.46675	2275.78
1.56192	4040.64	1.56192	4203.96	1.55692	4115.77	1.56292	4056.97	1.56292	3844.65		1.53192	2788.18	1.53192	3031.39	1.54192	3332.44	1.54692	3747.55	1.46684	2329.14
1.56202	3932.2	1.56202	4160.81	1.55702	3896.27	1.56302	3984.45	1.56302	3866.88		1.53202	2804.04	1.53202	3063.06	1.54202	3317.78	1.54702	3657.85	1.46693	2199.83
1.56211	3915.22	1.56211	4140.53	1.55711	4222.17	1.56311	4026.24	1.56311	4006.65		1.53211	2812.91	1.53211	3082.35	1.54211	3274.93	1.54711	3612.73	1.46701	2234.39
1.56221	3819.89	1.56221	4175.76	1.55721	4211.68	1.56321	4028.85	1.56321	3934.16		1.53221	2719.16	1.53221	3104.1	1.54221	3384.38	1.54721	3635.87	1.4671	2333.38
1.5623	3910.67	1.5623	4171.81	1.5573	3972.69	1.5633	3979.22	1.5633	3949.84		1.5323	2914.58	1.5323	3059.07	1.5423	3434.58	1.5473	3825.2	1.46719	2193.39
1.5624	3919.81	1.5624	4079.74	1.5574	4154.81	1.5634	4102.58	1.5634	4086.27		1.5324	2813.86	1.5324	3090.71	1.5424	3504.49	1.5474	3616.87	1.46727	2254.78
1.56249	3902.85	1.56249	4206.33	1.55749	4137.8	1.56349	3945.27	1.56349	3951.8		1.53249	2783.09	1.53249	3033.34	1.54249	3396.8	1.54749	3577.71	1.46736	2211.47
1.56259	3908.73	1.56259	4189.33	1.55759	4078.39	1.56359	4068.6	1.56359	4045.77		1.53259	2880.51	1.53259	3077.33	1.54259	3382.15	1.54759	3621.61	1.46745	2329.18
1.56268	3888.51	1.56268	4306.07	1.55768	4175.59	1.56368	3947.23	1.56368	4074.46		1.53268	2789.16	1.53268	2973.03	1.54268	3412.59	1.54768	3680.33	1.46753	2248.31
1.56278	3979.2	1.56278	4289.05	1.55778	4253.18	1.56378	4096.62	1.56378	3822.64		1.53278	2902.86	1.53278	2979.95	1.54278	3530.36	1.54778	3611.53	1.46762	2296.23
1.56287	3952.45	1.56287	4294.87	1.55787	4239.43	1.56387	3893.75	1.56387	4043.76		1.53287	2886.07	1.53287	2967.11	1.54287	3425.55	1.54787	3569.42	1.46771	2282.45
1.56297	3902.89	1.56297	4150.7	1.55797	4170.26	1.56397	3958.32	1.56397	3951.8		1.53297	2780.79	1.53297	3023.43	1.54297	3416.53	1.54797	3651.83	1.46779	2271.35
1.56306	3869.65	1.56306	4228.25	1.55806	4163.05	1.56406	3993.53	1.56406	3837.05		1.53306	2773.35	1.53306	3037.75	1.54306	3444.13	1.54806	3663.08	1.46788	2185.18
1.56316	3878.79	1.56316	4123.25	1.55816	4015.69	1.56416	4077.62	1.56416	4090.66		1.53316	2826.44	1.53316	3081.7	1.54316	3387.25	1.54816	3573.58	1.46797	2222.36
1.56325	3985.7	1.56325	4155.16	1.55825	4135.61	1.56425	3969.4	1.56425	4057.39		1.53325	2716.56	1.53325	3046.62	1.54325	3395.13	1.54825	3715.2	1.46805	2302.41
1.56335	3893.8	1.56335	4291.33	1.55835	4099.08	1.56435	4043.69	1.56435	4011.11		1.53335	2897.66	1.53335	3043.65	1.54335	3405.84	1.54835	3640.54	1.46814	2251.12
1.56344	3968.09	1.56344	4231.98	1.55844	4062.57	1.56444	4114.7	1.56444	3759.59		1.53344	2797.12	1.53344	2870.39	1.54344	3289.89	1.54844	3672.51	1.46823	2226.64
1.56354	4006.52	1.56354	4289.91	1.55854	4127.05	1.56454	3895.78	1.56454	3977.21		1.53354	2747.8	1.53354	3084.6	1.54354	3328.74	1.54854	3600.84	1.46831	2255.74
1.56363	4057.97	1.56363	4214.3	1.55863	4217.56	1.56463	3957.01	1.56463	4048.2		1.53363	2833.41	1.53363	3066.82	1.54363	3460.41	1.54863	3783.81	1.4684	2306.27
1.56373	3936.82	1.56373	4154.99	1.55873	4340.6	1.56473	4125.68	1.56473	4024.74		1.53373	2758.52	1.53373	2925.7	1.54373	3403.59	1.54873	3614.45	1.46849	2196.09
1.56383	4043.61	1.56383	4177.1	1.55883	4154.31	1.56483	4037.1	1.56483	3975.24		1.53383	2902.25	1.53383	3085.54	1.54383	3383.34	1.54883	3850.64	1.46857	2359.07
1.56392	4072.24	1.56392	4225.23	1.55892	4169.9	1.56492	3977.84	1.56492	4042.94		1.53392	2820.39	1.53392	3035.71	1.54392	3436.21	1.54892	3669.48	1.46866	2273.02
1.56402	4029.26	1.56402	4335.2	1.55902	4191.99	1.56502	4022.75	1.56502	4052.04		1.53402	2905.94	1.53402	3005.62	1.54402	3500.3	1.54902	3683.67	1.46875	2336.89
1.56411	3904.94	1.56411	4402.82	1.55911	4165.27	1.56511	4038.36	1.56511	3930.97		1.53411	2865.94	1.53411	3014.98	1.54411	3409.77	1.54911	3736.32	1.46883	2234.81
1.56421	4066.97	1.56421	4239.41	1.55921	4099.51	1.56521	3988.89	1.56521	4018.17		1.53421	2784.14	1.53421	3002.17	1.54421	3293.98	1.54921	3768.24	1.46892	2261.2
1.5643	4001.24	1.5643	4124.86	1.5593	4102.08	1.5653	4020.76	1.5653	3903.65		1.5343	2869.65	1.5343	3073.14	1.5443	3290.63	1.5493	3664.11	1.46901	2234.09
1.5644	3925.77	1.5644	4166.46	1.5594	4075.39	1.5654	4059.12	1.5654	3958.3		1.5344	2762.31	1.5344	3163.8	1.5444	3318.18	1.5494	3660.55	1.46909	2308.62
1.56449	3856.83	1.56449	4175.53	1.55949	4068.21	1.56549	4058.46	1.56549	4016.18		1.53449	2982.52	1.53449	3099.22	1.54449	3362.57	1.54949	3645.16	1.46918	2337.67
1.56459	3914.72	1.56459	4379.68	1.55959	4165.08	1.56559	3947.24	1.56559	4057.79		1.53459	2796.23	1.53459	3103.64	1.54459	3353.6	1.54959	3612.05	1.46927	2286.48
1.56468	3995.35	1.56468	4261.92	1.55968	4102.63	1.56568	4089.62	1.56568	3956.34		1.53468	2870.08	1.53468	3093.27	1.54468	3322.16	1.54968	3706.02	1.46935	2240.66
1.56478	4163.71	1.56478	4192.96	1.55978	4118.2	1.56578	4121.45	1.56578	4043.45		1.53478	2820.84	1.53478	3087.84	1.54478	3431.11	1.54978	3646.31	1.46944	2283.06
1.56487	3925.78	1.56487	4338.51	1.55987	4078.53	1.56587	3987.53	1.56587	4065.53		1.53487	2790.21	1.53487	3011.01	1.54487	3526	1.54987	3639.8	1.46953	2285.36
1.56497	3977.12	1.56497	4347.54	1.55997	4146.09	1.56597	4019.37	1.56597	3947.88		1.53497	2817.59	1.53497	3005.59	1.54497	3444.01	1.54997	3600.8	1.46962	2234.21
1.56506	3833.52	1.56506	4239.62	1.56006	4047.94	1.56606	4158.4	1.56606	3905		1.53506	2828.73	1.53506	3066.62	1.54506	3412.57	1.55006	3623.83	1.4697	2263.24
1.56516	3923.84	1.56516	4167.46	1.56016	4271.4	1.56616	3975.81	1.56616	4021.29		1.53516	2793.46	1.53516	3103.03	1.54516	3353.08	1.55016	3581.89	1.46979	2268.22
1.56525	3971.91	1.56525	4325.91	1.56025	4101.82	1.56625	4059.6	1.56625	4082.33		1.53525	2825.48	1.53525	2981.95	1.54525	3419.86	1.55025	3717.11	1.46988	2347.99
1.56535	3948.52	1.56535	4224.53	1.56035	4218.04	1.56635	4107.63	1.56635	4016.71		1.53535	2873.72	1.53535	3121.68	1.54535	3452.96	1.55035	3731.26	1.46996	2326.24
1.56545	3970.6	1.56545	4266.04	1.56045	4149.16	1.56645	4191.37	1.56645	3983.58		1.53545	2810.63	1.53545	3094.11	1.54545	3469.21	1.55045	3621.44	1.47005	2160.3
1.56554	4122.51	1.56554	4294.55	1.56054	4116.02	1.56654	4112.77	1.56654	3966.7		1.53554	2837.99	1.53554	3073.93	1.54554	3468.64	1.55054	3538.22	1.47014	2186.65
1.56564	3953.06	1.56564	4290.59	1.56064	4092.62	1.56664	3975.78	1.56664	4017.97		1.53564	2816.66	1.53564	3112.76	1.54564	3470.87	1.55064	3767.77	1.47022	2247.69
1.56573	3955.65	1.56573	4231.48	1.56073	4117.9	1.56673	4134.13	1.56673	4033.53		1.53573	2818.51	1.53573	3127	1.54573	3391.82	1.55073	3719.95	1.47031	2303.38
1.56583	3841.44	1.56583	4217.8	1.56083	4227.53	1.56683	4097.75	1.56683	4000.42		1.53583	2822.68	1.53583	3111.73	1.54583	3405.27	1.55083	3840.26	1.4704	2262.97
1.56592	3915.42	1.56592	4278.74	1.56092	4100.32	1.56692	3938.13	1.56692	3947.86		1.53592	2845.39	1.53592	3138.25	1.54592	3449.54	1.55092	3701.03	1.47049	2286.61
1.56602	3976.4	1.56602	4336.41	1.56102	4008.83	1.56702	4057.48	1.56702	4122.35		1.53602	2946.85	1.53602	3152.48	1.54602	3460.18	1.55102	3721.05	1.47057	2382.28
1.56611	4063.3	1.56611	4290.3	1.56111	4027.63	1.56711	4021.14	1.56711	4082.75		1.53611	2839.81	1.53611	3176.52	1.54611	3378.37	1.55111	3608.41	1.47066	2195.19
1.56621	4013.99	1.56621	4257.17	1.56121	4169.62	1.56721	4078.84	1.56721	4104.78		1.53621	2799.97	1.53621	3124.42	1.54621	3408.62	1.55121	3731.62	1.47075	2242.83
1.56631	4068.44	1.56631	4253.22	1.56131	4220.8	1.56731	4016.57	1.56731	4146.24		1.53631	2943.08	1.53631	3057.59	1.54631	3419.26	1.55131	3896.04	1.47083	2239.8
1.5664	4032.11	1.5664	4246.04	1.5614	4077.49	1.5674	4083.97	1.5674	4129.35		1.5364	2852.3	1.5364	3076.73	1.5464	3418.7	1.5514	3745.12	1.47092	2242.1
1.5665	4047.65	1.5665	4332.83	1.5615	4067.1	1.5675	4067.1	1.5675	4174.04		1.5365	2777.76	1.5365	3149.88	1.5465	3490.91	1.5515	3838.77	1.47101	2255.07
1.56659	4043.74	1.56659	4332.12	1.56159	4098.83	1.56759	4176.59	1.56759	3897.94		1.53659	2893.01	1.53659	3156.72	1.54659	3392.38	1.55159	3796.9	1.4711	2268.03
1.56669	4039.84	1.56669	4367.04	1.56169	4172.66	1.56769	4046.32	1.56769	4033.36		1.53669	2827.74	1.53669	3146.38	1.54669	3509.35	1.55169	3702.03	1.47118	2280.98
1.56678	4016.5	1.56678	4444.06	1.56178	4042.41	1.56778	4230.28	1.56778	4061.84		1.53678	2831.91	1.53678	3153.22	1.54678	3547.95	1.55178	3704.36	1.47127	2187.36
1.56688	4090.32	1.56688	4329.97	1.56188	4061.17	1.56788	4090.32	1.56788	4080.6		1.53688	2947.1	1.53688	3142.89	1.54688	3538.97	1.55188	3621.32	1.47136	2298.89
1.56698	3914.79	1.56698	4332.5	1.56198	4118.79	1.56798	3914.79	1.56798	4219.17		1.53698	2854.1	1.53698	3137.46	1.54698	3465.66	1.55198	3676.65	1.47145	2378.41
1.56707	4059.83	1.56707	4254.08	1.56207	4127.82	1.56807	4234.66	1.56807	4121.34		1.53707	2886.01	1.53707	3136.95	1.54707	3462.29	1.55207	3855.57	1.47153	2295.48
1.56717	4143.32	1.56717	4272.8	1.56217	4204.82	1.56817	4068.87	1.56817	4133.61		1.53717	2827.72	1.53717	3183.02	1.54717	3467.31	1.55217	3760.77	1.47162	2300.43
1.56726	3922.56	1.56726	4168.53	1.56226	4162.06	1.56826	4155.58	1.56826	4090.85		1.53726	2940.54	1.53726	3157.98	1.54726	3536.63	1.55226	3780.75	1.47171	2276.09
1.56736	3908.97	1.56736	4352.29	1.56236	4219.61	1.56836	4222.85	1.56836	4213.14		1.53736	2889.2	1.53736	3059.39	1.54736	3580.77	1.55236	3697.75	1.47179	2262.42
1.56745	4079.8	1.56745	4193.03	1.56245	4273.92	1.56845	4073.33	1.56845	4002.15		1.53745	2828.64	1.53745	3152.03	1.54745	3412.49	1.55245	3732.44	1.47188	2320.6
1.56755	4085.59	1.56755	4451.13	1.56255	4234.4	1.56855	4111.47	1.56855	3982.08		1.53755	2869.76	1.53755	3087.8	1.54755	3501.34	1.55255	3787.69	1.47197	2405.36
1.56765	3929.67	1.56765	4356.6	1.56265	4207.82	1.56865	4149.6	1.56865	3903.8		1.53765	2827.7	1.53765	3126.48	1.54765	3411.36	1.55265	3660.64	1.47206	2221.41
1.56774	4029.27	1.56774	4462.59	1.56274	4236.23	1.56874	3961.36	1.56874	4161.85		1.53774	2903.46	1.53774	3111.27	1.54774	3570.02	1.55274	3818.78	1.47214	2327.45
1.56784	3983.34	1.56784	4267.86	1.56284	4209.66	1.56884	4115.9	1.56884	4064.17		1.53784	2794.44	1.53784	3164.64	1.54784	3477.27	1.55284	3638.85	1.47223	2284.51
1.56793	4027.94	1.56793	4250.99	1.56293	4241.3	1.56893	4105.52	1.56893	4208.97		1.53793	2930.21	1.53793	3078.41	1.54793	3487.87	1.55293	3720.54	1.47232	2297.44
1.56803	3985.25	1.56803	4360.19	1.56303	4205.04	1.56903	4179.18	1.56903	4066.06		1.53803	2915.87	1.53803	3102.39	1.54803	3540.33	1.55303	3705.24	1.47241	2331.62
1.56813	4142.95	1.56813	4214.04	1.56313	4262.52	1.56913	4152.64	1.56913	4013.68		1.53813	2832.29	1.53813	3180.21	1.54813	3500.67	1.55313	3757.5	1.47249	2317.96
1.56822	4113.18	1.56822	4345.82	1.56322	4281.2	1.56922	4119.64	1.56922	4226.27		1.53822	2942.6	1.53822	3128.29	1.54822	3558.7	1.55322	3774.5	1.47258	2280.37
1.56832	4154.5	1.56832	4325.72	1.56332	4125.42	1.56932	4067.27	1.56932	4099.58		1.53832	2833.66	1.53832	3142.45	1.54832	3549.74	1.55332	3665.22	1.47267	2224.19
1.56841	3992.31	1.56841	4215.18	1.56341	4366.99	1.56941	4208.72	1.56941	4192.57		1.53841	2860.88	1.53841	3149.27	1.54841	3554.73	1.55341	3782.06	1.47276	2415.13
1.56851	3994.88	1.56851	4178.96	1.56351	4104.68	1.56951	4017.49	1.56951	4001.34		1.53851	2825.81	1.53851	3129.18	1.54851	3509.51	1.55351	3893.01	1.47284	2300.51
1.56861	3978.08	1.56861	4333.26	1.56361	4220.25	1.56961	4187.96	1.56961	4120.15		1.53861	2862.24	1.53861	3099.31	1.54861	3439.21	1.55361	3733.85	1.47293	2374.51
1.5687	3964.51	1.5687	4151.75	1.5637	4267.98	1.5697	4271.21	1.5697	4258.29		1.5387	2794.89	1.5387	3113.48	1.5487	3441.43	1.5537	3803.67	1.47302	2281.17
1.5688	4112.33	1.5688	4312.46	1.5638	4383.48	1.5698	4241.45	1.5698	4280.18		1.5388	2819.79	1.5388	3164.31	1.5488	3443.65	1.5538	3894.01	1.47311	2264.87
1.56889	4221.38	1.56889	4347.25	1.56389	4247.2	1.56989	4131.02	1.56989	4240.75		1.53889	2803.19	1.53889	3173.57	1.54889	3504.41	1.55389	3814.15	1.47319	2291.05
1.56899	4107.75	1.56899	4391.71	1.56399	4191.65	1.56999	4188.42	1.56999	4098.07		1.53899	2858.04	1.53899	3219.49	1.54899	3540.07	1.55399	3790.05	1.47328	2205.74
1.56909	3994.15	1.56909	4342.59	1.56409	4178.05	1.57009	4168.37	1.57009	4061.9		1.53909	2908.27	1.53909	3226.3	1.54909	3400.13	1.55409	3680.91	1.47337	2367.26
1.56918	4032.2	1.56918	4438.64	1.56418	4096.71	1.57018	4167.68	1.57018	4264.45		1.53918	2914.7	1.53918	3164.67	1.54918	3455.3	1.55418	3844.52	1.47346	2276.66
1.56928	4047.66	1.56928	4276.65	1.56428	4289.55	1.57028	4192.79	1.57028	4192.79		1.53928	2886.58	1.53928	3076.18	1.54928	3385.08	1.55428	3864.41	1.47354	2324.05
1.56937	3918	1.56937	4311.41	1.56437	4211.45	1.57037	4243.7	1.57037	4108.26		1.53937	3003.57	1.53937	3100.1	1.54937	3395.66	1.55437	3896.02	1.47363	2328.97
1.56947	4181.73	1.56947	4420.32	1.56447	4117.25	1.57047	4178.51	1.57047	4110.8		1.53947	2855.69	1.53947	3126.45	1.54947	3467.51	1.55447	3798.65	1.47372	2267.59
1.56957	4113.35	1.56957	4306.77	1.56457	4293.87	1.57057	4158.48	1.57057	4229.4		1.53957	2887.45	1.53957	3147.92	1.54957	3494.78	1.55457	3798.02	1.47381	2269.88
1.56966	4067.54	1.56966	4360.85	1.56466	4177.13	1.57066	4099.78	1.57066	4212.58		1.53966	2933.01	1.53966	3091.24	1.54966	3591.66	1.55466	3765.16	1.4739	2195.27
1.56976	4121.66	1.56976	4321.45	1.56476	4215.11	1.57076	4192.55	1.57076	4115.21		1.53976	2822.04	1.53976	3134.67	1.54976	3412.9	1.55476	3767.46	1.47398	2399.03
1.56985	4162.86	1.56985	4195.08	1.56485	4272.41	1.57085	4149.97	1.57085	4288.52		1.53985	2874.51	1.53985	3236.67	1.54985	3512.54	1.55485	3722.91	1.47407	2250.22
1.56995	3946.33	1.56995	4419.89	1.56495	4332.91	1.57095	4107.41	1.57095	4013.98		1.53995	2890.14	1.53995	3197.09	1.54995	3397.86	1.55495	3816.01	1.47416	2286.95
1.57005	4093.84	1.57005	4496.46	1.56505	4322.53	1.57105	4177.59	1.57105	4142.16		1.54005	2981.69	1.54005	3155.08	1.55005	3422.33	1.55505	3800.74	1.47425	2310.43
1.57014	4122.15	1.57014	4341.14	1.56514	4202.66	1.57114	4238.09	1.57114	4083.51		1.54014	2937.49	1.54014	3147.24	1.55014	3558.09	1.55514	3756.19	1.47433	2376.28
1.57024	4034.53	1.57024	4282.46	1.56524	4314.66	1.57124	4160.11	1.57124	4150.45		1.54024	2914.01	1.54024	3166.23	1.55024	3510.21	1.55524	3667.75	1.47442	2370.59
1.57034	4127.23	1.57034	4275.32	1.56534	4297.85	1.57134	4172.3	1.57134	4059.62		1.54034	2948.02	1.54034	3299.85	1.55034	3490.16	1.55534	3790.07	1.47451	2417.88
1.57043	4013.89	1.57043	4367.96	1.56543	4310.02	1.57143	4149.08	1.57143	4120.11		1.54043	2965.93	1.54043	3126.17	1.55043	3450.66	1.55543	3736.77	1.4746	2367.17
1.57053	4122.64	1.57053	4306.09	1.56553	4273.9	1.57153	4193.45	1.57153	4132.3		1.54053	2953.94	1.54053	3103.71	1.55053	3530.71	1.55553	3876.59	1.47468	2358.85
1.57062	4070.48	1.57062	4347.21	1.56562	4379.38	1.57162	4189.54	1.57162	4047.95		1.54062	2946.56	1.54062	3229.95	1.55062	3566.27	1.55562	3814.52	1.47477	2313.47
1.57072	3973.29	1.57072	4288.58	1.56572	4253.19	1.57172	4150.24	1.57172	4140.58		1.54072	2844.96	1.54072	3236.73	1.55072	3515.65	1.55572	3813.89	1.47486	2315.74
1.57082	4098.08	1.57082	4410.1	1.56582	4223.53	1.57182	4229.97	1.57182	4008.02		1.54082	2980.05	1.54082	3114.36	1.55082	3562.31	1.55582	3857.12	1.47495	2299.49
1.57091	4155.3	1.57091	4383.64	1.56591	4274.29	1.57191	4039.51	1.57191	4065.24		1.54091	2876.18	1.54091	3245.41	1.55091	3547.82	1.55591	3789.24	1.47504	2333.51
1.57101	4215.71	1.57101	4312.18	1.56601	4305.74	1.57201	4058.14	1.57201	4112.81		1.54101	2914.75	1.54101	3140.12	1.55101	3558.35	1.55601	3850	1.47512	2370.16
1.57111	4198.93	1.57111	4443.28	1.56611	4298.6	1.57211	4247.16	1.57211	4221.44		1.54111	2925.75	1.54111	3227.29	1.55111	3529.99	1.55611	3866.9	1.47521	2279.84
1.5712	4040.73	1.5712	4252.89	1.5662	4394.33	1.5722	4178.95	1.5722	4092.16		1.5412	2978.08	1.5412	3117.17	1.5512	3548.84	1.5562	3772.75	1.4753	2374.67
1.5713	4117.19	1.5713	4223.26	1.5663	4284.32	1.5723	4271.47	1.5723	4078.63		1.5413	2922.49	1.5413	3116.65	1.5513	3426.09	1.5563	3760.44	1.47539	2302.9
1.5714	4190.42	1.5714	4360.74	1.5664	4293.26	1.5724	4318.96	1.5724	4097.23		1.5414	2896.76	1.5414	3245.17	1.5514	3428.3	1.5564	3730.6	1.47548	2249.66
1.57149	4067.64	1.57149	4298.97	1.56649	4205.8	1.57249	4353.59	1.57249	4106.19		1.54149	2884.8	1.54149	3108.32	1.55149	3505.45	1.55649	3878.95	1.47556	2381.45
1.57159	4124.79	1.57159	4542.41	1.56659	4323.96	1.57259	4189.04	1.57259	4201.89		1.54159	3001.35	1.54159	3270.86	1.55159	3493.77	1.55659	3808.22	1.47565	2272.7
1.57169	4172.29	1.57169	4532.02	1.56669	4226.89	1.57269	4194.77	1.57269	4178.71		1.54169	2961.85	1.54169	3233.82	1.55169	3509.84	1.55669	3775.46	1.47574	2274.97
1.57178	4062.41	1.57178	4348.22	1.56678	4428.51	1.57278	4206.92	1.57278	4158.75		1.54178	2906.31	1.54178	3133.54	1.55178	3575.84	1.55678	3786.52	1.47583	2301.02
1.57188	4036.05	1.57188	4405.3	1.56688	4289.71	1.57288	4254.39	1.57288	4148.43		1.54188	2937.94	1.54188	3213.29	1.55188	3619.63	1.55688	3914.33	1.47592	2390.46
1.57198	4244.05	1.57198	4356.41	1.56698	4343.57	1.57298	4112.43	1.57298	4179.85		1.54198	2944.33	1.54198	3144.66	1.55198	3535.83	1.55698	3826.13	1.476	2326.69
1.57207	4060.39	1.57207	4480.88	1.56707	4281.87	1.57307	4285.08	1.57307	4121.38		1.54207	2911.74	1.54207	3190.34	1.55207	3546.34	1.55707	3843	1.47609	2249.73
1.57217	4191.3	1.57217	4358.18	1.56717	4226.6	1.57317	4265.11	1.57317	4111.07		1.54217	2961.69	1.54217	3197.11	1.55217	3534.66	1.55717	3775.26	1.47618	2249.36
1.57226	4062.26	1.57226	4309.33	1.56726	4421.64	1.57326	4232.32	1.57326	4267.62		1.54226	2993.29	1.54226	3250.06	1.55226	3722.56	1.55726	3832.98	1.47627	2341.39
1.57236	4164.25	1.57236	4398.45	1.56736	4408.07	1.57336	4141.79	1.57336	4189.91		1.54236	3006.54	1.54236	3145.02	1.55236	3541.8	1.55736	3867.35	1.47636	2325.17
1.57246	4009.59	1.57246	4323.94	1.56746	4384.89	1.57346	4230.92	1.57346	4317.53		1.54246	2973.97	1.54246	3163.93	1.55246	3549.53	1.55746	3872.54	1.47644	2345.9
1.57255	4278.33	1.57255	4441.89	1.56755	4422.65	1.57355	4300.78	1.57355	4239.84		1.54255	2987.22	1.54255	3280.03	1.55255	3634.83	1.55755	3766.94	1.47653	2247.9
1.57265	4136.53	1.57265	4524.53	1.56765	4354.58	1.57365	4235.93	1.57365	4158.98		1.54265	3000.47	1.54265	3204.18	1.55265	3545.59	1.55765	3912.06	1.47662	2308.21
1.57275	4097.37	1.57275	4504.54	1.56775	4395.54	1.57375	4071.72	1.57375	4158.29		1.54275	2935.86	1.54275	3269.23	1.55275	3525.61	1.55775	3800.66	1.47671	2360.58
1.57284	4231.33	1.57284	4362.75	1.56784	4330.7	1.57384	4096.69	1.57384	4090.28		1.54284	2967.42	1.54284	3237.12	1.55284	3597.03	1.55784	3846.66	1.4768	2289
1.57294	4198.58	1.57294	4438.95	1.56794	4403.7	1.57394	4083.2	1.57394	4105.63		1.54294	2939.46	1.54294	3207.45	1.55294	3610.28	1.55794	3764.45	1.47688	2325.54
1.57304	4169.04	1.57304	4396.56	1.56804	4242.75	1.57404	4111.36	1.57404	4233.13		1.54304	2897.77	1.54304	3175.36	1.55304	3568.16	1.55804	3807.52	1.47697	2317.25
1.57314	4142.72	1.57314	4507.97	1.56814	4370.2	1.57414	4040.19	1.57414	4085.05		1.54314	2901.87	1.54314	3211.24	1.55314	3492.84	1.55814	3865.14	1.47706	2327.41
1.57323	4180.48	1.57323	4427.14	1.56823	4234.93	1.57423	4279.78	1.57423	4170.87		1.54323	2951.73	1.54323	3271.38	1.55323	3583.58	1.55823	4001.37	1.47715	2282.24
1.57333	4147.76	1.57333	4391.18	1.56833	4439.22	1.57433	4035.65	1.57433	4285.48		1.54333	2889.47	1.54333	3234.45	1.55333	3494.45	1.55833	3948.3	1.47724	2308.22
1.57343	4131.06	1.57343	4428.88	1.56843	4358.43	1.57443	4159.88	1.57443	4268.76		1.54343	3035.39	1.54343	3255.74	1.55343	3612.82	1.55843	3822.46	1.47733	2349.99
1.57352	4149.58	1.57352	4367.31	1.56852	4325.69	1.57452	4188.01	1.57452	4293.67		1.54352	2927.39	1.54352	3213.97	1.55352	3576.27	1.55852	3821.84	1.47741	2307.47
1.57362	4267.35	1.57362	4443.42	1.56862	4376.19	1.57462	4225.73	1.57462	4260.94		1.54362	2936.06	1.54362	3257.09	1.55362	3548.02	1.55862	3905.6	1.4775	2378.2
1.57372	4250.64	1.57372	4346.66	1.56872	4455.49	1.57472	4333.86	1.57472	4257.04		1.54372	2855.55	1.54372	3212.9	1.55372	3547.44	1.55872	3913.68	1.47759	2301.44
1.57381	4221.13	1.57381	4473.95	1.56881	4505.95	1.57481	4093.12	1.57481	4189.13		1.54381	2930.51	1.54381	3234.19	1.55381	3674.01	1.55881	3866.48	1.47768	2330.03
1.57391	4233.23	1.57391	4473.21	1.56891	4287.63	1.57491	4153.24	1.57491	4262.03		1.54391	3076.3	1.54391	3337.89	1.55391	3557.32	1.55891	3865.85	1.47777	2321.75
1.57401	3986.19	1.57401	4386.09	1.56901	4235.73	1.57501	4331.7	1.57501	4318.91		1.54401	2993.53	1.54401	3274.33	1.55401	3592.66	1.55901	3833.21	1.47786	2318.74
1.5741	4254.22	1.5741	4327.79	1.5691	4340.58	1.5751	4359.78	1.5751	4158.26		1.5441	2839.96	1.5441	3193.82	1.5541	3605.87	1.5591	3908.18	1.47794	2194.69
1.5742	4173.56	1.5742	4349.46	1.5692	4378.24	1.5752	4304.69	1.5752	4275.9		1.5442	2942.28	1.5442	3241.74	1.5542	3737.89	1.5592	3887.18	1.47803	2320.62
1.5743	4236.82	1.5743	4518.21	1.5693	4374.32	1.5753	4294.38	1.5753	4076.94		1.5443	3026.3	1.5443	3279.96	1.5543	3577.07	1.5593	3732.47	1.47812	2293.93
1.57439	4162.59	1.57439	4539.84	1.56939	4354.41	1.57539	4309.65	1.57539	4095.45		1.54439	2888.79	1.54439	3170.43	1.55439	3717.32	1.55939	3949.84	1.47821	2354.05
1.57449	4181.08	1.57449	4449.59	1.56949	4414.43	1.57549	4289.76	1.57549	4248.21		1.54449	3084.66	1.54449	3223.18	1.55449	3727.74	1.55949	3885.25	1.4783	2374.71
1.57459	4234.72	1.57459	4551.12	1.56959	4368.95	1.57559	4324.21	1.57559	4212.35		1.54459	3038.5	1.54459	3297.7	1.55459	3591.85	1.55959	3811.97	1.47839	2363.8
1.57469	4211.65	1.57469	4342.66	1.56969	4425.75	1.57569	4508.83	1.57569	4202.06		1.54469	3042.56	1.54469	3236.64	1.55469	3657.51	1.55969	3913.02	1.47847	2358.16
1.57478	4105.52	1.57478	4584.76	1.56978	4361.12	1.57578	4095.93	1.57578	4147.05		1.54478	2911.97	1.54478	3291.77	1.55478	3604.46	1.55978	3799.09	1.47856	2260.52
1.57488	4213.45	1.57488	4357.2	1.56988	4296.5	1.57588	4226.23	1.57588	4267.75		1.54488	2979.94	1.54488	3257.35	1.55488	3661.82	1.55988	3685.21	1.47865	2239.13
1.57498	4215.95	1.57498	4477.85	1.56998	4343.7	1.57598	4241.5	1.57598	4196.78		1.54498	2924.7	1.54498	3251.97	1.55498	3531.53	1.55998	3832.68	1.47874	2359.64
1.57507	4113.06	1.57507	4547.36	1.57007	4336.6	1.57607	4218.44	1.57607	4243.99		1.54507	3065.64	1.54507	3159.5	1.55507	3511.64	1.56007	3785.59	1.47883	2327.73
1.57517	4070.87	1.57517	4537.03	1.57017	4402.93	1.57617	4319.91	1.57617	4367.81		1.54517	3008.11	1.54517	3275.08	1.55517	3580.01	1.56017	3802.38	1.47892	2366.75
1.57527	4236.2	1.57527	4485.2	1.57027	4287.28	1.57627	4344.74	1.57627	4354.31		1.54527	2930.09	1.54527	3240.68	1.55527	3510.47	1.56027	3845.28	1.47901	2358.49
1.57536	4133.36	1.57536	4529.14	1.57036	4337.63	1.57636	4344.02	1.57636	4245.07		1.54536	2991.16	1.54536	3184.53	1.55536	3711.17	1.56036	3812.73	1.47909	2331.84
1.57546	4161.4	1.57546	4557.11	1.57046	4282.66	1.57646	4231.6	1.57646	4279.47		1.54546	3029.41	1.54546	3237.19	1.55546	3625.09	1.56046	4003.57	1.47918	2341.97
1.57556	4266	1.57556	4438.3	1.57056	4428.73	1.57656	4262.81	1.57656	4176.66		1.54556	3038.03	1.54556	3270.49	1.55556	3594.18	1.56056	3741.85	1.47927	2281.21
1.57566	4220.63	1.57566	4456.71	1.57066	4399.28	1.57666	4217.44	1.57666	4329.1		1.54566	2978.28	1.54566	3195.03	1.55566	3629.41	1.56066	3796.34	1.47936	2354.32
1.57575	4066.83	1.57575	4401.74	1.57075	4277.35	1.57675	4216.74	1.57675	4239.07		1.54575	2952.72	1.54575	3184.83	1.55575	3617.79	1.56075	3821.8	1.47945	2335.57
1.57585	4196.91	1.57585	4493.5	1.57085	4407.39	1.57685	4305.34	1.57685	4235.18		1.54585	2927.18	1.54585	3254.37	1.55585	3578.61	1.56085	3873.35	1.47954	2371.92
1.57595	4240.86	1.57595	4460.87	1.57095	4291.87	1.57695	4323.76	1.57695	4183.46		1.54595	3029.19	1.54595	3302.14	1.55595	3600.06	1.56095	3907.5	1.47963	2287.59
1.57604	4354.92	1.57604	4402.75	1.57104	4329.42	1.57704	4291.16	1.57704	4201.9		1.54604	2892.05	1.54604	3284.7	1.55604	3613.23	1.56104	3903.95	1.47971	2292.47
1.57614	4287.26	1.57614	4532.71	1.57114	4421.14	1.57714	4258.58	1.57714	4351.02		1.54614	3014.52	1.54614	3269.66	1.55614	3585.1	1.56114	3865.64	1.4798	2307.82
1.57624	4197.32	1.57624	4554.26	1.57124	4353.48	1.57724	4366.23	1.57724	4264.24		1.54624	3000.36	1.54624	3266.7	1.55624	3645.08	1.56124	3992.48	1.47989	2357.26
1.57634	4269.91	1.57634	4483.41	1.57134	4438.8	1.57734	4215.74	1.57734	4222.11		1.54634	2917.92	1.54634	3251.68	1.55634	3564.64	1.56134	3739.79	1.47998	2241.53
1.57643	4138.58	1.57643	4431.69	1.57143	4307.44	1.57743	4266.02	1.57743	4192.74		1.54643	3001.64	1.54643	3347.68	1.55643	3668.63	1.56143	3953.5	1.48007	2346.01
1.57653	4192.05	1.57653	4456.44	1.57153	4373.62	1.57753	4290.79	1.57753	4243.01		1.54653	3017.07	1.54653	3255.43	1.55653	3659.77	1.56153	3941.26	1.48016	2280.11
1.57663	4153.13	1.57663	4423.85	1.57163	4366.52	1.57763	4258.23	1.57763	4242.31		1.54663	2977.9	1.54663	3194.57	1.55663	3659.16	1.56163	3931.93	1.48025	2250.91
1.57673	4031.44	1.57673	4426.3	1.57173	4365.8	1.57773	4190.66	1.57773	4362.61		1.54673	2918.26	1.54673	3206.1	1.55673	3543.02	1.56173	3960.23	1.48033	2337.01
1.57682	4298.21	1.57682	4562.47	1.57182	4323.68	1.57782	4189.96	1.57782	4288.66		1.54682	2992.83	1.54682	3400.95	1.55682	3591.94	1.56182	3962.46	1.48042	2430.93
1.57692	4272.04	1.57692	4548.99	1.57192	4431.2	1.57792	4389.82	1.57792	4265.67		1.54692	2949.14	1.54692	3301.51	1.55692	3651.85	1.56192	3947.34	1.48051	2296.96
1.57702	4319.07	1.57702	4595.97	1.57202	4420.92	1.57802	4226.77	1.57802	4299.97		1.54702	2998.66	1.54702	3272.02	1.55702	3533.02	1.56202	3958.25	1.4806	2458.94
1.57712	4366.09	1.57712	4502.93	1.57212	4407.46	1.57812	4375.63	1.57812	4241.98		1.54712	2966.34	1.54712	3322.11	1.55712	3557.17	1.56212	3963.38	1.48069	2403.55
1.57721	4215.82	1.57721	4632.63	1.57221	4320.82	1.57821	4343.09	1.57821	4107.64		1.54721	3040.84	1.54721	3244.42	1.55721	3575.82	1.56221	4006.12	1.48078	2293.22
1.57731	4332.83	1.57731	4663.68	1.57231	4421.9	1.57831	4285.11	1.57831	4269.2		1.54731	3031.25	1.54731	3374.03	1.55731	3720.88	1.56231	3826.15	1.48087	2298.08
1.57741	4532.49	1.57741	4624.74	1.57241	4370.28	1.57841	4300.3	1.57841	4201.7		1.54741	2960.32	1.54741	3291.54	1.55741	3541.67	1.56241	3865.99	1.48096	2415.47
1.57751	4318.67	1.57751	4484.04	1.57251	4420.44	1.57851	4216.91	1.57851	4302.77		1.54751	2950.74	1.54751	3262.08	1.55751	3631.74	1.56251	3998.35	1.48105	2381.06
1.5776	4343.39	1.5776	4502.38	1.5726	4464.22	1.5786	4276.62	1.5786	4190.77		1.5476	3038.83	1.5476	3218.18	1.5576	3650.36	1.5626	3928.31	1.48113	2362.36
1.5777	4136.03	1.5777	4523.88	1.5727	4517.53	1.5787	4374.47	1.5787	4269.55		1.5477	3013.35	1.5477	3323.62	1.5577	3688.2	1.5627	3910.32	1.48122	2361.97
1.5778	4252.95	1.5778	4519.96	1.5728	4402.35	1.5788	4446.85	1.5788	4163.95		1.5478	2942.46	1.5478	3349.56	1.5578	3748	1.5628	3953.01	1.48131	2419.12
1.5779	4249.07	1.5779	4503.32	1.5729	4452.47	1.5789	4328.52	1.5789	4141.02		1.5479	2957.87	1.5479	3199.73	1.5579	3654.03	1.5629	4039.03	1.4814	2306.3
1.57799	4283.32	1.57799	4451.73	1.57299	4499.39	1.57899	4292.85	1.57899	4216.59		1.54799	3066.32	1.54799	3278.64	1.55799	3634.22	1.56299	3934.36	1.48149	2392.19
1.57809	4203.18	1.57809	4676.56	1.57309	4342.97	1.57909	4254.02	1.57909	4311.2		1.54809	2936.46	1.54809	3251.62	1.55809	3510.12	1.56309	4052.13	1.48158	2373.5
1.57819	4288.25	1.57819	4780.61	1.57319	4364.49	1.57919	4297.78	1.57919	4294.61		1.54819	2929.17	1.54819	3267.92	1.55819	3627.52	1.56319	4005.25	1.48167	2365.28
1.57829	4382.82	1.57829	4554.32	1.57329	4389.17	1.57929	4252.61	1.57929	4309.77		1.54829	2940.03	1.54829	3337.16	1.55829	3637.9	1.56329	3883.33	1.48176	2320.47
1.57838	4331.29	1.57838	4556.74	1.57338	4366.22	1.57938	4350.34	1.57938	4566.27		1.54838	3025.73	1.54838	3343.83	1.55838	3634.55	1.56338	3830.73	1.48185	2330.54
1.57848	4282.95	1.57848	4616.31	1.57348	4390.89	1.57948	4390.89	1.57948	4282.95		1.54848	3077.39	1.54848	3338.46	1.55848	3622.98	1.56348	3974.4	1.48193	2338
1.57858	4212.4	1.57858	4539.36	1.57358	4298.11	1.57958	4231.45	1.57958	4256.84		1.54858	2900.02	1.54858	3251.33	1.55858	3553.82	1.56358	3991.05	1.48202	2376.8
1.57868	4262.48	1.57868	4570.35	1.57368	4389.44	1.57968	4268.83	1.57968	4119.66		1.54868	2969.82	1.54868	3306.1	1.55868	3632.74	1.56368	4033.67	1.48211	2373.8
1.57877	4334.76	1.57877	4601.32	1.57377	4417.27	1.57977	4233.22	1.57977	4360.15		1.54877	3019.19	1.54877	3291.12	1.55877	3695.19	1.56377	3929.15	1.4822	2420.41
1.57887	4289.62	1.57887	4622.77	1.57387	4470.47	1.57987	4502.2	1.57987	4178.58		1.54887	3020.96	1.54887	3292.98	1.55887	3634.28	1.56387	3902.55	1.48229	2315.59
1.57897	4269.88	1.57897	4495.11	1.57397	4361.88	1.57997	4339.67	1.57997	4231.81		1.54897	3020.46	1.54897	3278.02	1.55897	3603.53	1.56397	4017.25	1.48238	2403.95
1.57907	4189.88	1.57907	4468.99	1.57407	4383.35	1.58007	4361.15	1.58007	4269.17		1.54907	2990.51	1.54907	3318.32	1.55907	3545.4	1.56407	4002.16	1.48247	2374.85
1.57916	4214.55	1.57916	4547.53	1.57416	4369.94	1.58016	4306.52	1.58016	4166.98		1.54916	3046.64	1.54916	3327.38	1.55916	3602.34	1.56416	3889.07	1.48256	2254.44
1.57926	4337.51	1.57926	4477.02	1.57426	4372.39	1.58026	4232.88	1.58026	4033.12		1.54926	3021.22	1.54926	3410.9	1.55926	3645.57	1.56426	3928.78	1.48265	2363.65
1.57936	4438.24	1.57936	4669.66	1.57436	4279.73	1.58036	4267.05	1.58036	4336.79		1.54936	3079.59	1.54936	3321.47	1.55936	3606.62	1.56436	3910.84	1.48274	2373.69
1.57946	4168.08	1.57946	4516.74	1.57446	4627.68	1.58046	4323.39	1.58046	4326.56		1.54946	3110.78	1.54946	3248.89	1.55946	3603.28	1.56446	3872.73	1.48283	2302.89
1.57956	4271.97	1.57956	4693.46	1.57456	4259.29	1.58056	4354.37	1.58056	4205.42		1.54956	3035.56	1.54956	3257.95	1.55956	3701.24	1.56456	3825.99	1.48291	2385.96
1.57965	4283.94	1.57965	4695.85	1.57465	4480.39	1.58065	4261.76	1.58065	4423.36		1.54965	3046.38	1.54965	3305.42	1.55965	3730.73	1.56465	4101.89	1.483	2461.18
1.57975	4387.77	1.57975	4663.39	1.57475	4492.32	1.58075	4359.26	1.58075	4267.39		1.54975	3095.66	1.54975	3336.07	1.55975	3554.97	1.56475	3954.33	1.48309	2429.5
1.57985	4181.15	1.57985	4608.77	1.57485	4475.74	1.58085	4311.02	1.58085	4396.55		1.54985	3115.5	1.54985	3215.54	1.55985	3630.99	1.56485	4068.85	1.48318	2345.69
1.57995	4297.64	1.57995	4513	1.57495	4357.81	1.58095	4414.82	1.58095	4199.46		1.54995	3085.58	1.54995	3279.78	1.55995	3603.03	1.56495	3996.2	1.48327	2358.34
1.58004	4322.26	1.58004	4436.25	1.57504	4420.42	1.58104	4414.09	1.58104	4233.6		1.55004	3008.16	1.55004	3327.21	1.56004	3648.94	1.56504	3955.24	1.48336	2436.12
1.58014	4232.9	1.58014	4609.65	1.57514	4432.35	1.58114	4286.72	1.58114	4331.04		1.55014	3032.54	1.55014	3441.79	1.56014	3705.76	1.56514	3925.8	1.48345	2261.18
1.58024	4311.33	1.58024	4659.53	1.57524	4631.04	1.58124	4437.95	1.58124	4301.83		1.55024	3002.64	1.55024	3354.89	1.56024	3683.27	1.56524	3879.1	1.48354	2391.05
1.58034	4212.5	1.58034	4554.31	1.57534	4456.2	1.58134	4383.41	1.58134	4364.42		1.55034	3054.14	1.55034	3397.49	1.56034	3704.53	1.56534	3904.35	1.48363	2416.7
1.58044	4347.87	1.58044	4544.06	1.57544	4426.98	1.58144	4373.19	1.58144	4224.46		1.55044	3006.17	1.55044	3193.16	1.56044	3687.52	1.56544	3966.99	1.48372	2348.61
1.58053	4315.51	1.58053	4650.88	1.57553	4423.08	1.58153	4223.76	1.58153	4432.58		1.55053	2962.74	1.55053	3439.51	1.56053	3624.05	1.56553	3940.45	1.48381	2343.01
1.58063	4292.65	1.58063	4586.84	1.57563	4561.54	1.58163	4365.41	1.58163	4305.31		1.55063	3109.11	1.55063	3388.61	1.56063	3626.17	1.56563	3945.55	1.4839	2462.37
1.58073	4285.62	1.58073	4484.87	1.57573	4405.8	1.58173	4352.03	1.58173	4408.97		1.55073	3004.67	1.55073	3409.61	1.56073	3846.88	1.56573	3973.65	1.48399	2295.41
1.58083	4313.36	1.58083	4528.4	1.57583	4386.1	1.58183	4275.42	1.58183	4461.99		1.55083	3031.28	1.55083	3368.32	1.56083	3567.61	1.56583	3998.86	1.48407	2302.84
1.58093	4183.02	1.58093	4483.38	1.57593	4439.12	1.58193	4391.69	1.58193	4303.16		1.55093	3057.88	1.55093	3398.9	1.56093	3640.76	1.56593	3960.83	1.48416	2333.68
1.58102	4258.19	1.58102	4612.25	1.57602	4375.16	1.58202	4419.42	1.58202	4274		1.55102	3055.11	1.55102	3352.83	1.56102	3623.77	1.56602	4115.36	1.48425	2309.89
1.58112	4412.36	1.58112	4519.83	1.57612	4450.29	1.58212	4415.52	1.58212	4308.06		1.55112	3029.77	1.55112	3404.95	1.56112	3691.43	1.56612	3988.25	1.48434	2314.72
1.58122	4414.79	1.58122	4604.4	1.57622	4490.63	1.58222	4522.24	1.58222	4342.1		1.55122	2999.93	1.55122	3301.45	1.56122	3682.63	1.56622	4136.98	1.48443	2441.76
1.58132	4322.43	1.58132	4527.8	1.57632	4448.81	1.58232	4417.22	1.58232	4341.38		1.55132	3055.85	1.55132	3358.34	1.56132	3624.7	1.56632	3920.86	1.48452	2420.56
1.58142	4337.5	1.58142	4587.08	1.57642	4441.76	1.58242	4394.37	1.58242	4391.21		1.55142	3095.96	1.55142	3300.35	1.56142	3681.41	1.56642	4012.11	1.48461	2443.56
1.58152	4248.34	1.58152	4561.05	1.57652	4567.36	1.58252	4368.37	1.58252	4482.08		1.55152	3131.54	1.55152	3295.02	1.56152	3729.9	1.56652	3985.6	1.4847	2339.2
1.58161	4304.48	1.58161	4655.03	1.57661	4585.55	1.58261	4370.8	1.58261	4301.33		1.55161	3025.01	1.55161	3284.9	1.56161	3595.61	1.56661	3944.75	1.48479	2393.39
1.58171	4297.45	1.58171	4581.64	1.57671	4407.97	1.58271	4316.4	1.58271	4297.45		1.55171	3040.29	1.55171	3262.83	1.56171	3690.48	1.56671	4001.5	1.48488	2421.58
1.58181	4356.73	1.58181	4558.78	1.57681	4356.73	1.58281	4309.37	1.58281	4397.77		1.55181	3078.12	1.55181	3424.92	1.56181	3719.87	1.56681	4026.67	1.48497	2439.37
1.58191	4277.09	1.58191	4703.22	1.57691	4576.96	1.58291	4327.59	1.58291	4340.22		1.55191	3018.99	1.55191	3345.44	1.56191	3610.18	1.56691	4195.31	1.48506	2462.35
1.58201	4263.76	1.58201	4525.7	1.57701	4371.06	1.58301	4358.44	1.58301	4355.28		1.55201	3110.91	1.55201	3335.32	1.56201	3729.54	1.56701	4117.15	1.48515	2282.75
1.5821	4247.27	1.5821	4767.92	1.5771	4379.8	1.5831	4392.42	1.5831	4244.11		1.5521	3022.49	1.5521	3294.13	1.5621	3709.84	1.5671	4047.62	1.48524	2357.68
1.5822	4293.89	1.5822	4745.05	1.5772	4508.43	1.5832	4401.16	1.5832	4457.95		1.5522	3080.59	1.5522	3396.36	1.5622	3752.83	1.5672	3889.19	1.48533	2349.51
1.5823	4296.33	1.5823	4605.47	1.5773	4431.97	1.5833	4469.82	1.5833	4394.12		1.5523	3084.58	1.5523	3419.69	1.5623	3844.85	1.5673	3983.18	1.48542	2439.97
1.5824	4380.77	1.5824	4737.16	1.5774	4459.62	1.5834	4462.78	1.5834	4188.39		1.5524	3095.34	1.5524	3337.88	1.5624	3705.27	1.5674	4008.33	1.48551	2408.43
1.5825	4411.58	1.5825	4635.47	1.5775	4591.32	1.5835	4465.19	1.5835	4342.21		1.5525	3130.86	1.5525	3351.66	1.5625	3685.58	1.5675	4179.66	1.4856	2452.16
1.5826	4401.39	1.5826	4647.31	1.5776	4524.35	1.5836	4420.31	1.5836	4363.56		1.5526	3078.54	1.5526	3432.32	1.5626	3644.12	1.5676	4041.39	1.48569	2441.37
1.58269	4306.09	1.58269	4630.78	1.57769	4577.19	1.58369	4255.65	1.58369	4432.18		1.55269	3055.51	1.55269	3434.14	1.56269	3692.53	1.56769	4009.2	1.48577	2412.44
1.58279	4286.46	1.58279	4689.89	1.57779	4598.49	1.58379	4273.86	1.58379	4349.5		1.55279	3102.29	1.55279	3469.38	1.56279	3637.46	1.56779	4206.24	1.48586	2466.51
1.58289	4440.16	1.58289	4767.9	1.57789	4418.11	1.58389	4386.59	1.58389	4383.44		1.55289	3045.49	1.55289	3301.69	1.56289	3751.19	1.56789	4025.05	1.48595	2406.47
1.58299	4250.38	1.58299	4663.13	1.57799	4335.45	1.58399	4348.05	1.58399	4329.15		1.55299	3076.5	1.55299	3313.08	1.56299	3742.4	1.56799	4141.83	1.48604	2336.07
1.58309	4296.93	1.58309	4621.4	1.57809	4444.99	1.58409	4350.48	1.58409	4366.23		1.55309	3012.98	1.55309	3288.66	1.56309	3777.16	1.56809	4058.08	1.48613	2460.12
1.58319	4274.17	1.58319	4636.39	1.57819	4548.19	1.58419	4437.95	1.58419	4289.92		1.55319	3115.97	1.55319	3352.54	1.56319	3700.35	1.56819	4063.14	1.48622	2363.82
1.58328	4276.61	1.58328	4670.26	1.57828	4456.11	1.58428	4446.66	1.58428	4478.16		1.55328	3124.45	1.55328	3313.81	1.56328	3805.83	1.56828	4062.46	1.48631	2327.15
1.58338	4257	1.58338	4663.18	1.57838	4552.98	1.58438	4379.8	1.58438	4461.67		1.55338	3135.18	1.55338	3408.67	1.56338	3739.92	1.56838	4064.65	1.4864	2430.41
1.58348	4608.89	1.58348	4571.11	1.57848	4564.82	1.58448	4385.37	1.58448	4479.82		1.55348	3013.23	1.55348	3441.5	1.56348	3744.74	1.56848	3972.39	1.48649	2442.97
1.58358	4384.64	1.58358	4649.04	1.57858	4592.39	1.58458	4519.99	1.58458	4488.52		1.55358	3082.43	1.55358	3319.32	1.56358	3730.52	1.56858	3983.18	1.48658	2401.12
1.58368	4305.24	1.58368	4799.33	1.57868	4298.94	1.58468	4396.5	1.58468	4462.59		1.55368	2965.02	1.55368	3349.76	1.56368	3882.14	1.56868	4139.87	1.48667	2486.2
1.58378	4304.52	1.58378	4660.09	1.57878	4449.27	1.58478	4455.56	1.58478	4439.83		1.55378	3045.44	1.55378	3430.25	1.56378	3835.29	1.56878	4010.46	1.48676	2317.49
1.58388	4319.54	1.58388	4671.9	1.57888	4483.13	1.58488	4366.73	1.58488	4442.23		1.55388	3071.9	1.55388	3417.77	1.56388	3823.78	1.56888	4164.24	1.48685	2462.09
1.58397	4394.31	1.58397	4689.99	1.57897	4435.21	1.58497	4340.84	1.58497	4535.86		1.55397	3105.09	1.55397	3348.09	1.56397	3728.05	1.56897	3934.78	1.48694	2521.22
1.58407	4453.34	1.58407	4739.54	1.57907	4519.38	1.58507	4425.03	1.58507	4302.38		1.55407	3095.59	1.55407	3309.41	1.56407	3648.63	1.56907	4145.7	1.48703	2365.52
1.58417	4389.71	1.58417	4644.41	1.57917	4612.97	1.58517	4502.91	1.58517	4295.38		1.55417	3025.45	1.55417	3401.77	1.56417	3759.4	1.56917	4150.73	1.48712	2422.07
1.58427	4332.39	1.58427	4712.81	1.57927	4511.6	1.58527	4300.95	1.58527	4329.25		1.55427	3063.12	1.55427	3379.77	1.56427	3644.71	1.56927	4067.15	1.48721	2354.4
1.58437	4394.54	1.58437	4708.88	1.57937	4624.01	1.58537	4460.55	1.58537	4413.4		1.55437	3022.2	1.55437	3398.26	1.56437	3820.61	1.56937	3975.03	1.4873	2429.03
1.58447	4466.1	1.58447	4635.81	1.57947	4409.52	1.58547	4563.53	1.58547	4456.67		1.55447	3172.11	1.55447	3273.88	1.56447	3768.39	1.56947	4062.95	1.48739	2477.78
1.58457	4383.65	1.58457	4638.19	1.57957	4481.07	1.58557	4358.51	1.58557	4396.22		1.55457	3158.11	1.55457	3339.99	1.56457	3797.62	1.56957	4073.7	1.48748	2454.11
1.58466	4320.09	1.58466	4662.55	1.57966	4562.01	1.58566	4382.92	1.58566	4320.09		1.55466	3200.23	1.55466	3439.41	1.56466	3848.56	1.56966	4067.31	1.48757	2355.45
1.58476	4388.48	1.58476	4696.33	1.57976	4589.52	1.58576	4476.44	1.58576	4592.67		1.55476	3231.11	1.55476	3403.14	1.56476	3736.66	1.56976	4066.63	1.48766	2373.16
1.58486	4324.93	1.58486	4494.54	1.57986	4566.78	1.58586	4510.24	1.58586	4356.34		1.55486	3185.71	1.55486	3514.41	1.56486	3822.86	1.56986	4068.81	1.48775	2447.73
1.58496	4245.71	1.58496	4644.53	1.57996	4550.32	1.58596	4600.56	1.58596	4490.65		1.55496	3158.26	1.55496	3413.9	1.56496	3803.24	1.56996	4065.28	1.48784	2382.72
1.58506	4423.97	1.58506	4719.11	1.58006	4609.22	1.58606	4411.41	1.58606	4430.25		1.55506	3112.88	1.55506	3287.27	1.56506	3732.09	1.57006	4121.69	1.48793	2434.01
1.58516	4335.33	1.58516	4558.22	1.58016	4630.43	1.58616	4504.85	1.58616	4445.21		1.55516	3235.69	1.55516	3393.74	1.56516	3801.97	1.57016	4023.97	1.48802	2418.11
1.58526	4507.24	1.58526	4529.22	1.58026	4560.6	1.58626	4485.27	1.58626	4353.45		1.55526	3208.25	1.55526	3416.95	1.56526	3774.23	1.57026	4114.62	1.48811	2409.97
1.58536	4315.06	1.58536	4512.77	1.58036	4613.2	1.58636	4465.7	1.58636	4465.7		1.55536	3227.89	1.55536	3530.51	1.56536	3941.67	1.57036	4073.99	1.4882	2404.41
1.58545	4430.44	1.58545	4603.02	1.58045	4612.43	1.58645	4543.4	1.58645	4411.62		1.55545	3184.77	1.55545	3361.15	1.56545	3924.76	1.57045	4050.49	1.48829	2486.65
1.58555	4439.12	1.58555	4721.46	1.58055	4630.49	1.58655	4388.92	1.58655	4442.25		1.55555	3058.76	1.55555	3367.72	1.56555	3799.44	1.57055	4061.23	1.48838	2364.9
1.58565	4410.15	1.58565	4667.36	1.58065	4532.48	1.58665	4491.7	1.58665	4435.24		1.55565	3123.22	1.55565	3412.31	1.56565	3750.04	1.57065	4077.66	1.48847	2447.11
1.58575	4381.19	1.58575	4835.93	1.58075	4839.07	1.58675	4512.91	1.58675	4519.18		1.55575	3077.9	1.55575	3447.38	1.56575	3790.05	1.57075	4179.63	1.48856	2358.96
1.58585	4468.26	1.58585	4650.13	1.58085	4615.63	1.58685	4443.18	1.58685	4502.75		1.55585	3028.11	1.55585	3499.07	1.56585	3740.67	1.57085	4130.47	1.48865	2456.64
1.58595	4442.44	1.58595	4655.62	1.58095	4680.7	1.58695	4407.95	1.58695	4461.25		1.55595	3139.58	1.55595	3427.23	1.56595	3721.09	1.57095	4255.18	1.48874	2417.53
1.58605	4494.99	1.58605	4723.81	1.58105	4639.18	1.58705	4407.22	1.58705	4535.74		1.55605	3217.42	1.55605	3429.04	1.56605	3842.32	1.57105	4186.09	1.48883	2463.57
1.58615	4516.18	1.58615	4716.76	1.58115	4560.05	1.58715	4494.24	1.58715	4544.38		1.55615	3069.14	1.55615	3392.86	1.56615	3733.39	1.57115	4276.56	1.48892	2388.38
1.58624	4393.22	1.58624	4813.11	1.58124	4612.57	1.58724	4549.9	1.58724	4455.89		1.55624	3214.11	1.55624	3487.25	1.56624	3632.62	1.57124	4287.25	1.48901	2341.56
1.58634	4508.41	1.58634	4715.19	1.58134	4812.31	1.58734	4558.54	1.58734	4464.55		1.55634	3202.39	1.55634	3443.95	1.56634	3851.23	1.57134	4127.04	1.4891	2426.26
1.58644	4526.46	1.58644	4673.68	1.58144	4463.81	1.58744	4598.5	1.58744	4529.59		1.55644	3105.64	1.55644	3478.97	1.56644	3872.24	1.57144	4134.89	1.48919	2438.76
1.58654	4347.18	1.58654	4594.61	1.58154	4450.54	1.58754	4506.91	1.58754	4456.8		1.55654	3064.86	1.55654	3490.25	1.56654	3714.67	1.57154	4194	1.48928	2394.55
1.58664	4521.82	1.58664	4753.55	1.58164	4650.21	1.58764	4456.06	1.58764	4424.74		1.55664	3120.27	1.55664	3589.31	1.56664	3735.7	1.57164	4201.85	1.48937	2450.85
1.58674	4477.24	1.58674	4771.54	1.58174	4640.04	1.58774	4640.04	1.58774	4486.63		1.55674	3191.31	1.55674	3410.82	1.56674	3764.83	1.57174	4127.14	1.48946	2517.44
1.58684	4539.1	1.58684	4636.14	1.58184	4598.58	1.58784	4545.36	1.58784	4526.58		1.55684	3186.31	1.55684	3400.77	1.56684	3931.86	1.57184	4072.38	1.48955	2480.96
1.58694	4497.66	1.58694	4716.75	1.58194	4441.32	1.58794	4488.27	1.58794	4441.32		1.55694	3165.66	1.55694	3521.13	1.56694	3831.17	1.57194	4162.75	1.48964	2472.83
1.58704	4387.38	1.58704	4725.35	1.58204	4687.8	1.58804	4521.94	1.58804	4559.5		1.55704	3145.02	1.55704	3444.68	1.56704	3954.88	1.57204	4150.68	1.48973	2469.86
1.58714	4464.87	1.58714	4771.5	1.58214	4543.09	1.58814	4489.9	1.58814	4471.13		1.55714	3102.04	1.55714	3448.85	1.56714	3821.79	1.57214	4033.37	1.48982	2443.7
1.58723	4470.39	1.58723	4701.88	1.58223	4776.96	1.58823	4492.28	1.58823	4539.21		1.55723	3240.06	1.55723	3453.02	1.56723	3799.53	1.57223	4072.52	1.48991	2407.25
1.58733	4457.13	1.58733	4738.63	1.58233	4704.23	1.58833	4622.91	1.58833	4516.56		1.55733	3092.06	1.55733	3414.53	1.56733	3817.82	1.57233	4174.21	1.49	2342.51
1.58743	4518.94	1.58743	4872.32	1.58243	4659.66	1.58843	4578.35	1.58843	4512.68		1.55743	3100.49	1.55743	3421.07	1.56743	3733.44	1.57243	4062.64	1.49009	2439.93
1.58753	4430.63	1.58753	4793.34	1.58253	4652.64	1.58853	4433.76	1.58853	4524.44		1.55753	3050.84	1.55753	3439.45	1.56753	3767.93	1.57253	4212.62	1.49018	2478.13
1.58763	4398.64	1.58763	4826.93	1.58263	4667.49	1.58863	4583.08	1.58863	4514.31		1.55763	3148.58	1.55763	3566.77	1.56763	3678.18	1.57263	4126.65	1.49027	2567.78
1.58773	4619.83	1.58773	4763.61	1.58273	4691.72	1.58873	4544.81	1.58873	4526.06		1.55773	3152.52	1.55773	3525.92	1.56773	3928.68	1.57273	4205.53	1.49036	2418.15
1.58783	4484.68	1.58783	4569.06	1.58283	4594.06	1.58883	4522.18	1.58883	4456.55		1.55783	3169.86	1.55783	3492.19	1.56783	3803.84	1.57283	4003.11	1.49046	2440.91
1.58793	4455.81	1.58793	4771.4	1.58293	4715.16	1.58893	4558.93	1.58893	4624.54		1.55793	3133.62	1.55793	3437.16	1.56793	3889.58	1.57293	4195.61	1.49055	2445.64
1.58803	4664.39	1.58803	4814.35	1.58303	4601.91	1.58903	4551.92	1.58903	4423.83		1.55803	3193.35	1.55803	3467.36	1.56803	3821.47	1.57303	4175.03	1.49064	2422.11
1.58813	4551.16	1.58813	4672.98	1.58313	4604.26	1.58913	4441.83	1.58913	4523.05		1.55813	3163.81	1.55813	3523.58	1.56813	3820.83	1.57313	4245.33	1.49073	2437.13
1.58823	4450.46	1.58823	4825.24	1.58323	4650.34	1.58923	4481.7	1.58923	4537.91		1.55823	3161.06	1.55823	3582.14	1.56823	3777.03	1.57323	4264.5	1.49082	2403.32
1.58833	4406.01	1.58833	4733.88	1.58333	4665.18	1.58933	4487.2	1.58933	4468.46		1.55833	3238.59	1.55833	3352.08	1.56833	3730.54	1.57333	4178.63	1.49091	2444.05
1.58843	4414.64	1.58843	4742.46	1.58343	4808.02	1.58943	4558.26	1.58943	4548.89		1.55843	3066.34	1.55843	3434.3	1.56843	3764.98	1.57343	4180.76	1.491	2513.03
1.58852	4495.07	1.58852	4875.9	1.58352	4782.25	1.58952	4376.45	1.58952	4573.11		1.55852	3248.66	1.55852	3476.3	1.56852	3866.83	1.57352	4242.5	1.49109	2510.05
1.58862	4481.84	1.58862	4725.28	1.58362	4700.31	1.58962	4506.8	1.58962	4394.45		1.55862	3219.14	1.55862	3489.91	1.56862	3809.57	1.57362	4145.33	1.49118	2414.59
1.58872	4515.42	1.58872	4755.7	1.58372	4618.39	1.58972	4465.49	1.58972	4362.51		1.55872	3165.11	1.55872	3460.95	1.56872	3854.76	1.57372	4147.47	1.49127	2519.5
1.58882	4536.5	1.58882	4723.71	1.58382	4667.55	1.58982	4542.74	1.58982	4511.54		1.55882	3209.16	1.55882	3564.39	1.56882	3862.2	1.57382	4149.62	1.49136	2537.06
1.58892	4429.69	1.58892	4694.84	1.58392	4751	1.58992	4442.16	1.58992	4535.75		1.55892	3150.69	1.55892	3504.71	1.56892	3802.28	1.57392	4092.22	1.49145	2451.92
1.58902	4556.83	1.58902	4812.58	1.58402	4784.51	1.59002	4535	1.59002	4407.12		1.55902	3123.44	1.55902	3435.61	1.56902	3823.2	1.57402	4153.91	1.49154	2425.85
1.58912	4459.4	1.58912	4658.98	1.58412	4487.46	1.59012	4596.61	1.59012	4428.21		1.55912	3200.88	1.55912	3501.18	1.56912	3844.11	1.57412	4124.87	1.49163	2371.55
1.58922	4524.13	1.58922	4773.57	1.58422	4645.73	1.59022	4402.53	1.59022	4455.54		1.55922	3218.16	1.55922	3458.08	1.56922	3943.13	1.57422	4200.72	1.49172	2363.47
1.58932	4510.91	1.58932	4800.83	1.58432	4542.08	1.59032	4542.08	1.59032	4557.67		1.55932	3197.59	1.55932	3504.73	1.56932	3929.01	1.57432	4188.68	1.49181	2440.06
1.58942	4572.5	1.58942	4868.6	1.58442	4575.61	1.59042	4516.39	1.59042	4581.85		1.55942	3174.79	1.55942	3499.43	1.56942	3756.03	1.57442	4202.15	1.4919	2467.88
1.58952	4556.15	1.58952	4711.97	1.58452	4553.04	1.59052	4422.15	1.59052	4521.87		1.55952	3227.69	1.55952	3534.27	1.56952	4013.85	1.57452	4195.79	1.49199	2459.78
1.58962	4421.41	1.58962	4779.74	1.58462	4574.09	1.59062	4599.02	1.59062	4461.92		1.55962	3236.05	1.55962	3536.04	1.56962	3832.84	1.57462	4192.25	1.49208	2423.47
1.58972	4551.52	1.58972	4716.64	1.58472	4595.14	1.59072	4567.1	1.59072	4514.14		1.55972	3148.73	1.55972	3405.64	1.56972	3953.31	1.57472	4103.76	1.49218	2446.16
1.58982	4578.8	1.58982	4672.24	1.58482	4675.36	1.59082	4550.77	1.59082	4541.42		1.55982	3261.67	1.55982	3459.35	1.56982	3885.38	1.57482	4287.14	1.49227	2356.02
1.58992	4469.04	1.58992	4755.55	1.58492	4705.72	1.59092	4659.01	1.59092	4543.78		1.55992	3154.35	1.55992	3513.04	1.56992	3852.45	1.57492	4309.07	1.49236	2306.94
1.59002	4449.61	1.59002	4957.16	1.58502	4751.65	1.59102	4586.62	1.59102	4686.26		1.56002	3249.46	1.56002	3505.38	1.57002	3867.95	1.57502	4183.81	1.49245	2526.96
1.59012	4489.34	1.59012	4850.48	1.58512	4582.74	1.59112	4573.4	1.59112	4455.1		1.56012	3195.55	1.56012	3504.8	1.57012	3937.22	1.57512	4202.92	1.49254	2518.86
1.59022	4550.85	1.59022	4967.96	1.58522	4606.88	1.59122	4557.07	1.59122	4578.86		1.56022	3252.83	1.56022	3544.3	1.57022	3826.33	1.57522	4213.54	1.49263	2408.29
1.59031	4534.53	1.59031	4951.57	1.58531	4640.35	1.59131	4599.89	1.59131	4609.22		1.56031	3107.79	1.56031	3546.07	1.57031	3828.38	1.57531	4161.91	1.49272	2436.07
1.59041	4515.11	1.59041	4720.48	1.58541	4742.26	1.59141	4658.24	1.59141	4546.22		1.56041	3293.98	1.56041	3460.61	1.57041	3908.38	1.57541	4200.82	1.49281	2476.65
1.59051	4620.13	1.59051	4912.59	1.58551	4620.13	1.59151	4592.13	1.59151	4430.35		1.56051	3240.09	1.56051	3523.67	1.57051	3956.11	1.57551	4265.17	1.4929	2404.55
1.59061	4594.48	1.59061	4890	1.58561	4759.35	1.59161	4476.27	1.59161	4547.82		1.56061	3283.99	1.56061	3494.8	1.57061	3858.71	1.57561	4255.98	1.49299	2399.03
1.59071	4547.06	1.59071	4879.85	1.58571	4839.42	1.59171	4453.76	1.59171	4547.06		1.56071	3099.06	1.56071	3534.28	1.57071	3933.29	1.57571	4207.21	1.49308	2495.91
[truncated: 4,202 more rows]

[truncated: 14 more sheets: Supplementary Figure 3, Supplementary Figure 4, Supplementary Figure 8, Supplementary Figure 10, Supplementary Figure 16, Supplementary Figure 18, Supplementary Figure 19, Supplementary Figure 20, Supplementary Figure 21, Supplementary Figure 22, Supplementary Figure 23, Supplementary Figure 24, Supplementary Figure 25, Supplementary Figure 26]
